# Supplementary material for: Comparative analysis of mitogenomes among three species of grasshoppers (Orthoptera: Acridoidea: Gomphocerinae) and their phylogenetic implications
Source: PeerJ. 2023 Dec 15;11:e16550. doi: 10.7717/peerj.16550 (PMC10726767; doi:10.7717/peerj.16550)
Supplement: Supplemental Information 5 [file peerj-11-16550-s005.fas]

>Acrida_cinerea_NC_014887
ATGACCAATAACTCTATAAAACTTCTCTTCCTATCAACGATGTTGGTAGGAACGATCTTGTCCATTTCATCAAACTCCTGATTTGGAGTTTGAATAGGATTAGAGATCAATTTATTATCATTTATTCCTCTATTAACAAATAGAAGGAATTTAATGATAAACGAATCATCAATTAAATACTTTATTGTCCAAGCAATAGCATCGACAATACTGTTATTTTCAATTTTATTGATTCATTTTAAATCA---TCTGTAAGATGAGAAAAAATA---GTTGTTCCATATATGATAATTAGATCAAGATTATTATTAAAAATTGGAGCAGCTCCATTTCATTTCTGATTACCAGAAGTGATAAATACATTAAGATGAAATAATTGCTTAATTTTAATAACCTGACAAAAAATTGCACCAATAATGGTTTTATCTTACTGTATTAAAGTGGAAGAATTCATATTCTTCATTATTGTAACAAGAATTTTTATTGGAGCAATAGGAGGGTTAAATCAAACGTCATTACGACAAGTAATAGCTTATTCATCAATTAGACATCTAGGATGAATAATTAGAGCACTAATTATTAGAGAAAACGCATGAGAAATATATTTCATCATTTACTCAATATTAAGTGCAATTACAGTATTCACGTTTAAAAAAATAAATTTATTTCAAATAAATCAAATCTATTCATCAAAAATCCTTAAAACAGAAATAAAGTTCATAATGTTTATAACACTATTATCACTAGGAGGTCTACCACCATTTCTAGGCTTTCTACCAAAATGAATTACTATTCAATTACTGGTTGAAAATAATATAACATTCCTTATATCAACAATAGTGATCCTAACAATTATTACATTATACTACTATATACGAATTAGATTCTCAGCAACAATTATAACATACACAGAAAATTCGTGATCATCAAGAATTAAAAATAAAAAATTGAATTTTATATTACCAATCATAACAATAATTTCAACAATAAGACTTATATGTATATCAACACTAGTTTCCTTATTT---------ACCTTACCGAAAAAATGATTATTCTCAACAAACCATAAGGATATTGGAACACTATACTTCTTATTTGGTGTATGAGCAGGAATAGTAGGAACATCAATAAGAATAATTATCCGAGCCGAACTAGGTCAACCAGGACCAATAATTGGAGATGATCAAATTTATAATGTTATCATCACAGCTCACGCATTTATTATAATTTTCTTTATAGTAATACCAATTATAATTGGAGGATTTGGTAATTGATTAGTACCTTTAATAATTGGTGCACCAGATATGGCATTTCCACGAATAAATAACATAAGATTTTGATTATTACCACCATCATTAACCCTTCTCATTTCATCATCTATAGTAGATAGAGGAGTAGGTACAGGATGAACAGTGTACCCCCCACTAGCAGGAGCTATTGCTCATGGAGGAGCATCAGTAGACTTAGCAATCTTCTCATTACATTTAGCAGGTGTATCATCAATTCTAGGTGCAGTAAACTTTATTACTACAGCAATTAATATACGATCAGAAAGAATAACATTAGATCAAACACCATTATTTGTTTGATCAGTATCAATTACTGCCCTTCTACTATTACTATCATTACCAGTTCTAGCAGGAGCTATTACAATATTGTTAACTGATCGAAACTTAAATACATCATTCTTTGACCCAGCAGGCGGGGGTGACCCAATTTTATATCAACATTTATTTTGATTCTTTGGGCACCCAGAAGTTTATATTTTAATTCTACCAGGATTTGGTATCATTTCACATATTGTTTGCCAAGAAAGAGGTAAAATTGAATCATTCGGAACATTAGGAATAATTTACGCAATATTATCAATTGGACTAATAGGATTTATTGTATGAGCACACCATATATTCACAGTAGGAATAGACGTTGATACACGTGCATATTTTACATCAGCAACAATAATTATTGCTGTTCCCACAGGAATTAAGGTTTTCAGATGACTAGCAACATTATACGGAACAAAATTTAAATTCAATCCACCATTACTTTGAGCGCTTGGATTCATTTTTTTATTTACAATTGGTGGATTAACAGGATTAGTATTAGCAAATTCATCACTAGATATTATCTTACATGACACATATTATGTAGTAGCTCACTTCCACTACGTATTATCTATAGGAGCAGTATTCGCAATTATAGGAGGAATTATTCAATGATATCCATTATTTACAGGATTATATATAAACAATACAATACTTAAAATCCAATTTAGAATTATATTTATTGGAGTAAATTTAACTTTCTTCCCACAACATTTCCTAGGATTAGCAGGAATACCTCGACGATATTCTGATTACCCAGATGCTTATACATCTTGAAATGTAATTTCAAGTATTGGATCTACAATTTCTATTGTAGGAATTATTATATTTATTTTAATTATATGAGAAAGAATAATATTAGGACGAACAATCTTATTTAATAATAATATAAGAAGATCAACAGAATGGTTACAAAATAATCCACCTGCCGAACATAGATACTCAGAACTACCTTTAATTTCTAGA---ATGGCAACATGATCAAATCTATCATTACAAGATGGAGCCTCACCATTAATAGAACAACTATCATTTTTTCATGATCATACAATAATTATATTATTAATAATTACAATTATTGTAGGATATTCACTTAGATACATACTAGCGATTAAATTTACAAATCGAAATATACTTCATGGACATTTAATTGAAACAATATGAACAACAATACCAGCAATTACACTAATTTTTATTGCAATACCATCATTACGATTATTATATTTACTTGATGATTCAGTAGACGCAATAATTACAATTAAAACAATTGGACGACAATGATACTGAAGTTATGAATATTCAGATTTCATGGAAGTAGAATTTGACACATATATAACACCTGAATCAGATCTAGAAAATAAAAGATTTCGATTACTTGATGTTGATAACCGAACAATTCTACCAATAAATATAGAAGTACGAATATTAACTACAGCATCAGATGTATTACATTCATGAGCAGTTCCAGCCTTAGGTATTAAAATTGATGCAACTCCTGGACGATTAAATCAAGGAACATTTACAATTAATCGTCCAGGAATA---TTCTTTGGACAATGCTCAGAAATCTGTGGAGCAAATCACAGATTTATACCAATTGTTATTGAAAGAACATCAGTAAATTTATTCATCAAATGGTTATCTAAGATAATAATACCTCAAATATCACCTATTATATGATTTTCCCTATTTATTATATTCTCAATTGTAATAATTATATTTAATCAAATAAACTTCTTTTGCTATAAACCTAAAACAATTACAAATAATAAAGAAATAAAAACAAAAAGTAATAAATTA---ATGTGAAAATGAATGATAACAAATCTATTTTCAACATTTGATCCATCAACTAATATTTTTAATTTATCACTAAATTGAACTAGAACATTTTTAGGAATAATATTAATTCCATCAATATATTGATTAACATCATCACGAATTAATATTATATGAAATAAATTAAATTTAACCCTACATAAAGAATTTAAAACATTATTAGGACCAAAATCATTCAATGGAATAACATTTTTATTTATTTCAATCTTCATTATAATAATATTCAATAATTTTTTAGGATTATTCCCTTACATTTTCACAAGAACTAGACGCCTAGTATTAACATTTACAATTGCATTACCATTATGAATAAGATTCATATTATTTGGATGAATTAATCACACAAATCATATATTTAGACATTTAGTACCACAAGGTACACCACCAGCACTTATACCATTTATAGTAATAATTGAAACA---------------------------------------------------------------------ATCAGAAATATTATTCGACCAGGAACATTAGCAGTACGATTAGCTGCAAATATAATTGCAGGACATTTACTATTAACTTTACTAGGAAATACTGGAAGATCTTTATCAATAAATTTAATCTCAATATTAATTATTGGACAAATATTACTATTAATTCTAGAATCAGCAGTAGCTATAATTCAAGCATATGTATTTTCAATCCTAAGAACATTATATTCTAGAGAAGTATATATGTTAACAAATCAAACAAACCACCCATTTCATATAGTAGATTATAGACCTTGACCATTAACAGGAGCTATTGGATCAATAGTTATAGTATCAGGACTAGCTAAATGATTTCATATATTTAATTTAAATTTATTCTTTATTGGAATAACAATTACAATATTAACAATAATTCAATGATGACGAGATGTAATTCGAGAAGGAACCTATCAAGGATTACATACAGAATTCGTATCAATTGGACTACGATGAGGAATAATCTTATTTATTACATCAGAAGTTCTATTTTTCATTTCATTCTTCTGAGCATTTTTTAGAAGAAGACTATCACCTACCATCGAATTAGGAATAACATGACCGCCTGCTGGGATTAAAACATTTAACCCTATACAAATTCCATTACTTAATACAGCAATCTTATTATCTTCAGGAGTAACAGTTACATGAGCACATCACAGAATTATAAAATCTAATTATACACAAACAATACAAGGATTATTCTTTACAGTAATTCTAGGAATATACTTCACAATACTACAAGCATATGAATGCTGAGAAGCAAATTTTACTATTGCAGACGCAGTTTATGGATCAACCTTCTTTATTGCAACAGGATTTCATGGACTACATGTAATCATTGGAACCATATTTTTATTAATCTGTTTAATT------CGACATATAATAAATCAATTCTCACCAAATCATCACTTTGGATTTGAAGCAGCAGCATGATATTGACATTTTGTAGAAATAGTATGACTATTTTTA---TATATTTCGATTTATTGATGAGGTAGA------------------------ATTATAACAACAATAATAAGAATTTATATTAAAATTATCCTACCAATAATTGTAATAACAATTGCAACAACACTATCAAAAAAAATAATTAATGATCGTGAAAAAAATTCACCATTTGAATGTGGATTTGATCCAAAAAGTTCAGCACGAATACCATTCTCACTACGATTTTTCTTAATTGCAGTAATTTTTTTAATCTTTGATGTAGAAATTGCAATAATTCTACCAACAATTATTATTATAAAAACATCCAGAATTATTTCATGAACAATATCAATTATATTATTTATTACAATTTTATTACTAGGACTTTATCTTGAATGAAATCAAGGAGTATTACAATGAGCTAAA------ATGTTTTCTATTTATTTATTGAGATTTTTTTCATTATTTTTTGTAAGTATATTATTTTTTATTTTTGGTATTTATTATTTATTATTTGATTATAGAATTTTTATTGAGTGGGAGTTATTTAGTTTAAATGGTTCAGTTATTGTTATAACTTTTCTTTTTGATTGAATATCTATAATTTTTATATCTTTTGTTATGTATATTTCTTCTTTAGTTATTTATTATAGAATTGATTATATATCTAATGAAAAATATAAGAATCGTTTTGTTATAATTGTTTTAATGTTTATTTTATCAATAGGTTTATTAATTGTTAGTCCAAATTTAATTAGTATTTTGTTAGGTTGAGATGGTTTAGGTTTAGTTTCTTTTTGTTTAGTTATTTATTATCAGAATATTAAGTCTTATAATGCTGGTATATTAACTGCTTTGTCTAATCGTGTTGGTGATGTTGCTATTTTAATATCTATTGCTTGAATATTAAATTTTGGTAGTTGAAATTTTATTTACTATTATGATTTTATTTCTGGTTCTTTTGAGATAAAGGTTATTACTATATTAATTATTCTTGCTGCTATAACTAAAAGTGCTCAAATTCCTTTTTCTTCTTGACTTCCTGCAGCTATAGCTGCTCCTACTCCGGTTTCTGCTTTGGTTCATTCTTCTACTCTTGTTACTGCTGGTATTTATTTATTAATTCGTTTCAATCCAATGTTGATAACTTATAATTTTGGTTGGTTTTTATTATTAATTGGTTGTTTAACTATATTTATGGCAGGTTTAGGCGCTAATTTTGAATTTGATTTAAAAAAGATTATTGCTCTTTCTACTTTAAGTCAGCTTGGTTTAATAATAAGAATTTTGGCAATAGGTTATCCTAATTTTGCTTTTTTTCATTTATTAACTCATGCTTTATTTAAGGCTTTATTATTTATATGTGCAGGTTCAATAATTCATAATTTAAGGGATTCTCAGGATATTCGTTTTATAGGTTCTATTGTTAATTTTATACCTTTAACTTCTATTTGTTTT------------AATGTTTCTAGTTTGTCTTTATGTGGTATACCTTTTTTAGCTGGTTTTTATTCAAAGGATTTAATTCTTGATATGGTTTGTTTAAGATGGGTTAATTTTTTAATTTTCTTTCTTTATTTTTTTTCTACTGGTTTAACTGCTTCTTAT---TCATTTCGTCTTTTTTATTATTCTATGTTTGGTGATTATAATTTTTTTTCTAGTTTTTCTTTTAATGATAATAGTTATTATATTTCTTTTGGTATAATAGGTTTATTATTTTTATCTATTTTTGGCGGTAGATTTTTATCTTGATTAATTTTTCCTATACCTCAGTTAATTATTCTTCCTTTTTATTTAAGGATTTTAACTTTATTTGTTTTTATTTTTGGTTCTTATTTTGGTTATATTATTTCTAGTATTAATTTTTCTCAAGATTTGTGTTCTTTAAAATTTTTATCTTTAATAACTTTTACTGGTTCAATATGATTTATACCTTATATCTCAACTAGTTGGTTTAGTTATTTTCCTTTAAAATTTGGTTATTTTTCATTAAGGATTATTGATTATGGTTGAGGTGAGATATTTGGAGGTCAGGGTATATATAGTTTATTTATTTATTTAATTAATTATATTCAGAGTTGATATGATTCAAATTTTAAGATTTATTTATTAACATTTATTTTTTGGATGTTTATTTTGTTATTAATTTTTTTATAT---------------ATGTTAAAGTATTTATTTATAATTATTTCTATGATTCCTCTTTGTTTTTTTGTTAATTGTTGGTGGTTAATTCATTCTTTAATGTTTATGGTAAGTTTTATTTTTATGCTTTATATATATTCATATGCTGATTTTAATATAATTAGATACTTTTTTGGTGTTGATTATTTTTCTTATATTTTGATTTTATTAAGATTATGGGTTTGTTCTTTAATAATTACTGCTAGAAGTTCTGTTTATATTTTTTCTTCTCATTGTAATTTTTTTGTTTTTATTGTTTTGTTTTTGTTGATTATATTATATTGTTCTTTCTCTAGTTTAAATTTGTTTTCTTTTTATATTTTTTTTGAGGCTAGATTAATTCCTACCTTATTATTAATTTTGGGTTGGGGTTATCAGCCTGAGCGTCTTCAAGCTGGTATTTATTTAATTTTTTATACTTTGTTTGCTAGATTACCTTTATTATTAGTCTTATTTAATTTATATGGTTTATATAATACTCTTTATTATCCTTTATTAATTGAT---TTCGGTTCATATTATTTTATATTTTATGTTTTTTCTATTTTTGCTTTTTTAGTTAGGATACCAATATTTTTAGTTCACCTTTGACTTCCTAAGGCTCATGTTGAGGCTCCGGTTTCCGGAAGAATAATTTTAGCAGGTGTTTTATTAAAATTAGGTGGTTATGGTATTTTTCGTGTTATGAAGGTTATTTCTTATTTGGGTTTAAAATTTAATTATTTTTGATTGACTTTAAGTTTATCTGGTGGTGTTATTATTAGATTTATTTGTTTTCGTCAGGTTGATTTAAAGTCTTTAATTGCTTATTCTTCTGTTGCTCATATAAGAATAGTTATTGGTGGTTTAATAACAATAAATATATGAGGTTGTATAGGTTCTTTTTCTTTAATGATCGGTCATGGTTTATGTTCTTCTGGTTTATTTTGTTTATCAAATATTATTTATGAACGTTTAGGAACACGAAGATTATTAATTAATAAAGGTATAATTAATATTATACCTATGATATCTCTTTGATGATTTCTTTTGAGATCTTCAAATATAGCTGCTCCTCCTTCTTTAAATTTGATTGGTGAATTGAGATTATTAAGTAGAATTATTTCTTGATCTTCTTTTAGATTTTTTATATTAATTTTTTTATCTTTTTTTAGAGCTGTTTATACATTGTATATATATTCTTATTCTCAGCACGGTATTAATTATAGTGGTATTTATATTTGTTCTTTAGGTTATTTACGTGAATATCATCCTTTATTTTTACATTGATTTCCTTTAAATTTATTGTGTTTAAAGGGTGAATATTTTTATTTTATGTTAATATTTTCTATTTTTACTTCTTTATTGATTTATTTTTCTGGTGTTTATGTTTTTTCTTCTAGGCGTAAACATTTATTAATAGTTTTATTAAGATTGGAATATATTGTTCTTTCTTTATTTATATTAATTATTATTTTTCTTATTGAGTTTGATTATGATTATTTTTTTCCTATTATTTTTTTAATTTTTTCTGTTTGTGAAGGTGCTTTAGGTCTTTCTATTTTAGTTTCAATAATTCGTTCTCATGGTAATGAT---TTTTTTAATTCTTTTAATTTATCTTTATGTATGATTAAAATAATAATTATAACTTTATCAAACATAATAAATATTAATTTTATTAAATTAAATCATCCTATATCAATAATAATATTTATTATTATACAAACCTTATTTGTTGGAATAATAACAGGAACAATAATAGAAAGATTTTGACTATCTTATATTTTATTCTTAATATTTCTAGGTAGCATATTAGTACTTTTTATTTACATTACCAGAATTGCATCAAATGAAATATTTAAAATTAAAATAATTAATATAATTATTAGTTTAATTATTTTTAATATTATTATAATCATTTCTATTAAAATAGATAAAATAATATTTTTAGAAATATTTAAAAATACAGAAACCATAAATATT---AATCTTTCAATAAATTATCAAGAAATAACTTTATCATTAGAAAAATTATATAATAAACCAACATTAATTGTTACA---ATGATAATAATAATTTACCTATTTTTATCCTTAGTAGCTGTAGTTAAAATTACTAATATTAATCAAGGACCTATTCGAAAAATAGGA---ATGAATAAACCAATTCGATTAAAAAATCCTTTAATTAAAATTATTAATAATTCATTAATTGATTTACCAGCACCAATAAATATTTCATTTTGATGAAACCTAGGATCATTATTAGGACTATGTTTAATTATTCAAATCATAACCGGATTATTTTTAGCTATACATTACACACCAAGTATTGATATAGCATTTAGAAGAGTA------ATTCATATTTGTCGAGACGTAAATAATGGATGATTAATTCGAACATTACATGCAAATGGAGCTTCTATATTTTTTATTTGCTTATATTTACATGTAGGACGTGGAATTTATTACGGATCATATGTATATACTAATACATGAATAATTGGAACAATTATTTTATTTTTAGTTATAGCAACAGCATTTATAGGATATGTTTTACCATGAGGACAAATATCATTCTGAGGAGCAACAGTTATTACAAATTTATTATCAGCAATCCCATATTTAGGAACAGATTTAGTTCAATGAGTATGAGGAGGATTTGCTGTTGATAACGCAACACTAAATCGATTTTTTACATTTCACTTTGTATTACCATTTATAATTATAGCTATAGCAGTAATTCATTTATTTTTTCTCCATCAAACAGGTTCAAATAATCCAATTGGAGTAAATAGAAATATTGATAAAATTCCATTCCACCCTTATTTTACTTTTAAAGATTCAATTACATTTATCTTAATAACATCATTATTAATTATTTTATGTATAATTAATTCATATTTATTAGGAGATCCAGATAATTTTGTACCAGCAAATCCATTAGTAACTCCTGTTCATATTCAACCAGAATGATATTTTCTATTTGCATATGCAATTTTACGATCAATTCCTAATAAGTTAGGAGGAGTAATTGCATTATTACTATCAATTAGAATTTTAATAATTTTACCATTTTATAATAAATCAAAATTTCGAGGAATTCAATTTTACCCTATTAATCAAATAATATTTTGAATTATAGTAATTGTTGTTTGTTTATTAACATGAATTGGAAAACGTCCAGTTGAAGAACCCTATATTATAACAGGACAAATTTTAACAATTATTTATTTTACCTACTTTTTAATTAATATTCATGCATCTAACATATGAGACAGATTAATTAAAAAT------------ATGATATATGATTTAATAATGTTTATTATTAATTTTTTTTTATTAGTTGTTTGTGTATTAATTAGTGTTGCTTTTTTAACTTTATTAGAACGAAAGGTATTAGGTTATATTCAGATTCGTAAAGGTCCAAATAAAGTTGGTTTTTTAGGTTTACCCCAACCTTTTAGAGATGCAATTAAGTTAATTTGTAAGGAACAACCTATTCCGATTATGTCAAATTATTTGCTTTATTATTTTTCTCCTATTTTTAATTTAATGATTTCTTTATTGATTTGAATTATTTTTCCTTATTTAACTTATATATGTTCATTTTCTTATGGTTTTTTATTTTTTTTATGTTGTACTAGATTAAGTGTTTATACTATTATAATTGCTGGTTGATCTTCAAATTCAAATTATTCTTTATTAGGTTCTTTACGTTCTGTTGCTCAAACTATTTCTTATGAAGTTAGATTAGCTTTAATTTTATTATCTTTAATTTTTTTAGTTGGTAATTTTAATATAAATAGATTTATGAATTATCAGTTTTATTGTTGATTTATTATTATTTCCTTTCCTTTAGCTTTATCATGTTTCTCTTCATGTTTAGCAGAAACTAATCGAACTCCTTTTGATTTTGCTGAAGGTGAATCAGAATTAGTTTCCGGTTTCAATATTGAGTATGGAGCAGGCGGATTTACTCTTATTTTTTTAGCAGAATATACTAGAATTATTTTTATAAGTATATTATTTACTTTATTTTTTTTGGGAGGTGATTTTTATTCTTTAATTTTTTTTGTTAAGTTATCTATTATTTCATTTATTTTTATTTGAGTTCGTGGGACTTTACCTCGTTTTCGTTATGATAAATTAATATATTTGGCTTGAAAGAGATATTTGCCTTTGTCTTTAAATTTTTTATTTTTTTTTATTGGACTTAAGGTTTTTATTCTTTCATTAATT------------------
>Acrida_willemsei_NC_011303
ATGACCAATAACTCTATAAAACTTCTCTTCCTATCAACGATGTTGGTAGGAACGATCTTGTCCATTTCATCAAACTCCTGATTTGGAGTTTGAATAGGATTAGAGATCAATTTATTATCATTTATTCCTCTATTAACAAATAGAAGGAATTTAATGATAAACGAATCATCAATTAAATACTTTATTGTCCAAGCAATAGCATCGACAATACTGTTATTTTCAATTTTATTGATTCATTTTAAATCA---TCTGTAAGATGAGAAAAAATA---GTTGTTCCATATATGATAATTAGATCAAGATTATTATTAAAAATTGGAGCAGCTCCATTTCATTTCTGATTACCAGAAGTGATAAATACATTAAGATGAAATAATTGCTTAATTTTAATAACCTGACAAAAAATTGCACCAATAATGGTTTTATCTTACTGTATTAAAGTGGAAGAATTCATATTCTTCATTATTGTAACAAGAATTTTTATTGGTGCAATAGGAGGGTTAAATCAAACATCATTACGACAAGTAATAGCTTATTCATCAATTAGACATCTAGGATGAATAATTAGTGCACTAATTATTAGAGAAAACGTATGAGAAATATATTTCATCATTTACTCAATATTAAGTGCAATTATAGTATTTACGTTTAAAAAAATAAATTTATTTCAAATAAATCAAATCTATTCATCAAAAATCTTTAAAACAGAAATAAAGTTCATAATGTTTATAACACTATTATCACTAGGAGGATTACCCCCATTTTTAGGGTTTTTACCAAAATGAATTACTATTCAATTGCTGGTAGAAAATAACATAACATTCCTTATATCAACAATAGTGATCCTAACAATTATCACATTATACTACTATATACGAATTAGATTTTCAGCAACAATTATAACATACACAGAAAATTCATGATCATCAAGAATTAAAAATAAAAAATTGAATTTCATATTACCAATCATAACAATAATTTCAACAATAAGACTTACATGTACATCAACACTAGTTTCCTTATTT------------------AAAAAATGATTATTCTCAACAAACCATAAGAATATTGGAACTATATACTTCTTATTTGGTGCATGAGCAGGAATAGTAGGAACATCAATAAGAATAATTATTCGTGCTGAATTAGGACAACCTGGATCAATAATTGGAGATGATCAAATTTATAATGTTATCATCACAGCTCACGCATTTATTATAATTTTCTTTATAGTAATACCAATTATAATTGGAGGATTTGGTAATTGATTAGTACCTTTAATAATTGGTGCACCAGATATGGCATTTCCTCGAATAAATAACATAAGATTTTGATTATTACCACCATCATTAACCCTTCTCATTTCATCATCAATAGTAGATAGAGGAGTAGGTACAGGATGAACAGTGTACCCCCCACTAGCAAGAGCTATTGCTCATGGAGGAGCATCAGTAGACCTAGCAATCTTCTCATTACATTTAGCAGGTATTTCATCAATCTTAGGTGCAGTAAACTTCATTACCACAGCAATTAATATACGATCAGAAAGAATAACATTAGATCAAACACCATTATTTGTTTGATCAGTATCAATTACCGCCATTCTACTATTATTATCATTACCAGTTCTAGCAGGAGCTATTACAATATTGTTAACTGATCGAAACTTAAATACATCTTTTTTTGATCCAGCAGGTGGTGGTGACCCAATTCTATATCAACATTTATTTTGATTCTTTGGACACCCAGAAGTTTATATTTTAATTCTACCAGGATTTGGTATCATCTCACATATTGTTTGTCAAGAAAGAGGTAAAATTGAATCATTCGGAACATTAGGAATAATTTACGCAATATTATCAATTGGACTAATAGGATTTATTGTATGAGCACACCATATATTCACAGTAGGAATAGATGTTGATACACGTGCATATTTTACATCAGCAACAATAATTATTGCTGTTCCCACAGGAATTAAAGTTTTCAGATGACTAGCAACATTATACGGAACAAAATTTAAATTCAATCCACCACTACTTTGAGCGCTTGGATTCATTTTCTTATTTACAATTGGTGGATTAACAGGATTAGTATTAGCAAACTCATCACTAGATATTATCTTACATGACACATATTATGTAGTAGCTCACTTCCACTACGTATTATCTATAGGAGCAGTATTTGCAATTATAGGAGGAATTATCCAATGATATCCATTATTTACAGGATTATATATAAACAATACAATACTTAAAATCCAATTTAGAATTATATTTATTGGAGTAAATTTAACTTTCTTCCCACAACATTTCCTAGGATTAGCAGGAATACCTCGACGATATTCTGATTACCCAGATGCTTATACATCTTGAAATGTAATTTCAAGTATTGGATCTACAATTTCTATTGTAGGAATTATTATATTTATTTTAATTATATGAGAAAGAATAATCTTAGGACGAACAATCTTATTTAATAATAATATAAGAAGATCAACAGAATGATTACAAAATAATCCACCTGCCGAACATAGATACTCAGAACTACCTTTAATTTCTAGATTCATGGCAACATGATCAAATCTATCCTTACAAGATGGGGCCTCACCTATTATAGAACAATTATCATTTTTTCATGATCATACAATAATTATATTATTAATAATTACAATTATTGTAGGGTATTCACTTAGATATATACTAGTAATTAAATTTACAAATCGAAATATACTTCATGGACATTTAATTGAAACAATATGAACAACAATACCAGCAATTACACTAATTTTTATTGCAATACCATCATTACGATTACTATATTTACTTGATGATTCAGTAGACGCAATAATTACAATTAAAACAATTGGACGACAATGATACTGAAGTTATGAATATTCAGATTTCATGGAAGTAGAATTTGACACATATATAACACCTGAATCAGATCTAGAAAATGAAAGATTTCGATTACTTGATGTTGATAACCGAACAATTCTACCAATAAATATAGAAGTACGAATATTAACTACAGCATCAGATGTATTACATTCATGAGCAGTTCCAGCTCTAGGTATTAAAATTGATGCAACTCCTGGACGATTAAATCAAGGAACATTTACAATTAATCGTCCAGGAATA---TTCTTTGGACAATGCTCAGAAATCTGTGGAGCAAATCACAGATTTATACCAATTGTTATTGAAAGAACATCAGTAAATTTATTCATCAAATGATTATCT---------ATACCTCAAATATCACCTATTATATGATTTTCCCTATTTATTATATTCTCAACTGTAATAATTATATTTAATCAAATAAACTTCTTTTGCTATAAACCTAAAACAATTACAGATAATAAAGAAATAAAAACAAAAAGTAATAAATTA---ATGTGAAAATGAATGATAACAAACCTATTTTCAACATTTGATCCATCAACTAATATTTTTAATTTATCACTAAACTGAACTAGAACATTTTTAGGAATAATATTAATTCCATCAATATACTGATTAACATCATCACGAATTAATATTATATGAAATAAATTAAACTTAACCCTACATAAAGAATTTAAAACATTATTAGGACCAAAATCATTTAATGGAATAACATTTTTATTTATTTCAATTTTCATTATAATAATATTCAATAACTTTTTAGGATTATTCCCTTATATTTTTACAAGAACTAGACACCTAGTACTAACATTTACAATTGCATTACCATTATGAATAAGATTTATATTATTTGGATGAATTAATTACACAAATCATATATTTAGACATTTAGTACCACAAGGTACACCACCAGCACTTATACCATTTATAGTAATAATTGAAACA---------------------------------------------------------------------ATCAGAAATATTATCCGACCAGGAACATTAGCAGTACGACTAGCTGCAAATATAATTGCAGGTCATTTACTATTAACTTTAATAGGAAATACTGGAAGATCTTTATCAATAAATTTAATCTCAATATTAATTATTGGACAAATATTATTATTAATTTTAGAATCAGCAGTAACAATTATTCAAGCATATGTATTTTCAATCCTAAGAACATTATATTCTAGAGAAGTATATATGTTAACAAATCAAACAAACCACCCATTCCATATAGTAGATTATAGACCTTGACCATTAACAGGAGCTATTGGATCAATAGTTATAGTATCAGGACTAGCTAAATGATTTCATATATTTAATTTAAATTTATTCTTTATTGGAATAATAATTACAATATTAACAATAATTCAATGATGACGAGATGTAATTCGAGAAGGAACCTATCAAGGATTACATACAGAATTTGTATCAACTGGATTACGATGAGGAATAATCTTATTTATTACATCAGAAATTCTATTTTTCATTTCATTCTTCTGAGCATTTTTTAGAAGAAGACTATCACCTACCATTGAATTAGGAATAACATGACCACCTGCTGGGATTAAACCATTCAATCCTATACAAATTCCATTACTTAATACAGCAATCTTATTATCTTCAGGAGTAACAGTTACATGAGCACATCACAGAATTATAAAATCTAATCATACACAAACAATACAAGGATTATTCTTTACAGTAATTCTAGGAATATACTTCACAATACTACAAGCATATGAATACTGAGAAGCAAATTTTACTATTGCAGACGCAGTTTATGGATCAACCTTCTTTATTGCAACAGGATTTCATGGATTACATGTAATTATTGGAACCATATTTTTATTAATCTGTTTAATT------CGACATATAATAAATCAATTCTCACCAAATCATCACTTTGGATTTGAAGCAGCAGCATGATATTGACATTTTGTAGATGTAGTATGACTATTCTTA---TATATTTCGATTTATTGATGAGGTAGA------------------------ATTATAACAACAATAATAAGAATTTATATTAGAATTACTCTACCAATAATCGTAATAACAATTGCAACAACACTATCAAAAAAAATAATTAATGATCGTGAAAAAAACTCACCATTTGAATGTGGATTTGACCCAAAAAGTTCAGCACGAATACCATTCTCACTACGATTTTTCTTAATTGCAGTAATTTTCTTAATCTTTGATGTAGAAATTACAATAATTCTACCAACAATTATTATCATAAAAACATCAAGAATTACCTCATGAACAATATCAATTATATTATTTATTACAATTTTATTATTAGGACTTTATCATGAATGAAATCAAGGAGCATTACAATGAGCTAAA------ATATTTTCTATTTATTTATTGAGATTTTTTTCATTATTTTTTGTAAGTATATTATTTTTTATTTTTGGTATTTATTATTTATTATTTGATTATAGAGTTTTTATTGAGTGGGAGTTATTTAGTTTAAATGGTTCAGTTATTGTTATAACTTTTCTTTTTGATTGAATGTCTATAATTTTTATATCTTTTGTTATGTATATTTCTTCTTTAGTTATTTATTATAGAATTGATTATATATCTAATGAAAAATATAAGAATCGTTTTGTTTTAATTGTTTTAATGTTTATTTTATCAATAGGTTTATTAATTGTTAGTCCAAATTTAATTAGTATTTTGTTAGGCTGGGATGGTTTGGGTTTAGTTTCTTTTTGTTTAGTAATTTATTATCAAAATATTAAGTCTTATAATGCTGGTATATTAACTGCTTTATCTAATCGTGTTGGTGATGTTGCTATTTTAATATCTATTGCTTGAATATTAAATTTTGGTAGTTGAAATTTTATTTACTATTATGATTTTATTTATGGTTCTTTTGAAATAAAGGTTATTACTATATTGATTATTCTTGCTGCTATAACTAAAAGTGCTCAAATTCCTTTTTCTTCTTGACTTCCTGCAGCTATGGCTGCTCCTACTCCAGTTTCTGCTTTGGTTCATTCTTCTACTCTTGTTACTGCTGGTGTTTATTTATTAATTCGTTTTAATCCAATGTTGATAACTTATAATTTTGGTTGGTTTTTATTATTAATTGGTTGTTTAACTATATTTATGGCAGGTTTAGGCGCTAATTTTGAATTTGATTTAAAAAAAATTATTGCTCTTTCTACTTTAAGTCAGCTTGGTTTAATAATAAGAATTTTGGCAATGGGTTATCCTAATTTTGCTTTTTTTCATTTATTAACTCATGCTTTATTTAAGGCTTTATTATTTATATGTGCGGGCTCAATAATTCATAATTTGAGGGATTCTCAGGATATTCGTTTTATAGGTTCTATTGTTAATTTTATACCTTTAACTTCTATTTGTTTT------------AATGTTTCTAGTTTATCTTTATGTGGTATACCTTTTTTAGCTGGTTTTTATTCAAAGGATTTAATTCTTGATATGGTTTGTTTAAGATGGGTTAATTTTTTAATTTTCTTTCTTTATTTTTTTTCTACTGGTTTAACTGCTTCTTAT---TCATTTCGTCTTTTTTATTATTCTATGTTTGGTGATTATAATTTTTTTTCTAGTTTTTCTTTTAATGATAATAGTTATTATATTTCTTTTGGTATAATAGGTTTATTATTTTTATCTATTTTTGGTGGTAGATTTTTATCTTGATTGATTTTTCCTATACCTCAGTTAATTATTCTTCCTTTTTATTTAAAGATTTTAACTCTATTTGTTTTTATTTTTGGCTCTTATTTTGGTTATATTATTTCTAGTATTAATTTTTCTCAAGATTTATATTCTTTAAAATTATTATCTTTAATAACTTTTACTGGTTCAATATGATTTATACCTTATATCTCAACTAGTTTGTTTAGTTATTTTCCTTTAAAATTTGGTTATTTTTCATTAAGGATTATTGATTATGGTTGGGGTGAGATATTTGGAGGTCAGGGTATATATAGTTTATTTATTTATTTAATTAATTATATTCAGAGTTGATATGATTCAAATTTTAAGATTTATTTATTAACATTTATTTTTTGGATGTTTATTTTGTTATTAATTTTTTTATAT---------------ATGTTAAAGTATTTATTTATAATTATTTTTATGATTCCTCTTTGTTTTTTTGTTAATTGTTGGTGGTTAGTTCATTCTTTAATATTTATAGTAAGTTTTATTTTTATGCTTTATGTATATTCATATGCTGATTTTAATATAATTAGATACTTTTTTGGAGTTGATTATTTTTCTTATATTTTGATTTTATTAAGATTATGAGTTTGTTCTTTAATAATTACTGCTAGAAGTTCTGTTTATATTTTTTCTTATCATTGTAATTTTTTTGTTTTTATTGTTTTGTTTTTATTGATTATATTATATTGTTCTTTTTCTAGTTTGAATTTGTTTTCTTTTTATATTTTTTTTGAGGCTAGATTAATTCCTACTTTATTATTAATTTTGGGTTGGGGTTATCAGCCTGAGCGTCTTCAAGCTGGTATTTATTTAATTTTTTATACTTTGTTTTCTAGATTACCTTTATTATTAGTCTTATTTAATTTGTATAGTTTATATAATACTCTTTATTATCCTTTATTAATTGAT---TTCGGTTCATATTATTTTATATTTTATGTTTTTTCTATTTTTGCTTTTTTAGTTAGGATACCAATATTTTTAGTTCACCTTTGACTTCCTAAGGCTCATGTTGAGGCTCCGGTTTCTGGAAGAATAATTTTAGCAGGTGTTTTATTAAAATTAGGTGGTTATGGTGTTTTTCGTGTTATGAAGGTTATTTCTTATTTGGGTTTAAAATTTAATTATTTTTGATTGACTTTAAGTTTATCTGGTGGTGTTATTATTAGATTTGTTTGTTTTCGTCAGGTTGATTTAAAGTCTTTGATTGCTTATTCTTCTGTTGCTCATATAAGAATAGTTATTGGTGGTTTAATAACAATAAATATATGAGGTTGTATAGGTTCTTTTTCTTTAATAATTGGTCATGGTTTATGTTCTTCTGGTTTATTTTGTTTATCAAATATTATTTATGAACGTTTAGGTAGACGAAGATTATTAATTAATAAAGGTATAATTAATATTATACCTATAATATCTCTTTGATGATTTCTTTTAATATCTTCAAATATAGCTGCTCCTCCTTCTTTAAATTTAATTGGTGAATTGAGATTATTAAATAGAATTATTTCTTGATCTTCTTTTAGATTTTTTATATTAATTTTTTTATCTTTTTTTAGAGCTGTTTATACATTGTATATATATTCTTATTCTCAGCATGGTATTAATTATAGTGGTATTTATACTTGTTCTTTAGGTTATTTGCGTGAATATCATCTTTTATTTTTACATTGATTTCCTTTAAATTTATTGTGTTTAAGGGGTGAATATTTTTATTTTATGGTAATATTTTCTATTTTTACTTCTATAATGATTTATTTTTCTGGTATTTATGTTTTTTCTTCTAGGCGTAAACATTTGTTAATGGTTTTGTTAAGATTGGAATATGTTGTTCTTTCTTTGTTTATATTAATTATTGTTTTTCTTATTAGATTTGATTATGATTATTTTTTTCCTATTATTTTTTTAGTATTTTCTGTTTGTGAAGGTGCTTTAGGTCTTTCTATTTTAGTTTCAATAATTCGTTCTCATGGTAATGAT---TTTTTTAATTCTTTTAATTTATCTTTATGTATGATTAAAATACTAATTTTAATTTTATCAAACATAATAAATATTAGTTTTATTAAATTAAATCACCCTATATCAATAATAATATTTATTATTATACAAACCATATTAGTAGGAATTATAACAGGATTAATAATAGAAAGATTCTGATTATCTTATATTTTATTCCTAATATTTCTAGGTGGTATATTAGTACTTTTTATTTATATTACCAGAATTGCATCAAATGAAATATTTAAAATTAAAATAATTAATATAATTATTAGTTTAATTATTTTTAATATTATTATAATTTTTTCTATTAAAATAGACAAAATAATGTTTTTAGAAATATTTAAAAATACAGAAACCATAAATATT---AATCTTTCAATAAATTATCAAGAAATAACTTTATCATTAGAAAAATTATATAATAAACCAACATTAATCGTTACA---ATGATAATAATAATTTACCTATTTTTATCCTTAGTAGCTGTAGTTAAAATTACTAATATTAATCAAGGACCTATTCGAAAAATAGGA---ATGAATAAACCAATTCGATTAAAAAATCCTTTAATTAAAATTATTAATAATTCATTAATTGATTTACCAGCACCAATAAATATTTCATTTTGATGAAACCTAGGATCATTATTAGGACTATGTTTAATTATTCAAATCATAACTGGATTATTTTTAACTATACATTACACACCAAATATTGATATAGCATTCAGAAGAGTA------ATTCATATTTGTCGAGACGTAAATAATGGATGATTAATTCGAACATTACATGCAAATGGAGCTTCTATATTTTTTGTTTGCTTATATTTACATGTAGGACGTGGAATTTATTATGGATCATATATATATACTAATACATGAATAATTGGAACAATTATTTTATTTTTAGTTATAGCAACAGCATTTATAGGATATGTTTTACCATGAGGACAAATATCATTCTGAGGGGCAACAGTTATTACAAATTTATTATCAGCAATCCCATATTTAGGAACAGATTTAGTTCAATGAGTATGAGGAGGATTTGCTGTTGATAACGCAACACTAAATCGATTCTTTACATTTCACTTTGTATTACCATTTATAATTATGGCTATAGCAGTAATTCATTTATTTTTTCTCCATCAAACAGGTTCAAATAATCCAATTGGAGTAAATAGAAATATTGATAAAATTCCATTCCACCCTTATTTTACTTTTAAAGATTCAATTACATTTATCTTAATAACATCATTATTAATTATTTTATGTATAATTAATCCATATTTATTAGGAGATCCAGATAATTTTGTACCAGCAAATCCATTAGTAACTCCTGTTCATATTCAACCAGAATGATATTTTTTATTTGCTTATGCAATTTTACGATCAATTCCTAATAAGTTAGGAGGAGTAATTGCATTATTACTATCAATTAGAATTTTAATAATTTTACCATTTTATAATAAATCAAAATTTCGAGGAATTCAATTTTATCCTATTAATCAAATAATATTTTGAATTATAGTAATTGTTGTTTGTTTATTAACATGAATTGGAAAACGTCCAGTTGAAGAACCCTATATCATAACAGGACAAATTTTAACAATTATTTATTTTACCTACTTTCTAATTAATATTCATGTATCTAACATATGAGACAAATTAATTAAAAATTAT---------ATGATATATGATTTAATAATGTTTATTATTAATTTTTTTTTATTAGTTGTTTGTGTATTAATTAGTGTTGCTTTTTTAACTTTATTAGAACGAAAGGTATTAGGTTATATTCAGATTCGTAAAGGTCCAAATAAAGTTGGTTTTTTAGGTTTACCCCAACCTTTTAGAGATGCAATTAAGTTAATTTGTAAGGAACAACCTATTCCTATTATGTCAAATTATTTGCTTTATTATTTTTCTCCTATTTTTAATTTAATGGTTTCTTTATTGATTTGAATTATTTTTCCTTATTTAACTTATATATGTTCATTTTCTTATGGTTTTTTATTTTTTTTATGTTGTACTAGATTAAGTGTTTATGCTATTATAATTGCTGGTTGATCTTCAAATTCAAATTATTCTTTATTAGGTTCTTTACGTTCTGTTGCTCAGACTATTTCTTATGAAGTTAGATTAGCTTTAATTTTATTATCTTTAATTTTTTTAGTAGGTAATTTTGATATAAATAGATTTATAAATTATCAGTTTTATTGTTGGTTTATTATTATTTCTTTTCCTTTATCTTTATCATGTTTCTCTTCATGTCTAGCAGAAACTAATCGAACTCCTTTTGATTTTGCTGAAGGTGAATCAGAATTAGTTTCTGGTTTCAATATTGAGTATGGAGCAGGTGGTTTTACTCTTATTTTTTTAGCAGAATATACTAGAATTATTTTTATAAGTATATTATTTACTTTATTTTTTTTGGGAGGTGATTTTTATTCTTTATTTTTTTTTATTAAGTTATCTATTATTTCATTTACTTTTATTTGAGTTCGTGGGACTTTACCTCGTTTTCGTTATGATAAATTAATATATTTAGCTTGAAAGAGATATTTGCCTTTGTCTTTAAATTTTTTATTTTTTTTTGTAGGACTTAAGGTTCTTATTCTTTCATTAATT------------------
>Aiolopus_thalassinus_NC_034674
ATGAACAACAACTCTATAAAACTTCTTTTCCTATCATCGTTGATGATAGGAACGATCCTGTCCATTTCATCAAATTCTTGAATAGGAATTTGAATAGGACTTGAGATCAACTTACTATCAATTATTCCCATATTAACAGATAATAATAACAAGATAATTAATGAATCATCAATTAAATACTTTATTATTCAAGCAATAGCATCAACAATGTTATTAATATCAATCCTCCTAATCCAAATAAAATTC---TCAATATGATGAGAAGAGGAA---AATATTCCATCAATAATGATTATATCAAGAATATTAATAAAAATTGGTGCTGCTCCATTTCATTTTTGACTACCAGAAGTAATAAGATCATCAAGATGAATAAATTGCCTATTATTAATGACATGGCAAAAAATTGCACCAATAGTAGTAATATCCTATTGCATCAAAATAAGAATTTTTACATTCATAGTAATTACGTTAAGAATTATTGTTGGAGCAATTGGAGGATTAAATCAAACATCTCTACGACAAATTATAGCATATTCATCGATTAGACACTTAGGATGAATAATTAGATCAATAATTATTAGAGAAAACGTATGAGAATTATATTTCTATATCTATGTGGTGCTAAATACAATCATAATTATAACGTTCAAAATAATAAATTTATTTTTCCTAAATCAACTGTATCTTAACAACAACATAAAAATAGAAATCAAATTCATAATGATTTTATCATTATTATCTCTTGGAGGTATACCCCCAATATTAGGATTTTTACCAAAATGAATTGTTATTCAATCATTAATTGATAATAACATAACAACTATAATATTAATCATAATCGCATTAACAACTATCACACTTTACTATTATATACGAATCAGATTTTCAGCAATCATCATATCATACAACGAAAATTCATGGATAATAAGAATAAAGGGTAAAAAAACGAGAATAATCATACCAATCATATCAATTATATCAACAATAGGTTTAATCTGCACATCTAGAATTCTATTATTTTAC---------ATCTTACCGCAAAAATGATTATTCTCGACAAACCATAAGGATATTGGAACCTTATACTTTATATTTGGAGCATGAGCAGGAATAGTAGGAACGTCAATAAGAATGATTATTCGTGCAGAATTAGGACAACCAGGATCAATAATTGGAGATGATCAAATTTATAATGTAATCATTACAGCACACGCATTTGTTATAATTTTCTTTATAGTTATACCAATTATAATCGGTGGTTTTGGGAACTGATTAGTACCACTAATAATTGGGGCACCAGATATAGCATTTCCACGAATAAATAACATAAGATTTTGACTTTTACCACCAGCATTAATTTTACTTATTTCATCATCAATAACTGATAATGGAGTTGGTACTGGTTGAACAGTATACCCCCCACTTGCAGGAGCAATTGCTCATAGAGGAGTATCCGTTGATCTAGCAATTTTTTCATTACACCTAGCAGGTATTTCATCTATTCTAGGAGCAATTAACTTCATTACCACAACAATCAACATACGATCTGAAAGAATAACTATAGACCAAACACCCCTATTTGTTTGATCAGTAGCAATTACAGCACTGTTATTACTATTATCATTACCAGTACTAGCAGGAGCTATTACAATATTATTAACAGACCGAAACTTAAATACATCATTCTTTGACCCTGCTGGTGGAGGTGATCCAATTTTATATCAACACTTATTTTGATTTTTTGGACACCCAGAAGTATATATTTTAATTTTACCAGGATTTGGTATTATCTCTCATATTGTATGCCAAGAAAGAGGAAAACTTGAATCATTTGGAACATTAGGTATAATTTATGCAATACTTTCAATTGGATTAATAGGATTTATTGTATGAGCACATCATATATTCACAGTAGGAATAGACGTTGACACACGAGCATACTTTACATCAGCAACCATAATTATTGCAGTACCAACAGGAATTAAAGTATTTAGATGAATAGCAACACTATATGGAACCAAATTCAAATTCAACCCACCATTATTATGAGCATTAGGATTCATTTTTCTATTTACTATAGGAGGATTAACAGGATTAATTTTAGCTAATTCATCACTTGATATTGTATTACACGATACATATTATGTAGTAGCACACTTCCACTATGTATTATCCATAGGAGCAGTATTTGCAATTATAGGAGGAATTATTCAATGATACCCTTTATTCACAGGATTAACAATAAATAATAAATGATTAAAAATTCAATTTTCTATTATATTCATTGGAGTAAATATAACATTCTTCCCTCAACACTTCCTTGGATTGGCTGGAATACCACGACGATATTCTGATTATCCAGATGCATATACATCATGAAACGTAATTTCTAGAATTGGATCTACCATTTCAATCATTGGAATCATTATATTCATTATAATTATATGAGAAAGAATAATTAAAAACCGAACAATTATATTCAGAACAAATATAAGAAGATCAACAGAATGATTACAAAATAATCCACCAGCAGAACATAGATATTCAGAACTACCACTAATTAGAAGA---ATGGCAACATGATCAAATTTATCCCTTCAAGATAGAGCCTCACCTATAATAGAACAATTATCATTCTTTCATGATCACACCATAATTGTATTATTATTAATTACAGCAATTGTAGGATACTCCCTAAGATATATATTATTATCAAATTACACAAACCGAAATATATTACATGGACATACAATCGAAACCATTTGAACAACTTTACCGGCAATTACATTAATTTTTATTGCTTTACCATCATTACGATTATTATACCTACTTGATGATTCAGCAGACGCATTAATTACAATTAAAACAATTGGACGACAATGATATTGAAGATATGAATATTCAGACTTCATAAACGTAGAATTTGATACATATATAACACCAGAAAAAGAACTTGACATTGAAGGATTCCGATTATTAGATGTTGATAATCGAACAATCTTACCAATAAATACAGAAGTACGAGTATTAACAAGAGCATCAGATGTTCTACACTCATGAGCAGTACCAGCCCTAGGAATTAAAATTGATGCAACTCCAGGACGACTAAATCAAGGAACATTTATAATTAATCGTCCTGGATTA---TTTTTTGGACAGTGCTCTGAAATCTGCGGAGCAAACCATAGATTCATACCAATTGTAATTGAAAGAACATCAGTAAAATTATTTATTAAATGAATATCTAGTATAATAATCCCACAAATATCACCTATAATATGATTTTCACTATTTATCATTTTTTCAATTACACTAATTTTATTTAATCAATTAAATTTCTTTTCATTTAAACCTAAATTAATTGAAAAAATAACAAAA---ATAATTAAAAGAAAAAATATA---AATTGAAAATGAATGATAACAAATTTATTTTCAACTTTTGATCCATCAACTAATATTTTTAATCTTTCATTAAATTGAACTAGAACATTTCTAGGCCTATTATTAATTCCATCAATATTTTGATTTATACCATCACGAATTAATATTTTATGAAATAAAATTAATATAACACTTCACAATGAATTCAAAACTTTATTAGGAACAAATTCATTTAGTGGTTCAACATTTATTTTCATTTCAATTTTTATTATAATAATATTCAATAATTTTATAGGATTATTTCCATATATTTTTACTAGAACTAGACATATAACACTAACATTTTCAATTGCATTACCTATATGAATAAGATTTATACTATTTGGATGAATTAATAATACTAATCACATATTCACGCATCTTGTTCCTCAAGGTACACCAACTGCACTTATATCATTTATAGTATTAATTGAAACA---------------------------------------------------------------------ATCAGAAATATTATTCGACCAGGAACTCTAGCAATTCGATTAGCTGCTAATATAATTGCAGGACATTTACTTTTAACATTATTAGGAAATACAGGACCATCCTTATTAATAAGATTTATATTAATCTTAATTATTGGACAAACAACTTTATTAATTTTAGAATTAGCAGTAGCCATTATTCAAGCTTATGTATTTTCAATTCTAAGAACATTATACTCAAGTGAAGTATATATGTTAACAACTCATTCAAATCACCCATTTCACATAGTAGATTATAGACCATGACCATTAACAGGAGCAATCGGAGCAATAGTTATAGTATCAGGATTAGCAAAATGATTCCATTTATTTAATATAAACCTCCTTATTATTGGAATAAGTATTTTAATATTAACAATAATTCAATGATGACGAGATGTTATCCGAGAAGGAACATTTCAAGGATTACATACAAAATTTGTTTCAACAGGACTGCGATGAGGAATAATTTTATTTATTGCATCAGAAGTTTTATTTTTTATATCATTCTTCTGAGCATTCTTTAGAAGAAGATTAGCCCCAACTATTGAACTAGGAATAATATGACCACCAATAGGAATTCAACCATTTAATCCTATACAAATTCCATTACTTAATACAGCAATTCTACTTGCTTCAGGAGTTACAGTAACATGAGCACACCATAGAATTATAGAATCAAATCATTCACAAGCAACTCAAGGATTATTTTTTACAGTATTATTAGGAATATATTTTACAATATTACAAGCATATGAATATTGAGAAGCACCTTTTACAATTGCAGACGCAGTTTATGGATCAACATTTTTTGTTGCAACAGGATTCCATGGTTTACATGTAATTATCGGAACAATATTTCTATTAACATGTTTAAGA------CGACATTTAATAAATCAATTCTCAATAAATCATCACTTTGGTTTTGAAGCAGCAGCATGATACTGACATTTTGTAGATGTAGTATGATTATTTTTA---TATATTTCAATTTACTGATGAGGTAGA------------------------ATTATAATTATAATAATAAGTGTATCCATTAGATTTATTGTCCCAATACTAGTAATAACAATTGCAACAATACTATCAAAGAAATCAATTAATGACCGAGAAAAAAGATCACCATTTGAATGTGGATTCGATCCAAAAAGATCAGCACGTATACCATTTTCCTTACAATTCTTTTTAATTGCTGTTATTTTCTTAATTTTCGATGTAGAAATTGCACTAATTTTACCAATCGTAATTATTATAAAAACATCAAATATTATAATATGAATTATATCTACAACATTCTTTATTCTAATCCTTTTAATAGGATTATATTATGAATGAAAACAAGGAGCCTTAAATTGAGCAAGA---------------ATTTGTTCATTAAGATTTTTTGTTTTGTTATTTTCTAGATCTTTTATTTTTATATTTGGTATTTATTATTTAATATTTGATTATAGAGTTTTTATTGAATGGGAGCTTTATAATTTAAATGGCTCTATAGTAGTTATAACTTTTATTTTTGATTGAATGTCTTTAATTTTTATGTCTTTTGTTATATATATTTCTTCTTTGGTTATTTATTATAGAAATGATTATATGCATGGTGAAAAGAATCTTAATCGTTTTATTATGATTGTTTTAATATTTATTTTTTCAATGGCTCTTTTAATTATTAGACCAAATTTAATTAGAATTTTATTAGGTTGAGATGGTTTGGGTTTAGTCTCTTATTGTTTAGTTATTTATTATCAGAATGTAAAGTCTTACAATGCTGGTATGTTAACTGCATTATCTAATCGTATTGGTGATGTTTCTATTTTAATTTCTATTTCTTGGATATTAAATTTTGGAAGATGAAATTATATTTATTATTATGATTTTATTATTGACTCATTTGAAATAAAGTTTATTACTATTTTAATTATTCTTGCTTCTATAACTAAAAGAGCTCAAATTCCTTTTTCTTCATGACTTCCTGCTGCTATAGCAGCTCCTACTCCTGTATCTGCTTTGGTTCATTCTTCTACTCTTGTTACTGCTGGTGTTTATTTATTGATTCGTTTTAGTCCAATATTAATATTATATAATTATTGTTGATTTCTTTTATTGTTTGGTTGTATAACTATGTTTATAGCTGGTCTTGGGGCTAATTTTGAATTTGATTTGAAGAAGATTATTGCTCTTTCTACTTTAAGACAGCTTGGTTTAATAATAAGAATTTTATCTATAGGTTATTCTAATTTAGCTTTTTTTCATTTATTAACTCATGCTTTGTTTAAGGCTTTATTATTTATGTGTGCAGGTTCTATAATTCATAACTTAAAGGATTGTCAAGATATTCGTTTTATGGGTTCTGTTGTGAATTTTATACCTTTAACTTCTATTTGTTTT------------AGTGTTTCAAGCTTATCTTTATGTGGAATACCTTTTTTAGCTGGTTTTTATTCAAAGGATTTAATTCTTGAGATTGTTTGTTTAAGTTGGGTTAATTTTTTAATCTTTTTTCTTTATTTTTTTTCTACTGGTTTGACTGCTTCATAT---TCTTTTCGTTTATTTTATTATTCTATATCTGGTGATAATAATTTTTATCCTAGTTTTTCTTTTAATGATAATAGATATTTTATTTCTTTTAGAATGATTTTTATATTGTTAATAGCTGTATTTGGTGGTAGATTTTTGTCTTGATTGATTTTTCCTATTCCTTATATTATTGTTTTACCTTGGTATTTAAAATTTATAACTTTATTTGTTGTTATTTTAGGTTCTTATTTTGGTTATTTTATTTCTAATGTTGAATTTTCTTATGATTTATTTTCATTAAAGTTTTTATCTTTTGTTAGATTTGTTGGTTCTATATGATTTATACCTTTCCTTTCAACTAATTATATTAGATACATTCCTTTAACTGTTGGTTATAATTTTTCTAAGACTTTAGATTACGGTTGAGGTGAATTATTTGGTGGTCAGGGTTTATATTCATTTTTTGTTTACTTAATTAATTTTATTCAGTCTCTATTTGATTCAAATTTTAAGATTTATTTATTGTCTTTTATTTTTTGAATATTTATTTTGTTTGTAATATTTTTTATT---------------ATGTTAAAATATTTACTTATAATTATTTTTTTGATCCCTATTTGTTTATTAAATAGTTGTTGATGATTGGTTCATTCTTTAATGTTCTTATTAAGTTTTATTTTTATAGCCACAACACACACATCCGCTGAACGGCGGTTGGCTGCCTATCTAGCACTCATTTATTATTATTCCTTTAGTTTAATTTTGTTGAGTTTATGAATTTGTTCTTTAATAATTACTGCTAGAAGTTCAGTTTATATTTCTTCTTATTATTCTAATTTTTTCATTTTTTTTGTTTTATTGTTATTAGTTATACTATATTGTTCTTTTTCTAGATTGAATTTATTATCATTTTATATTTTTTTTGAGTGTAGATTAATTCCAACTTTATTTCTTATTTTAGGTTGAGGTTATCAACCAGAGCGTATTCAGGCAGGTATTTATTTAATTTTTTATACTTTAGTTGCTAGATTACCTTTATTATTGGTTTTATTTAAAGTAAGTTTTGTTTTTGGTACTTTATATTTTCCTTTATTAAATGAT---TTTGGTTCTTTTTATTTTATATTTTATGTTTTTTCTATTTTTGCTTTTTTAGTTAAGATGCCAATGTTTTTGTTTCATCTTTGACTTCCTAGGGCTCATGTTGAGGCTCCTATTTCTGGTAGAATAATTCTTGCTGGTGTTCTTTTGAAATTAGGTGGTTATGGTATTTTTCGTGTTATAAAATTAATTTCATTTTTAGGTTTGAGGTTTAATTTTTTTTGATTGTCATTAAGTTTATTTGGTGGTGTTGTTATTAGTTTTGTTTGTTTTCGACAAGTTGATTTAAAGTCTTTAATTGCTTATTCTTCTGTTGCTCATATAAGAATAGTTATTGGTGGTTTAATAACTATAAATTGATGAGGTGTAATAGGTTCTCTTTCTTTAATGGTTGGTCATGGTTTATGTTCTTCTGGTTTATTTTGTTTATCTAATATTATTTATGAACGCTTAGGAAGACGAAGATTATTGATTAATAAAGGTATAATTAATTTAATACCTAGAATATCACTTTGATGATTTTTGTTAAGATCTTCAAATATGGCTGCTCCTCCTTCTTTAAATTTATTAGGTGAAATTAGATTATTAAATAGTATTATTTCATGATCTTCTTATATAATTTTTATATTAATTTTTTTATCTTTTTTTAGAGCTGTTTATACTTTATATATATATTCTTATTCTCAGCATGGGTTGTATTATTCAGGTGTTTATACTTTTTCAATTGGTTATTTACGTGAATATCATCTTTTATTTTTACATTGATTTCCTCTTAATATTTTATGTTTAAAGGGTGAATATTTTTATTTTATGTTAGTATTTTCTACATTTACTTCTTTATTAATTTATTTTTGTGGTGTTTATGTTTTTTCTTCTAAGCGTAAACATTTATTGATGGTTTTGTTAAGATTAGAGTATATTGTTCTTTCTTTATTTATGTTTTTTGTTATTTTTCTTTTTTGTTTTGATTATGATTATTTTTTTCCTGTAATTTTTTTAGTTTTTTCTGTTTGTGAGGGTGCTTTAGGTCTTTCTATTTTGGTTTCAATAATCCGTTCTCATGGAAATGAT---TTTTTTAATTCTTTTTTTTTATCTTTATGTATGATTAAAATAATAATTATAATAATAATAAACATAATTAACATTAACTTTACCCAAATAAATCATCCAATATCTATAATATTAATTATTATTATTCAAACAATTATAATTGGATTACTAACAGGAATGATAATAGGGAGATATTGTTTATCTTACATCTTATTCTTAACATTCCTAGGAGGAATGTTAGTACTATTCATTTATATTACAAGAATTGCATCAAATGAAATATTCAAAATCAAATTTAATAAAATTATTTTCATTATATGTATAACAATTATTATAACATTTATTTTAAATATTATAAATAAAACAATATTTATAGATATAATTAAAAATACAGAAACAATAATTACA---AGATATAAGATAAATTACCAAGAAATAACAATATCATTAATAAAACTATACAACAAACCAACAATTACTATTACA---ATAATAATAATAATTTATCTATTCATTGCATTATTAGCAGTAGTTAAAATTACAAACATTAATCAAGGACCAATCCGTAAATCAAAA---ATGAATAAACCATTACGATTAAAACACCCAATAATTAAAATTATTAACAATTCATTAATTGATTTACCAGCACCAATAAACATTTCATTCTGATGAAACTTTGGATCATTATTAGGACTTTGCTTAATAATTCAAATCATCACAGGACTTTTCCTAACTATACATTACACACCAAATATTGAAATAGCATTTAGAAGAGTA------GTTCACATTTGTCGAGATGTAAATAATGGTTGGATAATCCGAACATTACATGCAAATGGAGCATCAATATTTTTCATTTGCATTTATTTACATGTGGGACGAGGAATTTACTACGGATCATATATATATATAAATACATGAATGATTGGATCAATCATTTTATTCTTAGTTATAGCAACAGCATTTATAGGATATGTATTACCTTGAGGACAAATATCTTTTTGGGGAGCTACAGTAATTACAAATTTATTATCAGCAATTCCTTATATTGGAACAGAATTAGTTCAATGAGTATGAGGAGGATTTGCTGTAGATAATGCAACACTTAATCGATTTTATACATTCCATTTTGTATTACCATTTATAATTGCTGCTATAGCGGCAATTCATCTTTTCTTTTTACATCAAACAGGGTCAAATAATCCAATTGGAGTAAACAGAAATATTGAAAAAATCCCTTTTCACCCATACTTCACATATAAGGATTCAATTACATTCGTAATTATAATAATAATCCTAATTATATTATGTTTAATCAACCCTTATATATTAGGAGATCCAGATAACTTTGTACCAGCCAATCCATTAGTAACACCTATTCATATTCAACCAGAATGATATTTCTTATTTGCATATGCAATTCTACGATCAATTCCTAATAAATTAGGAGGAGTAATTGCACTATTTCTATCAGTAAGAATTTTAATAATTATACCATTTTATAATAAGACAAAATTTCGAGGAAATCAATTTTATCCAATAAATCAAATTATATTTTGAATTATAGTAACAGTAGTATGCTTATTAACATGAATTGGTAAACGACCAGTAGAAGAACCATATATTTCAACCGGTCAAATTCTTACAGTACTATATTTTTCATATTTTTTAATAAATACTCACGTAGCAAAAATATGAGACTCACTAATCAGAAAA------------ATGATATATGATTTTTATATATTTATTTTAAATTTTATTTTTTTAGTTATTTGTGTTTTAATTAGAGTTGCTTTTTTAACTCTATTAGAGCGTAAGGTTTTAGGTTATATTCAAATTCGTAAAGGACCAAATAAAGTTGGTTTTTTAGGTATTCCTCAACCTTTTAGTGATGCTATTAAATTAATTTGTAAGGAACAACCTATTCCTTTTATATCAAATTATTTTTTATATTATTTTTGTCCTGTTTTTAATTTAATAATTTCTTTATTTATTTGGTGTGTTTTTCCTTACATAACTTATATATGTTCATTTTTATATGGTTTTTTATTTTTTCTTTGTTGTACTGGGTTAAGTGTTTATACATTAATATTTGCTGGTTGGTCATCTAATTCTAATTATTCACTTTTAGGTTCTCTTCGTTCTGTTGCTCAAACTATTTCATATGAGGTTAGATTAGCTTTAATTATATTGTCTTTAATTATTTTAATTGGTAATTTTAATATGAATTTTTTTATAAATTTTCAGCTTTATTCTTGATTTATTTTTTTTTCTTTTCCTTTAGCTTTAGCTTTTTTTGCTTCTTGTTTGGCTGAAACCAACCGAACTCCTTTTGATTTTGCTGAAGGAGAGTCGGAGTTGGTTTCAGGTTTCAATATTGAATATGGTGCTGGTGGTTTTACTCTTATTTTTTTAGCTGAATATGCTAGAATTATTTTTATAAGAATATTGTTTACATTAATTTTTTTAGGTGGTGATTTTTATTCTTTTATGTTTTTTATTAAGCTTTCTTTAATATCTTTTATTTTTGTTTGGGTTCGTGGGACTTTACCTCGGTTTCGATATGATAAACTTATATATTTAGCTTGAAGGAGTTTTTTACCTTTATCATTAAATTTTTTATTTTTCTTTATTGGTTTAAAGGTTATATTATTTTCTTTATTT------------------
>Arcyptera_coreana_NC_013805
ATGTACAACAACTCTACAAAACTTCTCTTCCTATCAATATTATTGGTAGGAAGGATCCTGTCCATCTCATCAAACTCCTGATTTGGAGTTTGAATAGGACTAGAGATCAACTTACTCTCGTTTATTTCCATATTGACAAATAATAAAAACATAATAATAAATGAATCACCAATTAAATATTTCATTGTTCAAGCAATAGCATCTACAATGTTATTATTTTCAATTTTGTTGATTCAAATAGAATCT---TGAATAAGATGGGAAGAGAAA---ATAATTCCATCAATAATTATTAGATCAAGACTAATA------ATTGGAGCAGCTCCATTTCACTTCTGATTTCCAGAAGTTATAAGAGCAACAAGATGAATTAACTGTTTAATTTTAATAACATGACAAAAAATTGCTCCAATAATAGTCTTATCCTACTGTATCCAAATAAGAACTTTCATATTCTTAGTTATTATTCTAAGAATTTCTATTGGAGCATTAGGAGGTTTAAATAAAATATCATTACGTCAGATTTTAGCATACTCATCAATTAGACATATTGGATGAATAATTAGATCAATAATTCCAAGAGAAAACGTATGAGAGTTATATTTTATTATCTACTCATTATTAAGCACAATTATAGTTCTAATATTTAAAAGCATAAATCTGTCCTTTATTAACCAAATTTACTCAGCAAATAACATAAAAACAGAAATTAAATTCATAATATTTCTTTCACTATTATCACTAGGGGGATTACCACCATTACTTGGATTTTTACCTAAATGAATTATTATCCAAATAATAGTTGAAAACAACATAATAGCAATTATAACAATCATAGTTGTATTAACAACTATTACACTTTACTATTACATACGAATTAGATTTTCAGCACTAATTTTATCTTATACAGAAAACTCATGACTTATAAGATTTAAAACTAAAAAAACAATATTAATTTTACCTTTTATAGTAACAATTTCAACAATAGGATTAATTTGTTCATCTACCTTAATTTCTCTATTATTAAGGACTATTTTACCGCAAAAATGATTATTCTCAACAAACCATAAGGATATTGGCACTTTATATTTTATATTTGGAGCATGAGCTGGAATAGTAGGAACATCAATAAGTATGATTATTCGAGCAGAATTAGGTCAACCAGGTTCCTTAATTAGAGACGATCAAATTTATAATGTAATCATTACAGTTCATGCATTTGTAATAATTTTTTTTATAGTAATACCCATTATAATTGGCGGATTTGGTAATTGACTTGTACCATTAATAATTGGAGCACCAGATATAGCATTTCCACGAATAAATAATATAAGTTTCTGATTATTACCACCATCATTAACCCTTTTGATCACCTCTTCAATAGTTGATAGAGGTGCTGGTACTGGGTGAACAGTTTATCCACCACTTGCCGGAGCAATTGCTCATGGAGGAGCCTCAGTAGACTTAGCTATTTTCTCTCTCCATTTAGCAGGTATTTCATCTATTCTAGGAGCAGTAAATTTTATTACAACAGCAATTAATATACGGTCAGAAAGAATAACATTAGATCAAACACCTTTATTTGTATGATCAGTAGCAATTACAGCACTATTATTATTACTTTCATTACCAGTATTAGCTGGAGCAATTACAATATTATTAACTGACCGAAACTTAAATACTTCATTCTTTGATCCTGCAGGTGGTGGAGATCCAATTCTGTATCAACATTTATTTTGATTTTTTGGCCATCCAGAAGTTTATATTTTAATTTTACCAGGATTTGGTATTATTTCACATATTGTTTGTCAAGAGAGAGGAAAAATTGAATCATTTGGAACATTAGGAATAATTTATGCAATATTATCTATTGGATTAATAGGATTTATTGTATGAGCACATCATATATTTACAGTAGGAATAGATGTAGATACACGAGCATATTTTACATCAGCAACAATAATTATTGCTGTACCAACAGGAATTAAAGTATTTAGATGAATAGCAACACTATATGGAACAAAATTTAAATTTAATCCACCATTAATATGAGCTTTAGGATTTATTTTTCTTTTCACAATTGGTGGATTAACAGGATTAGTATTAGCAAATTCTTCTCTTGACATCATTTTACATGATACTTATTATGTTGTAGCTCATTTCCATTATGTCCTATCAATAGGAGCTGTATTTGCAATTATAGGAGTTTTTATTCAATGATACCCACTATTTATCGGATTAACTATAAACAATACATGATTAAAAATTCAATTCTCAATTATATTTATTGGAGTAAATTTAACATTTTTTCCACAACATTTCCTAGGGTTAGCAGGAATACCCCGACGATATTCTGATTACCCAGATGCATATACATCATGAAATGTAATATCAAGAATTGGATCTATAATTTCTATTGTAGGAATTATTATATTTATTATGATCATATGAGAAAGTATAATTAATAATCGAATAATTATATTCAGAGCTAATATAAGTAGATCAACAGAATGATTACAAAATAATCCACCTGCCGAACATAGATATTCAGAATTACCATTAATTTCTAGATTCATGGCAACATGATCAAACCTATCAATACAAGATGGAGCTTCACCTATAATAGAACAATTATCATTCTTTCATGATCATACTATAATTGTATTACTAATAATTACAGTAATTGTAGGTTATTCACTTATATATATATTAATTATTAAATATACAAATCGAAATATATTTCATGGACATTTAATTGAAACTGTATGAACAGCATTACCAGCAATTACATTAATTTTTATTGCAATACCATCATTACGACTACTTTATTTACTTGATGACTCAGTAGATGCAATAATTACAATTAAAACAATTGGACGACAATGATACTGAAGTTATGAATATTCAGATTTTATTGATGTAGAATTTGATGTTTATATAATTCCAGAAATAGATTTAGAAAATGAAGGATTTCGTTTATTAGATGTAGATAATCGAACAATTTTACCAATAAATACAGAAGTCCGAATTTTAACTAGAGCATCAGATGTTCTTCATTCATGAACAGTACCTGCTATTGGAATTAAAATTGATGCTACACCAGGTCGACTTAATCAAGGAACATTTACAATCAACCGACCAGGATTA---TTCTTTGGTCAATGTTCAGAAATTTGTGGAGCAAATCATAGATTTATACCAATTGTAATTGAAAGAACTTCAGCAAATCTATTTATTAAATGATTATCTAAGATAATAATTCCTCAAATATCACCCATTATATGATTTTTCCTATTTATCTTATTTTCTATTACTTTTATTCTATTTAATCAAATAAATTTCTTCTCATACAAAACCAATAAAATTAAAAGAGTAAAAAAATGAATAATTAAAAGAAAGAATATA---ATCTGAAAATGAATGATAACAAATTTATTTTCTACTTTTGATCCATCAACTAATATTTTTAATTTATCATTAAATTGAGCTAGAACATTTATTGGATTATTATTAATTCCATCATTATATTGATTAATACCATCACGAATTAACATTATATGGAATAAAATAAACTTAACATTAAATAATGAATTTAAAACACTATTAGGACCTAAATCATTCAATGGTACAACATTTATTTTTATTTCAATTTTTATTATAATAATATTCAATAATTTTATAGGACTATTTCCATATATTTTTACAAGAACAAGACATTTAGCATTAACATTTACAATTGCACTACCTATATGATTAGGATTTATACTATTTGGATGAATAAATTATACTAATCATATATTTATACATTTAGTCCCACAAGGAACACCACCAGCACTTATATCATTTATAGTATTAATTGAAACA---------------------------------------------------------------------ATTAGAAATATTATTCGACCAGGAACTTTAGCAGTACGATTAGCAGCAAATATAATTGCTGGACATTTATTATTAACATTATTAGGTAATACAGGACCATCAATAATAATAAACCTTATTTCAATTCTAATTATTGGACAAATATTATTATTAATTCTAGAATCAGCAGTAGCAATAATTCAAGCTTATGTATTTTCAATCTTAAGAACTTTATATTCTAGAGAAGTATATATGTTAACAACTCATTCAAATCACCCATTCCACATAGTAGATTATAGACCTTGACCATTAACAGGAGCAATTGGAGCAATAGTTTTAGTTTCAGGATTAGCTAAATGATTCCATTTATTTAATATTAATTTATTAATTATTGGATTTATAATTACATTATTAACTATAATTCAATGATGACGAGATGTAATCCGAGAAGGAACTTATCAAGGATTACATACAAGATTTGTTTCAATTAGATTACGATGAGGTATAATTCTATTTATTACATCAGAAGTTCTATTTTTCATTTCATTCTTCTGAGCATTTTTTAGAAGAAGACTATCACCTACCATCGAATTAGGAATAACATGACCGCCTGCTGGGATTAAAACATTTAACCCTATACAAATTCCATTACTTAATACAGCAATCTTATTATCTTCAGGAGTAACAGTTACATGAGCACATCACAGAATTATAAAATCTAATTATACACAAACAATACAAGGATTATTCTTTACAGTAATTCTAGGAATATACTTCACAATACTACAAGCATATGAATGCTGAGAAGCAAATTTTACTATTGCAGACGCAGTTTATGGATCAACCTTCTTTATTGCAACAGGATTTCATGGACTACATGTAATCATTGGAACCATATTTTTATTAATCTGTTTAATT------CGACATATAATAAATCAATTCTCACCAAATCATCACTTTGGATTTGAAGCAGCAGCATGATATTGACATTTTGTTGAAATAGTATGATTATTCTTA---TATATTTCAATTTATTGATGAGGTAGA------------------------ATTTTAATTTTATCAATAAGAATCATAATTAGATTTACCATACCAATAATTGTTATATTAATTGCAACAATTCTATCAAAAAAAATTATTAATGATCGAGAAAAAAGATCACCATTTGAATGTGGATTTGATCCAAAAAGATCAGCTCGTATACCTTTCTCATTACGATTTTTTCTAATTGCAGTAATTTTTTTAATCTTTGATGTAGAAATTGCATTAATTTTACCAATTGTAATTATTATAAAAACATCAAATATTATAGTATGAACAATATCATCAATATTCTTTATTATAATTCTACTATTAGGATTATATTATGAATGAAATCAAGGAGCTTTACAATGAGCAGAA---------------ATTTGTTCATTAAGTTTTTTTTCTTTATTTTTTATAAGTACTTTTGTTTTTATTTTAAGTATTTATTATTTATTATTTGATTATAGAGTTTTTATTGAGTGAGAACTTTTTAGTTTAAATAGTTCAATAGTCGTAATAACCTTTATTTTTGATTGGATATCTCTTATTTTTATATCTTTTGTTATATATATTTCTTCTTTAGTAATTTACTATAGAGAGGAGTATATATTTGGTGAGAGGAATATAAATCGTTTTATTTTTATTGTTTTAATGATTATTTTATCTATAGCTCTTTTAATTATTAGTCCAAATTTAATTAGTATTTTATTAGGATGAGATGGTTTAGGTTTAGTTTTTTATTGTTTAGTTATTTATTATCAAAATGTAAAATCTTATAGTGCTGGTATATTAACTGCTTTATCAAATCGGATTGGTGATGTTTCTATTTTAATTTCAATTGCTTGGATATTAAATTTTGGTGGTTGAAATTATATTTATTATTATGATTTTATTAGTGAGTCTTTTGAAATAAAAATCATTACTATATTAATTGTTCTTGCATCTATAACTAAGAGTGCTCAGATTCCTTTTTCTTCTTGACTTCCTGCAGCTATAGCTGCTCCAACACCTGTATCTGCTTTAGTTCATTCTTCTACTCTTGTTACTGCTGGTGTTTATTTATTAATTCGTTTTAGTCCTATATTAGATAATTATAATTTTGGATGATTTTTATTATTAATTGGTTGTATAACTATATTTATAGCTGGTTTAGGTGCTAATTTTGAATTTGATTTAAAAAAGATTATTGCTCTTTCTACTTTAAGTCAACTTGGTTTAATAATATGAATTTTAGCTATAGGTTATCCAAAACTTGCTTTTTTTCATTTATTAGCTCATGCTTTATTTAAGGCTTTATTATTTATATGTGCAGGTTCAATAATTCATAATTTAAAGGATTCTCAGGATATTCGTTTTATAGGATCAATTGTTCATTTTATACCTTTAACTTCTATTTGTTTT------------AATGTATCTAGTTTATCTTTATGTGGTATACCTTTCTTAGCTGGTTTTTACTCAAAGGATTTAATTCTTGAGATGGTTTGTTTAAGATGAACTAATTGTTTTATTTTTTTCTTATATTTTTTTTCTACTGGTTCAACAGCTTCTTAT---TCTTTTCGTTTATTTTATTATTCAATGTCTGGTGATAATAATTATTATTCTAGTTTTTCTTTTTATGATAAAGGATATTATATTTCTTTTAGTATATTATCTTTATTATTTATTGCTGTTTTTGGTGGTAGATTATTATCATGATTAATTTTTCCAATTCCTAATATAATTGTTTTACCTTATTATTTTAAGTTTTTAACAATTTTAGTTGTTATTTTAGGTTCTTATTTAGGTTATTTGATTTCTAATTTTATTTATTTTTATGATTTAATTTCATTAAAGTTTTTATCTTTAGTTAGATTTGCTGGTTCAATGTGATTTATACCTTTTCTTTCAACTAATTTTATTAGATATTTACCTTTAAAAATAGGTTATTATTCATTAAAGGCTTTTGATTATGGTTGAGGTGAAATATTAGGAGGTAAGGGTTTATATAGATTATTTATTTATATAATTAATTATATTCAGAATTGATATGATTTAAATTTTAAGACTTATTTATTGACTTTTATTTTTTGAATAATTATTTTATTTATGTTGTTTTTCTTA---------------ATCTTAAAATACTTATTTATAATTACTTTCTTGATCACTCTTTGTTTATTGAATAATTGTTGATGATTGGTTCATTCTTTAATATTTTTGTCTAGTTTTGTTTTTATAATTTTTTTTTATTCTTATGATGATATAAATATAATTAGATATTATTTTGCTGTTGATTATTTTTCTTTTAATTTAATTTTATTAAGTTTTTGGATTTGTTCATTGACAGTTACAGCTAGAGGTTCAGTTTATTTATCTTATTATCATTCAAATTTTTTTATTTTTATTGTTTTATTTTTATTAATTATGTTGTATTGTTCTTTTTCTAGTTTAAGACTATTATCTTTTTATATTTTTTTTGAGTCTAGTTTAGTACCTACATTGCTTTTTCTTTTTGGTTGAGGTTATCAACCTGAGCGTTTACAGGCAGGTGTTTATTTAATTTTTTATACTTTAGTTGCTAGATTACCTTTACTATTAGTTTTATTTAAAATTCATGATGTTTCAAGTACTCTTTATTTTCCTTTATTATTTGAT---TTTGGTTCTTATTATTTAATGTTTTATGTTTTTATTATTTTAGCATTTTTAGTTAAGATGCCAATGTTTTTAGTTCATCTTTGATTACGAAAGGCTCATGTTGAAGCTCCCATTTCTGGAAGAATAATTCTTGCTGGTGTTTTATTAAAGTTAGGTGGATATGGTATTTTTCGTGTTATAAAAATTATTTGTTATTTAGGCTTAAAATTTAATTATTTTTGATTATCTTTAGGTTTATCTGGTGGTGTTATTGTTAGATTTATTTGTTTTCGTCAGGTTGATTTAAAGTCTTTAATTGCTTATTCTTCTGTAGCTCATATAAGAATTGTTATTGGTGGTTTAATGACTATGAATTGATGAGGTTGTATAGGTTCACTTTCTTTAATAATTGGTCATGGTTTATGTTCTTCTGGTTTATTTTGTTTATCTAGTATTATTTATGAGCGTTTAGGTAGACGAAGATTATTAATTAATAAAGGTATAATTAATCTTATACCAAGAATGTCTCTTTGATGATTTCTTTTAATATCATCAAATATAGCTGCTCCTCCTTCATTAAATTTATTAGGTGAATTAAGTTTATTAAATAGAATTATATCATGATCTACTTTTAGATTTTTATTATTAATTTTTCTTTCTTTTCTTAGAGCTGTTTATACATTGTATATATATTCTTATTCTCAACATGGTTTTTATTACTCTGGTATATTTACTTATTCTTTAGGTTATTTACGTGAGTATCATTTATTATTTTTACATTGATTACCTTTGAATATTTTATGTTTAAAGGGTGATTATTTTTATTTTATGTTTATATTTTCTATTTTTACTTCTTTGTTCATTTATTTTTCAGGTGTTTATATTTTTTCTTCAAAGCGAAAACATTTGCTTATAGTTTTATTAAGATTAGAATATATTGTTCTTTCTTTATTTATAATAGTTATTATTTTTCTTATAAAATTTGATTATGATTATTTTTTTCCTGTTATTTTTTTAGTTTTTTCTGTTTGTGAAGGTGCTTTGGGTCTCTCTATTTTAGTTTCTATAATTCGATCTCATGGTAATGAT---TTTTTTAATTCTTTTGGTTTATCATTATCTATGATAAAAATAACTATTATAATATTATCAAATATAATTAATATTAATTTAATTAGATTAAATCACCCTATATCAATAATAATATTTATTATTATACAAACTTTTCCTGTTGGTTTAATAACAGGGACAATAATAGAAAGATTTTGAATATCTTATATTTTATTTTTAACATTTCTTGGCGGTATATTAGTCTTATTTATTTATATTACAAGAATTGCATCAAATGAATTATTTAAACCTAAATTAATAGCCATAATCTTAACATTATTTATATTTATTATTTTTGTAATAATTTTAATTATTATAGATAAAATAATATTTATAGATATAATTAAAAATACAGAAACTATAAATATT---AATAATTCTATTAATTATCAAGAAATAACTACATCATTAAAAAAACTATATAACAAACCTACATTTATTATTACT---ATAATAATAATAATTTATTTATTCCTTACATTATTAGTAGTAGTTAGAATTACTAATATCAATCAAGGACCTATTCGTAAGATAAGA---ATGAATAAACCCTTACGACTTAAACACCCTTTAATTAAAATTATAAATAATTCTTTAATTGATTTACCAGCACCAACAAATATTTCATTTTGATGAAATTTTGGATCTTTATTAGGATTATGTTTAATAATTCAAATCATTACAGGATTATTTCTAGCTATACATTATACGCCTAATATTGAAATAGCATTCAGAAGTTTA------GTACACATTTGTCGAGATGTTAATAATGGATGAATTATCCGAACACTTCACGCAAATGGAGCATCTATATTCTTCATCTGTATTTATCTTCATGTAGGACGAGGAATTTATTATAATTCATTTATATATATACATACATGAATTATTGGAACAGTAATTTTATTTTTAGTGATAGCAACCGCATTTATAGGATATGTTTTACCTTGAGGTCAAATATCTTTTTGAGGAGCAACAGTAATTACTAATTTATTATCAGCAATCCCTTATTTTGGACCTGATTTAGTTCAATGAGTTTGAGGTGGATTTGCTGTTGATAATGCAACATTAAATCGATTTTTTACTTTTCATTTTGTATTACCATTTGTAATTATAGCTATAGTTATAATTCATCTATTTATTCTTCATCAAACAGGATCAAATAATCCAATTGGATTAAATAGAAATATTGAAAAAATTCCTTTCCATCCTTACTTTACATTTAAAGATTTAATTACATTTGTATTAATAACATCTTTATTAATTGTATTATGTTTAATTAACCCTTATATATTAGGAGATCCTGATAATTTTGTACCAGCAAATCCTCTCGTTACACCTGTACATATTCAACCAGAATGATATTTTCTATTTGCTTATGCCATTTTACGATCAATTCTTAATAAATTAGGAGGTGTTATTGCCCTATTTTTATCAATTAGAATTTTAATAATTATACCTTTTTATAATAAAACATTATTCCGAGGAATTCAATTTTATCCTATTAATCAAATTTTATTTTGAATTATAGTAATTATTGTATGCCTATTAACATGAATTGGTAAACGACCAGTTGAAGAACCATATATTATAACAGGACAAATTTTAACAATTATTTATTTTTCTTATTTTATTATTAATACTCATATTGCTAATATATGAGATAATTTAATTAAGAAA------------ATACTTTATGATTTATTAATATTTATTTTAAACTTTTTATTTTTAGTTATTTGTGTTTTAATTAGAGTAGCTTTTTTAACTTTATTAGAGCGTAAAGTATTAGGTTATATTCAAATCCGAAAAGGTCCTAATAAAGTTGGTTTTGTTGGTATTCCTCAGCCTTTTAGTGATGCAATTAAATTAATTTGTAAGGAACAACCAATTCCTATTATATCAAATTATTTACTTTATTATTTTTCTCCAATTTTTAATTTAATAATTTCTTTAATTATTTGAGTAATTTTTCCTTATTTAACTTATATGTGTTCATTTTTATATGGATTTTTATTTTTTTTATGTTGTACTAGATTAGGTGTTTATACTGTAATAATTGCTGGTTGATCGTCTAATTCAAATTATTCATTATTAGGTTCATTACGTTCGTTTGCTCAAACAATTTCTTATGAAGTTAGATTAGCTTTAATTTTATTATCTTTAATTATTTTAATTAATAGTTTTAATATATTAGATTTTATAAATTATCAACTTTATTGTTGATTTATTATTTTATCTTTTCCTTTAGCTCTAGCTTGTTTTGCATCATGTTTAGCAGAAACTAATCGTACTCCTTTTGATTTTGCTGAAGGTGAATCTGAATTAGTTTCTGGATTTAATATTGAATATGGTGCTGGAGGTTTTACTTTAATTTTTTTAGCTGAATATACAAGAATTGTTTTTATAAGTATATTATTAGTATTAATTTTTTTAGGTGGTGATTTCTATTCTTTTATTTTTTATATTAAGCTTGTTATTATATCATTTAGATTTATTTGAATTCGAGGTACTTTACCTCGATTTCGATATGATAAATTAATATATTTAGCTTGGAAGAGTTTTTTACCTTCATCTCTAAATTATTTATTTTTCTTTATTGGTTTAAAAATTTTATTGATCTCTTCTATT------------------
>Arcyptera_meridionalis_NC_039962
ATGCACAACAACTCAACAAAACTTCTCTTCCTATCAATATTATTGGTAGGAACGATCCTGTCCATCTCATCAAACTCCTGATTTGGAGTTTGAATAGGACTAGAGATCAACTTACTCTCGTTTATTTCCATATTGACAAATAATAAAAACATAATAATAAATGAATCAGCAATTAAATATTTCATTGTTCAAGCAATAGCATCTACAATGTTATTATTTTCAATTTTGTTGATTCAAATAGAATCT---CTAATAAGATGGGAAGAAAAA---ATAATTCCATCAATAATAATTAGATCAAGACTATTATTAAAAATTGGAGCTGCTCCATTTCACTTCTGATTTCCAGAAGTTATAAGAGCAACAAGATGAATTAACTGTTTAATTCTAATAACATGGCAAAAAATTGCTCCAATAATAGTCTTATCCTACTGTATCCAAATAAGAATTTTTATATTTCTAGTTATTATTCTAAGAATTTCTATTGGAGCATTAGGAGGTTTAAATAAAACATCATTACGTCAGATTTTAGCATATTCATCAATTAGACATATCGGATGAATAATTAGATCAATAATTGCAAGAGAAAATGTATGAGAATTATATTTCATCATCTACTCATTATTAAGTACAATTATAGTTCTAATATTCAAAAACATAAATCTATTCTTTATTAATCAAATTTACTCAGCAAATAACATAAAAACAGAAATTAAATTCATAATATTTCTTTCACTATTATCACTTGGAGGATTACCACCATTTATAGGATTCCTACCCAAATGAATCATTATCCAAATATTGATTGAAAACAATATAACAGCAATTATAACAATTATAGTTGTATTAACAACTATTACACTTTACTATTACATACGAGTTAGATTTTCAGCACTAATTTTATCTTATACAGAAAACTCATGATTAATAAGATTAAAAACTAAAAAAACAACATTAATTTTACCTTTTATAGTAACAATTTCAACAATAGGGTTAATTTGTTCATCTACCTTAATTTCTCTATAT---------ATTTTACCGCAAAAATGATTATTCTCAACAAACCATAAGGATATTGGCACTTTATATTTTATATTTGGAGCATGAGCTGGAATAGTAGGAACATCAATAAGTATAATTATCCGAGCAGAATTAGGTCAACCAGGTTCATTAATTAGAGATGATCAAATTTATAATGTAATTATTACAGCCCATGCATTTGTAATAATTTTTTTTATAGTAATACCTATTATAATTGGTGGATTTGGTAATTGACTTGTCCCATTAATAATTGGAGCACCAGATATAGCATTTCCCCGAATAAATAATATAAGTTTTTGATTATTACCACCATCATTAACCCTTTTAATTACCTCTTCAATAGTTGATAGAGGTGCTGGTACTGGGTGAACAGTCTACCCACCACTTGCCGGAGCAATTGCTCATGGAGGAGCCTCAGTAGATTTAGCTATTTTTTCCCTTCACTTAGCAGGTATTTCATCTATTTTAGGAGCAGTAAATTTCATTACAACAGTAATTAATATACGATCAGAAAGAATAACATTAGATCAAACACCTTTATTTGTATGATCAGTAGCAATTACTGCACTACTATTATTACTTTCATTACCAGTATTAGCTGGAGCAATTACAATATTATTAACTGACCGAAACTTAAATACCTCATTCTTTGATCCTGCTGGTGGTGGAGATCCAATTCTATATCAACATTTATTTTGATTCTTTGGTCATCCAGAAGTTTATATTTTAATTTTACCAGGATTTGGTATTATTTCACATATTGTCTGTCAAGAGAGTGGAAAAATTGAATCATTTGGAACATTAGGAATAATTTATGCAATATTATCCATTGGATTAATAGGATTTATTGTATGGGCACACCACATATTTACAGTAGGAATAGATGTAGATACACGAGCATACTTTACATCAGCAACAATAATTATTGCTGTACCAACAGGAATTAAAGTATTTAGATGAATAGCAACATTATATGGAACAAAATTTAAATTTAATCCACCATTATTATGAGCTTTAGGATTTATTTTTTTATTCACAATTGGTGGACTAACAGGATTAGTATTAGCAAATTCTTCTCTTGATATCATTTTACATGACACTTACTATGTTGTAGCTCATTTCCATTATGTTTTATCAATAGGGGCTGTATTTGCAATTATAGGAGGTATTATTCAATGATACCCATTATTTACAGGATTAAATATAAACAATACATGATTAAAAATTCAATTCTCAATTATATTTATTGGAGTTAATTTAACATTTTTTCCACAACATTTTTTAGGATTAGCAGGAATACCTCGACGATACTCTGACTACCCAGATGCATATACATCATGAAATGTAATATCAAGAATTGGATCTATAATTTCTATTGTAGGAATTATTATATTTATTATAATTATATGAGAAAGTATAATTAAAAATCGAACAATTATATTCAGAGCTAATATAAGTAGATCAACAGAATGATTACAAAATAATCCACCCGCCGAACATAGATATTCAGAATTACCATTAATTTCTAGA---ATGGCAACATGATCAAACTTATCATTACAAGATGGAGCTTCACCTATAATAGAACAATTATCATTCTTTCATGATCATACTATAATTGTATTAATAATAATTACAGTAATTGTAGGATATTCATTAATATATATATTATTTATTAAATATACAAACCGAAATATATTACATGGTCATATAATTGAAACTGTATGAACAGCATTACCAGCAATTACATTAATTTTTATTGCACTACCATCATTACGATTACTTTATTTACTTGATGATTCAGTAGATGCAATAATTACAATTAAAACAATTGGACGACAATGATATTGAAGTTATGAATATTCAGATTTTATTGATGTAGAATTTGATACTTATATAACACCAGAAATAGATTTAGAAAATGAAGGATTTCGTTTATTAGATGTAGATAATCGAACAATTTTACCAATAAATACAGAAGTTCGAATTTTAACTAGAGCATCAGATGTTCTCCACTCATGAACAGTACCTGCTATTGGAATTAAAATTGATGCCACACCAGGTCGACTTAATCAAGGAACATTTACAATCAACCGACCAGGATTA---TTCTTTGGTCAATGTTCAGAAATTTGCGGAGCAAATCATAGATTCATACCAATTGTAATTGAAAGAACTTCAGCAAATCTATTTATTAAATGATTATCTAAGATAATAATTCCTCAAATATCACCCATCATATGATTTTCACTATTTATCTTATTTTCTATTACTCTTATTTTATTTAATCAAATAAATTTCTTCTCATACGAAATTAATAAAATTAAAAGAGTAAAAAAATGAATAATTAAAAGAAAGAATTTA---ATCTGAAAATGAATGATAACAAATTTATTCTCCACTTTTGATCCATCTACTAATATTTTTAATTTATCATTAAATTGAACTAGAACATTTATTGGACTATTATTAATTCCATCACTATTTTGATTAATACCATCACGAATTAATATTATATGAAATAAAATAAACGTAACATTACATAATGAATTTAAAACACTATTAGGACCTAAATCATTTAATGGTACAACATTCATTTTTATTTCAATTTTTATTATAATACTATTTAATAATTTTATAGGACTATTTCCATATATTTTTACAAGAACTAGACATTTAGCATTAACATTTACAATTGCATTACCTTTATGATTAAGATTTATATTATTTGGATGAATTAATTATACTAATCATATATTTTCACATTTAGTTCCACAAGGAACACCACCAGCACTTATATCATTTATAGTATTAATTGAAACA---------------------------------------------------------------------ATCAGAAATATTATCCGACCAGGAACTCTAGCAGTACGATTAGCAGCAAATATAATTGCTGGACATTTATTATTAACATTATTAGGTAATACAGGACCATCAATAATAATAAACCTTATTTCAATCTTAATTATTGGACAAATATTATTATTAACTCTAGAATCAGCAGTATCAATAATTCAAGCTTATGTATTCTCAATCTTAAGAACTTTATATTCCAGAGAAGTATATATGTTAACAACTCATTCAAATCACCCATTTCACATAGTAGATTATAGACCTTGACCATTAACAGGAGCAATTGGAGCAATAGTCTTAGTTTCAGGATTAGCTAAATGATTTCATTTATTTAACATAAATTTATTAATCATTGGATTAATAATTACATTATTAACTATAATCCAATGATGACGAGATGTAATTCGAGAAGGAACTTATCAAGGATTACATACAAGATTTGTTTCAATTGGATTACGATGAGGTATAATTTTATTTATTGCATCAGAAGTATTATTTTTTATTTCATTCTTTTGAGCATTTTTCGCTAGAAGATTATCACCAACAATTGAAATTGGAATATTATGACCTCCTATAGGAATTAAACCTTTTAATCCTATACAAATCCCATTACTCAATACAGCTATTCTTTTAGCTTCTGGAGTTACTGTTACATGAGCTCATCATAGTCTTATAGAATCTAATCACACACAAACCTTACAAGGTTTATTCTTTACAATTTTATTAGGAATATATTTTACAATATTACAAGCATATGAATATTGAGAAGCACCATTTACTATTGCCGATGCAATTTATGGATCAACATTTTTTGTTGCAACAGGATTTCATGGAATACACGTAATTATTGGAACAATTTTTCTATCTACATGTTTAATA------CGACACTTAATAAATCAATTCTCACCTAATCATCACTTTGGATTTGAAGCAGCAGCATGATATTGACATTTTGTAGATGTAGTATGATTATTCTTA---TATATTTCAATTTACTGATGAGGTAGA------------------------ATTTTAATCTTATCAATAAGAATCATAATTAGATTTATTATACCAATAATCGTTATATTAATTGCAACAATTCTATCAAAAAAAATTATTAATGATCGAGAAAAAAGATCACCATTTGAATGTGGATTTGATCCAAAAAGATCAGCTCGCATACCTTTCTCATTACGATTTTTTCTAATTGCAGTAATCTTTTTAATCTTTGATGTAGAAATTGCATTAATTTTACCAATTGTAATTATTATAAAAACATCAAATATTATAGTATGAACAATATCATCAATATTCTTTATTATAGTTCTACTAATAGGATTATATCATGAATGAAATCAAGGAGCTCTTCAATGAGCAGAA---------------ATTTGTTCATTAAGTTTTTTTTCTTTATTTTTTATAAGTACTTTTATTTTTATTTTAAGTATTTATTATTTATTATTTGATTATAGAGTTTTTATTGAGTGAGAACTATTAAGTTTAAATAGTTCAATATTAGTAATGACCTTTATTTTTGATTGAATATCTCTTATTTTTATATCTTTTGTTATATATATTTCTTCTTTAGTAATTTATTATAGAGAGGACTATATATTTGGTGAGAAAAATATAAATCGTTTTATTCTTATTGTTTTAATATTTATTTTATCTATGGCTCTTTTAATTATTAGTCCGAATTTAATTAGTATTTTATTAGGATGGGATGGTTTGGGTTTAGTTTCTTATTGTTTAGTTATTTATTATCAAAATGTAAAATCTTATAGTGCTGGTATATTAACTGCTTTATCAAATCGAATTGGTGATGTTTCTATTTTAATTTCAATTGCTTGAATATTAAATTTTGGTGGTTGAAATTATATTTATTATTATGATTTTATTAATGAATCTTTTGAAATAAAAATCATTACTATATTAATTGTTCTTGCGGCTATAACTAAGAGTGCTCAGATTCCTTTTTCTTCTTGACTTCCTGCAGCTATGGCTGCTCCAACACCTGTTTCTGCTTTAGTTCATTCATCTACTCTTGTTACTGCTGGTGTTTATTTATTAATTCGTTTTAGTCCTATATTAAATAATTATAATTTTGGATGATTTTTATTATTGATTGGTTGTATAACTATGTTTATAGCTGGTTTGGGTGCTAATTTTGAATTTGATTTAAAAAAGATTATTGCTCTTTCTACTTTAAGTCAACTTGGTTTAATAATAAGTATTTTGGCTATAGGTTATCCAAATCTTGCTTTTTTTCATTTATTAGTTCATGCTTTATTTAAGGCTTTATTATTTATATGTGCAGGTTCAATAATTCATAATTTAAATGATTCTCAAGATATTCGTTTTATAGGATCAATTGTTAATTTTATACCTTTAACTTCTATTTGTTTT------------AATGTATCTAGTTTGTCTTTATGTGGTATGCCTTTTTTAGCTGGTTTTTATTCAAAGGATTTAATTCTTGAGATGGTTTGTTTAAGATGAATTAATTGTTTTATTTTTTTCTTGTATTTTTTGTCTACTGGTTTAACGGCTTCTTAT---TCTTTTCGTTTATTTTATTATTCAATGTCTGGTGATAATAATTATTATTCAATTTTTTCTTTTTATGATAAAGGGTATTATATTTCTTTTAGTATATTGTCTTTATTATTTATTGCTGTTTTTGGTGGTAGATTATTATCATGATTAATTTTTCCAATTCCTAATATAATTGTTTTACCTTATTATTTAAAGTTTTTAACAATTTTAGTTGTTATTTTAGGTTCTTATTTAGGTTATTTGATTTCTAATTTTATTTTTTTTTACGATTTAATTTCATTAAAATTTTTATCTTTAGTTAGATTTGCTGGTTCAATATGATTTATACCTTTTCTTTCAACTAATTTTATTAGATATTTACCTTTAAAAATAGGTTATTATTCATTAAGGGCTTTTGATTGTGGTTGAGGTGAAATATTAGGGGGTAAGGGTTTATATAGATTATTTATTTATGTGATTAATTATATTCAAAGTTGATATGATTTAAATTTTAAAATTTATTTATTGACTTTTATTTTTTGAATAATTATTTTATTTATATTATTTTTCTTA---------------ATGTTAAAGTACTTATTTATAATTATTTTTTTAATCCCTCTTTGTTTATTAAAAAGTTGTTGATGATTGGTTCATTCTATAATATTTTTATCTAGTTTTGTTTTTATGATTTTTATTTATTCTTATTCTGATTTCAATATAATTAGATATTGTTTTGGAATTGATTATTTTTCTTTTAGTTTAATTTTGTTGAGTTTTTGGATTTGTTCATTAATAATTACTGCTAGAGTTTCAATTCATTTATCTTCTTATCATTCAAGTTTTTTTATTTTTATTGTTTTATTTTTATTAGTTATATTATATTGTTCTTTTTCTAGTTTAAGATTATTATCTTTTTATATTTTTTTTGAGGCTAGATTGGTACCAACATTACTTTTAATTTTAGGTTGAGGTTATCAACCTGAACGTTTACAAGCAGGTATCTATTTAATTTTTTATACACTAGTTGCTAGATTACCATTATTATTGGTTTTATTTAAAATTTATGATATTTCTAATACTCTTTATTTTCCTTTATTATTTGAT---TTTGGTTCTTATTATTTAATGTTTTATGTTTTTATTATTTTAGCATTTTTAGTTAAGATGCCATTGTTCTTATTTCATCTTTGATTACCAAAGGCTCATGTTGAGGCTCCAATTTCTGGAAGAATAATTCTTGCTGGTGTTTTATTAAAGTTAGGTGGATATGGTATTTTTCGTGTTATGAAGATTATTTCTTATTTGGGTTTAAAATTTAATTATTTTTGATTGGCTTTAGGTTTATCTGGTGGTGTTATTGTTAGATTTATTTGTTTTCGTCAGGTTGATTTAAAGTCTTTAATTGCTTATTCTTCTGTTGCTCATATAAGAATAGTTATTGGTGGTTTAATAACTATGAATTGATGAGGTTGTATAGGTTCACTTTCTTTAATAATTGGTCATGGTTTATGTTCTTCTGGTTTATTTTGTTTATCTAATATTATTTATGAACGTTTAGGTAGACGAAGATTATTAATTAATAAAGGTATAATTAATCTTATACCAAGAATATCTCTTTGATGATTTCTTTTAATATCATCAAATATAGCAGCTCCTCCTTCTTTAAATTTGTTAGGTGAATTAAGTTTATTAAATAGAATTATGTCGTGATCTACTTTTAGATTTTTAGTATTAATTTTTCTATCTTTTTTTAGAGCTGTTTATACATTATATATGTATTCTTATTCTCAACATGGTTGTTATTATTCTGGTGTCTTTACTTATTCTTTAGGTTATTTACGTGAGTATCATTTATTATTTTTACATTGATTTCCTTTAAACATTTTATGTTTAAGGGGTGATTATTTTTATTTTATGTTTATATTTTCTATTTTTACTTCTTTATTTATTTATTTTTCAGGTATTTATGTTTTTTCTTCTAAGCGAAAGCATTTACTTATAGTTTTGTTGAGATTAGAATATATTGTTCTTTCTTTATTTATAATGATTATTATTTTTCTTATTGAATTTGATTATGATTATTTCTTTCCTGTTATTTTTTTAGTTTTTTCTGTTTGTGAAGGTGCTTTAGGTCTTTCTATTTTAGTTTCTATAATTCGGTCTCATGGTAATGAT---TTTTTTAATTCTTTTGGGTTGTCTTTATGTATGATAAAAATAACTATTATAATATTATCAAATATAATTAATTTTAATCTAATTAAACTAAATCACCCTATATCAATAATAATATTTATTATTATACAAACTTTTCTTGTTGGTTTAATAACAGGAATAATGATAGAGAGATTTTGACTATCTTATATTTTATTTTTAACATTTCTTGGTGGTATATTAGTTCTATTTATTTATATTACAAGAATTGCATCAAATGAATTATTTAAACCTAAATTAATAACTATAATTTTAACATTATTTATATTTACTATTCTTATAATAATTTTAATTATTACAGATAAAACAATATTTATAGATATAATTAAAAATACAGAAACTATAAATATT---AATAATTCAATTAATTATCAAGAAATAACTACATCATTAGAAAAATTATATAATAAACCTACATTTATTATCACT---ATAATAATAATAATTTATTTATTTCTTGCATTATTAGTAGTAGTTAAAATTACTAATATTAATCAAGGACCTATTCGTAAAATAAGA---ATGAATAAACCCTTACGACTTAAACACCCTTTAATTAAAATTATTAATTATTCTTTAATTGATTTACCAGCACCAATAAATATTTCATTTTGATGAAATTTTGGATCTCTATTAGGATTATGTTTAATAATTCAAATTATTACAGGATTATTCCTAGCTATACATTATACACCTAATATTGAAATAGCATTTAGAAGAGTT------ATTCATATTTGTCGGGATGTTAATAATGGATGAATTATCCGAACACTTCATGCAAACGGAGCATCTATGTTTTTTATTTGCATCTATCTTCATGTAGGACGAGGAATTTATTATAATTCATTTATATATATACATACATGAATAATTGGAACAGTAATTCTATTTTTAGTAATAGCAACCGCATTTATAGGATATGTTTTACCTTGAGGTCAAATATCTTTTTGAGGAGCAACAGTAATTACTAATTTATTATCAGCAATTCCTTATTTTGGACCTGATTTAGTTCAATGAGTTTGAGGTGGATTCGCTGTTGATAATGCAACATTAAATCGATTCTTTACTTTTCATTTTGTATTACCATTTGTAATTATAGCTATAGTTGTAATTCATTTATTTTTTCTTCATCAAACAGGATCAAATAACCCAATTGGACTAAATAGAAATATTGAAAAAATTCCTTTCCACCCTTACTTTACATTTAAAGATTTAATTACATTTGTATTAATAACATCTTTATTAATTATATTATGTTTAATTAACCCTTATATATTAGGAGATCCTGATAATTTTGTACCAGCAAATCCTCTTGTTACACCTGTTCACATTCAACCAGAATGATATTTTTTATTTGCTTATGCTATTTTACGATCAATTCCTAATAAATTAGGAGGCGTTATTGCACTATTTTTATCAATTAGAATCTTAATAATTATACCTTTTTATAATAAAACATTATTTCGAGGAATTCAATTTTATCCTATTAATCAAATTTTATTTTGAATTATAGTAATTATTGTATGTCTATTAACATGAATTGGTAAACGACCAGTTGAAGAACCATACATCATAACAGGACAAATTTTAACAATTATTTATTTTTCTTATTTTATTATTAATATCCATATTGCTAATATATGAGATAATTTAATTAAGAAA---------TTGATACTTTATGATTTATTAATATTTATTTTAAACTTTTTATTTTTAGTTATTTGTGTTTTAATTAGTGTAGCCTTTTTAACTTTATTAGAGCGTAAAGTATTAGGTTATATTCAAATCCGAAAAGGTCCTAATAAAGTTGGTTTTATTGGTATTCCTCAGCCTTTTAGTGATGCAATTAAATTAATTTGTAAGGAGCAGCCAATTCCTATTATATCAAATTATTTACTTTATTATTTTTCTCCAATTTTAAATTTAATAATTTCTTTAATTATTTGAGTAATTTTTCCTTATTTAACTTATATATGTTCATTTTTATATGGATTTTTATTTTTTTTATGTTGTACTAGATTAGGTGTCTATACTGTAATAATTGCTGGTTGATCATCTAATTCAAATTATTCATTATTAGGTTCATTACGTTCAGTTGCTCAAACTATTTCTTATGAAGTTAGATTAGCTTTAATTTTATTATCTTTAATTATTTTAATTAATAGTTTTAATATATTAGATTTTATAAATTATCAATTTTATTGTTGATTTATTATTTTATCTTTTCCTTTAGCTCTAGCTTGTTTTGCATCATGTTTAGCAGAAACTAATCGTACTCCTTTTGATTTTGCTGAAGGTGAATCTGAATTGGTTTCTGGGTTTAATATTGAATATGGTGCCGGAGGTTTTACTTTAATTTTTTTAGCTGAATATACAAGAATTGTTTTTATAAGTATATTATTGGTATTAATTTTTTTAGGTGGTGATTTCTATTCTTTTATTTTTTATATTAAGCTTGTTATTATATCATTTAGATTTATTTGAATTCGAGGTACTTTACCTCGATTTCGATATGATAAATTAATATATTTAGCTTGAAAAAGTTTTTTACCTTTATCTCTGAATTATTTATTTTTCTTTATTGGTTTAAAAATTTTATTGATTTCTTCTATT------------------
>Atractomorpha_sinensis_NC_011824
GTGACCATTAACCTTAAAAAAATCCTTTTCCTATCATCATTGATGATAGGTTCCTTTATCTCCATTTCATCTAACTCATGATTTGGGGTATGAATAGGTTTAGAAATAAACCTATTATCATTTATTCCATTAATAGTAAATGATAAAAACATGATGATTAACGAATCATCAATCAAATATTTTATTGTCCAAGCCTTAGCTTCGACAATATTATTATTTTCGGTATTAATAATTTTAATAAAAATA---CCAGTCGGGATAGAAAAAAAA---ATAATCCCGTCAATTCTAATTAGTTCAAGATTAATAATCAAAATAGGGGCTGCTCCGTTCCATTATTGATTTCCTGAAGTTATAAAAACAGCAAGATGAACTAATTGTTTAATTTTAATAACATGACAAAAACTAGCTCCAATAACAACAATTTCTTACTGTAATGGTAGAGAATCGTTTATAATTACAATTATTGTAACCAGAATTGTTATTGGAGCCATTGGGGGTTTAAATCAAACATATTTACGTCAAATTATAGCTTATTCATCAATTACCCATGTTGGTTGAATAATTGGGGCAATCATAATTAATGAAAGGAGATGAGAGCTATATTTTATTGTCTACTCAATCCTTAGCTCTGTTATAGTGATAATATTCAACCAATCAAGTTTAATTAACATTAATCAGGTTTTTCTATCAAGTAACCTAAAAATAGAAACAAAATTAATTATCATAATAACCCTTTTATCAATAGGAGGTTTACCTCTTACACTTGGATTCTTACCAAAATGAGTTATCTTCCAATTTATAATAGATAACAATTTAATTGCATTAATCACAATAATAGTAACCATAACCACAATTACGTTATTTTACTACATTCGATTAGGATTCTCATCGATGATCTTTCTAAGAAATGAACTAAAATCATCAACTAAAATAAGTTACTTAAAATTCAACCACATTCTACCTACTCTAGTAATAGTATCAAATCTAGGTTTAGTTTTAACAGCAAGTCTAATTTTTACAATTTTG------------CCGCAACAATGACTCTTCTCAACAAACCATAAGGATATTGGAACATTGTACCTTATATTTGGAGCGTGAGCAGGAATAGTAGGAACATCTATAAGAATAATTATCCGAGCTGAAATGGGTCAACCCAGACCAATAATTGGAGATGATCAAATTAAAAATGTAATCTTTACAGCACAGGCATTCATTATAATTTTCTTTATAGTTATACCAATTATAATTGGAGGATTTGGAAATTGATTAGTACCACTTATAATTGGAGCACCAGATATAGCCTTTCCCCGAATAAATAATATAAGATTCTGATTATTACCACCTTCACTAACCCTATTAATTAGATCATCGTTAGTGAAAACGGGAGTAGGTACAGGATGAACAGTTTATCCACCATTAGCAAGAACTATTGCGCATAGAGGATCATCAGTAGATCTTGCAATTTTTTCACTCCATTTAGCAGGTGTATCTTCAATTTTAGGGGCAGTAAACTTCATTACAACTAGAATCAATATACGGTCCAAAAATATATCACTAGATCAAACACCTTTATTTGTTTGATCAGTAGCAATTACTGCATTATTATTACTACTATCATTACCTGTATTAGCAGGAGCAATTACAATACTATTAACAGATCGGAATTTAAATACATCATTCTTTGATCCAGCAGGAGGTGGTGATCCTATCTTATACCAACATTTATTTTGATTTTTTGGGCACCCAGAAGTCTATATTTTAATTTTACCAGGATTCGGTATTATTTCTCACATTGTGACACAAGAAAGAAATAAAATTGAATCTTTTGGAGCTCTTGGTATAATTTATGCTATAATTTCAATTGGATTAATAGGGTTCATTGTTTGAGCTCATCACATATTTACAGTAGGTATAGATGTAGATACACGTGCCTATTTCACATCAGCAACAATAATTATTGCTGTACCTACAGGTATTAAGGTATTTAGATGATTAGCAACCCTTTATGGGACAAATATTAAATTCAATCCAAACACATTATGAACTATTGGATTTATTTTCTTATTTACAATTGGTGGATTAACTGGATTAATTTTAGCAAACTCTTCATTAGATATTGTTCTACATGATACTTATTATGTAGTTGCCCATTTCCACTATGTACTTTCTATAGGAGCAGTATTTGCTATTATAGGAGGAGTAATTCAATGATACCCTTTATTTACAGGATTAACAATAAACAATAAATGATTAAAAATCCAATTCATAATTATATTCATTGGAGTTAACATAACGTTCTTTCCACAGCATTTCCTTGGATTAGCTGGGATACCACGACGATATTCAGATTATCCAGATGCTTATATATCATGAAACATAATCTCAACAATAGGATCAACAATATCAATCATAAGAATTATGTTATTTGTTCTTATTATATGAGAGAGAATAATTTCAAATCGAGCAATCTTATTTAAAAAAACGATATCAAGATCAACAGAGTGGTTACAAAATTTACCTCCTGCTGAACATAGATACTCTGAACTGCCGATAATTTCAAAATTCATGGCTACATGATCACAAATTTATCTTCAAGATAGAGCTTCACCTTTAATAGAACAATTATCATTTTTCCATGATCATACAATAATAATCCTGATTATAATTACAATTATTGTAGGTTATTCATTAAATTACATTATTATTATTAAATTCAAAAACCGAAACATAATACATGGGAATACGATTGAAACGATTTGAACTCTTATTCCAGCTATTACATTAATTTTTATTGCATTACCATCATTACGACTTCTTTACTTAATAGATGACTCTAATGAAGCATTAATTACTATTAAAACAATTGGACGTCAATGATATTGAAGTTATGAATATTCAGACTTTATAGATATTGAATTTGATACTTATATATTAAATGAAGAAGACCTTAAAATAAATAGATTCCGACTATTAGATGTGGACAACCGAACAGTAATCCCAATAAATACAGAAATTCGTATACTAATAACAGCATCAGATGTAATTCATTCATGAACAATCCCTGCTCTAGGGATTAAATCTGATGCAATACCAGGACGATTAAATCAAAGAACATTAATAGTTAATCGTCCTGGATTTTGATATTTTGGTCAATGTTCAGAAATTTGTGGT---------AGATTTATACCTATTATTTTAGAAAGAACATCAACTAAATTGTTCATTAAATGATTAAGAAATCTTATTATCCCTCAAATATCACCAATTATATGATTCACAATATTCTTAATTTTCTCAAGAACAATAATCATATTCAACCAAATTATATTCTTCATATTTCAACCTAACAAATTAAGATTTTCATCAAAA---AAATTAAATAAAATACAATTT---AACTGAAAATGAATGATAACAAACTTATTTTCAACATTTGATCCATCAACAAGATTATTCAACTATTCAATTAATTGATCAAGAACAATTATAGGAATATTTTTATTACCATCATTATTTTGAATCTTACCCTCACGAAATAACTTATTATGAAATAAATTAACACTAAAAATACACCAAGAATTCAAAACATTAATTGGA---AAAAAATACAACGGAATAACATTAATATTTATTTCAATGTTCATTATAATAATATTCAACAATTTTATAGGACTATTCCCTTATATTTTTACTAGAACTAGACATATAGTAATAACATTTTCAATTGCTTTACCAATATGAATAACATTTATACTATTTGGGTGAATTAATAATACAAAACACATATTAGCACATTTAGTACCACAAGGTACTCCAAAATTATTAATACCATTTATAGTTTTAATTGAAACA---------------------------------------------------------------------ATTAGAAATATCATTCGACCTGGTACACTAGCCGTACGATTAGCTGCTAATATAATTGCAGGTCATCTTCTATTAACATTATTAGGAAATAGAGGAACAATAATTAAATTCAATTTATTATCAATAGTAATTATTGCACAAATTTTACTAATAATATTAGAATCAGCAGTAGCATTAATTCAAGCATATGTGTTTTCAATCTTAAGAACATTATATGCAAGAGAAACTTACATGTTAACAAATCAATCAAATCACCCTTTCCATATAGTAGATTATAGCCCATGACCTCTAACAGGAGCTATCGGGGCAATAACAATAACAACAGGTTTAGCAAAATGATTCCACCTATTCAATTATAATCTTTTTATTACAGGAAGACTAATCACAATTTTAACTATAATCCAATGATGACGAGATGTTATCCGAGAAAGAACATATCAAGGGTTACACACAACATTCGTAATATTAAGATTAAAATGAGGAATAATTTTATTTATTACATCAGAAGTATTATTCTTCATTTCATTTTTCTGATCCTTTTTCAGAAGAAGAATCACACCTAGAATCGAATTAGGGGCCACTTGACCCCCTATAGGAATTTACCCTTTCAATCCATTACATATCCCATTATTAAATACAATTATCCTCTTAGCATCAGGAATCACATTAACATGGGCCCATCACAGATTAATTGAAAATAACCATTATCAAACATTACAAGGATTAATATTTACAGTAATATTAGGAATATATTTTACCTTACTACAAGCTTATGAATACTTAGAAGCAACATTTACCATAACAGATGCAGTTTATGGATCATCATTTTTTATAGCAACAGGGTTCCATGGTTTACACGTAATTATTGGAACAATATTCTTAATTACTTGTTTAATT------CGACATTATATAAACCAGTTATCAGCAAAACACCATTTTGGATTTGAAGCAGCAGCATGATATTGACATTTTGGTTGAATTGTATGATTATTCCTT---TATATTTCTATTTACTGATGAGGTAGA---------------------ATAATTATAACCACATTTTTTAGATTAATAATCAGACTTTTAATCCCTACTTTAGTAATATTTGTATCAAAAACTTTATCAAAAAAAAAT---AATAACCGAGAAAAATCATCACCGTTTGAATGTGGGTTTGATCCAAAAAGATCAGCACGAATACCTTTATCAATTCAATTTTTCTTAATTGCAGTAATTTTCTTAATTTTCGACATCGAAATTGCATTAATTCTACCGGCAATAATTACAATAAAATCATCTAACCTATTAATCTGATCTATATCAATACTGGCTTTCTTAATAATCCTTTTATTAGGACTATATCATGAATGAAATCAAGGAGCTTTAAAATGAGCAGAA---------------ATTTGTTCTTTATTATTTACTATTTTGTTTATTTTTAGAATTACTGTTTTCTTATTTGGTGTTTATTTTTTACTTTTTGATTATACATTGTTAATTGAGTGGTATTTATTTAATTTAAATAGTTCTTCAGTTATTATAACTTTAATTTTTGATTGAATATCTCTAATTTTTATGTCTTTTGTAATATTTATTTCTTCTTTGGTTATTTATTATAGAAATGGTTACATGTCCGGTGAGTTAAATATTAATCGGTTTGTATTTTTGTTGTTAATGTTTATTTTTTCTATAATGTTCTTGATTTTGAGACCTAATTTAATTAGAATTTTATTAGGTTGGGATGGTTTAGGGTTAGTTTCTTATTGTTTAGTTATTTATTATCAAAATATTAGTTCTTATAATGCTGGTATATTAACTGCTTTAATAAATCGGATTGGGGATGTAGCTATTTTAATTTCAATTGCTTGGATGTTAAATTTTGGTAGTTGAAATTATATTTTTTATAATGATTTTTTTCCTTTTTCTTGGGAGTTGCGTATTATTTTAATTTTAATTATTTTGGCTTCAATAACTAGGAGAGCTCAAATCCCCTTTTCAGCATGATTGCCAGCTGCGATAGCAGCCCCCACCCCTGTGTCTGCTTTAGTTCATTCTTCCACTCTTGTTACTGCTGGAGTGTATTTACTTATCCGTTTTAATTTTTTGTTAATAGATTTGGGTTTAAGTTGAATTTTATTATTTGTTGGTTGTTTAACAATATTTATATCTGGATTAGGTGCTAATTTTGAATTTGATTTAGGGAGGATTATTGCTTTATCTACTCTTAGTCAATTGGGATTAATATTTGGTATTTTATCAATGGGCTATTATGAAGTGGCTTTTTTCCATTTATTAACTCATGCTTTATTTAAGGCTTTACTTTTTATGTGTGCTGGTTCTATTATTCACAATGTTAATAATTGTCAAGATATTCGATATTTAGGCTCTATTGTTTATTTTATACCTTTGACTTCAATTAGATTT------------AATGTTTCTATTTTGTCTCTTTGTGGGTTTCCTTTTCTTGCTGGATTTTATTCTAAGGATTTAATTTTGGAGTTAGTTAGATTAAGTTGGGTTAATTTTTTAATTTTTTTTATTTATTTTTTTTCTACTGGCCTTACAGCTTCTCAT---TCTTTTCGTCTTTATTATTATTCTATATTTGGTGATAATAATTACTTTCCTGTTTTTAGATTTGATGATAGTAATTATTATATTTCTTTTAGTATAATTGTTTTATTATTTGTTTCTGTTTTTGGAGGGAGTCTCTTGTCTTGATTAGTATTTCCTTTTCCTAATATAATTTTACTTCCGATGTATTTGAAATTTTTGGTTTTATTTACTGTATTTATAGGAATTTATTTTGGTTATTTAATTTATTCTTTTAAGTTTGGATCAAATATTTTTTCTGTTTCTTACTTACTTATGTTTAATTTTTTAGGATTGATATGATTCATACCAAATCTCTCTTCT---TATTGTATTTATTATCCTTTAGGTTATGGTTATCATGTTTCTAATTGCATTGATTTTGGTTGAGGTGAGTTGCTTGGTGGACAAGGGTTATATATATATTTTATTTACTTCATAGATTATATTTATTTTTGATATGACTCTAATTTTAAGGTTTATTTATTGACTTTTATTTTTTGGATATTTATTATTTTTTTTATGGTT---------------------ATGTTAAGGTATTTATTTGTTCTTCTTTTTATGATCCCTCTTTCTTTAGTTGATTGTTTATGGTGATTTTTTCATTCTATATTTTTTTTATTATCTTTTAGAGTTTTGTTTAGTGTTTATTTTTATGTAGATTTTAATATAGTTTCTTGTTATTTTGGAGTTGATTTTTTTTCTTTTTCATTAATTTTGTTAAGATTTTGAATTTGTTCTTTGATGATTACTTCTAGAGTTTCTATTTATTTTTCTCAAAATTATTCACGTTTATTTATTTTTATTATTCTTTTTTTGATGGTTATACTTTATTGTTCTTTTTCTGTATTGAGTTTATTTATATTTTATGTTTTTTTTGAGTCTAGACTGTTACCTACTTTATTATTGATTTTAGGTTGAGGTTATCAACCTGAACGTTTACAGGCTGGTATTTATTTAATTTTTTATACAGTTGTTTGTAGATTACCTTTACTTTTGGTTTTGTTTAGGATTAATTCTTTTTTGGGTAGAATGTTTTTTCCTTTATTAATTGAT---TTTGGTTCTTTTTATTTAATGTTTTACATTTTTATTATTTTGGCCTTTTTAGTAAAGATACCAATATTTATGGTTCATTTATGACTTCCTAGGGCTCATGTTGAGGCTCCTATTTCTGGTAGAATGATTTTAGCAGGTGTTTTATTAAAGCTTGGTGGTTATGGTATTTTTCGTGTAATGAAGATTATTTCGTTTTTGACAGTTAATTTTAATTATTATTTAATCTCTTTTAGATTGGTTGGGGGTTTAGTTGTTAGATTTATTTGTTTCCGTCAAGTTGATTTGAAGTCTTTAATTGCTTATTCTTCTGTTTCACATATAAGTTTAGTAATTGCTGGGTTGTTAAGATTAAACTGGTGAGGGTGTTTTGGTTCTTTGGTTCTAATATTAGGTCATGGTTTATGCTCTTCTGGTCTTTTTTGTTTAAGTAATATTATTTATGAACGGTTGGGTAGTCGAAGAATTTTGATTAATAAAGGGTTAATTAATTTAATGCCTGGTATAAGTTTATGATGATTTTTGTTTAGATCATCTAATATGGCTGCTCCACCTTCATTAAATTTATTAGGTGAATTGAGATTATTGAATGGGATTATTTCTTGATCTTTTTGGATTTTTTTTATTTTAATGGTTTTATCTTTCTTTAGAGCTGTTTATACATTATATATATATTCTTATTCTCAACATGGTATTTATTATAGAGGTTCTTATAGATATTCATTAGGTTATTTTCGTGAATATCATCTTTTATTACTTCATTGTTTACCATTAAATTTATTGTTTATAAAATCTGATTGGTTTTGTATTATGTTAAATTTCTCTCTATTAACTTCTTTGTTGATCTATCTATCTGGTATCTATGTATTTTCTTCTAGACGTAAGCATTTACTTATTGTTCTTTTAAGATTAGAATATATTGTTTTATCTTTGTTTATGTTTATTTTAATTTACTTGTTTATTATTGATTATGATTATTATTTTCCTGTAATTTTTCTCGTTTTTTCTGTATGTGAGGGTGCTTTAGGATTAGGTATTTTAGTTTGTATAATTCGTTCTTGTGGAAATGAT---TTTTTTAATTCTTTTTGTTTGTCTTTATGTATGTTTAAGCTATTTATTTCAGCAATATCTAATTCTATAAATCTATATTTCATTAAAACTAACCACCCTATATCTATAATAATTATTATTATTTGTCAAACAATATTTATTGGATTAATAGCCGGGAATTTTATAGAAAGATTTTGAATCTCATATATTTTAGTCTTTACATTCCTAGGAGGTATATTAGTGATTTTTGTTTATATTTCAAGAATTGCTTCAAATGAACTATTTAATTTAAACTTAAATAAAACAATAATATTTGGATTTATTACAATATCAATTTTTATATCACTAATTATCGTTGAATATATTATAATTAGTGATATTTTTAAAAATAAGGAAACGTCATCTATA---AATTTATCAATTGATATTATAGAATCAACATCTTCATTAACAAAAATTTACAATTACCCTTCATTTATAATTACA---ATTATAATAATAGTTTACTTATTATTAACACTAATCGTAGTAGTCTATATTACAAATATTAATAAAGGCCCTATTCGGAAAATTAAT---ATGAATAAACCAATACGATTAAATAATCCTTTATTTAAAATTATAAACAGATCTTTAATTGATTTACCAGCACCAATAAATATTTCATTTTGGTGGAATTATGGATCACTATTAGGAATATGTTTAATAATCCAAATTATAACAGGACTATTTTTAACAATACATTATACTCCTAATATTGAAATAGCATTTAATAGAATT------ATCCATATTTGTCGAGATGTAAATAATGGATGAATTATACGAACTTTACACGCAAATGGAGCCTCAGCATTCTTTATCTGTATTTACTTACATGTAGGACGAGGAATCTATTATGGATCTTACACATTAATAAAAACTTGAATAATTGGAACAATTATCTTATTTTTAGTTATAGCAACAGCATTTATAGGATATGTATTACCCTGGGGTCAAATATCATTTTGAGGTGCAACTGTAATTACAAATCTTTTATCAGCAATTCCTTATATAGGAACAGATTTAGTTCAATGAATTTGAGGAGGATTTGCTGTAAGTAATGCTACATTAAACCGATTCTTTACATTCCATTTTATCCTACCTTTCATGATTACAGCTTTAGTAATAATTCATCTATTATTCCTACACCAAACAGGATCAAATAATCCTTTAGGAGTTAATAGAAACATTGAAAAAATTCCATTTCACCCTTATTTTACATTTAAAGATTCAATTACATTTATCAGAATAATTTCAATATTAACAGCATTATGTTTAATTAATCCATATATATTGGGGGATCCCGATAATTTTATCCCAGCTAACCCCCTAGTTACTCCCGTTCATATTCAACCAGAATGATATTTCTTATTTGCATACGCAATTTTACGTTCTATTCCTAATAAATTAGGAGGTGTTATTGCCCTATTCTTATCAATTAGAATCCTAATAATCCTACCGTTTTATAATATTTCAAAATTCAAAGGGATTCAATTCTACCCAGTAAATCAAGCAATATTTTGAATAATATTTATTGTAGTAGTAATATTAACATGAATTGGTAAATGCCCAGTCGAAGAACCATATATTTTAACTGGACAATTATTAACAATTATTTACTTCTCATATTTTATAGTAAACATCCATATAAGTTATTTATGAGATATCTTAATTAAAAAA---------ATTTTAGGTATTGATTTAATTATATTTTTCTTGAATTTTATGTTATTGGTTATTTTTGTTTTAATAAGAGTTGCTTTTTTAACTTTGTTTGAACGTAAAGTTTTAGGGTACATCCATATTCGAAAAGGTCCTAATAAGTTAGCTTTTATTGGTATTTTGCAGCCTTTTAGTGATGCTTTAAAATTGGTTACTAAAGAACAAACTGTTCCTTTTGTATCTAATTATATCTTATATTATTTTTCTCCTGTATTTAGTTTGATAATTTCTTTAGTTGTTTGGTTCGTTTTTCCTTACTTAACTTATATGTGTTCTTTTGTTTATGGATTCTTATTTTTTTTATGTTGTACTAGATTAGGTGTATATTCAACAATGATTGCTGGTTGGTCTTCTAATTCAAATTATTCTTTACTTGGTTCTTTACGTTCTGTTGCTCAAACAATTTCTTATGAAGTTAGATTGGCTTTAATTTTATTAAGTTTAATTGTTTTAATTGGGAGATTTAATTTATTTGATTTTATAATTTATCAGGGTTACTGTTGATTTGCTTTTTTTTGTTTCCCTTTATTAATTTCTTGTTTTGCTTCTTGTTTAGCAGAAACAAATCGAACTCCTTTTGATTTTGCTGAAGGTGAGTCTGAACTTGTTTCTGGATTTAATGTTGAATATGGGTCTGGGGGTTTTACTTTAATTTTTTTGGCAGAATATACTAGAATTATTTTTATGAGAATATTTATTAGACTAATTTTCTTAGGTGGGGATTTTTGTATATTAATTTTTTATTTTAGGTTAGGGTTAGTTGTTTTTTGTTTTATTTGAGTTCGAGGTACTTTCCCTCGTTTTCGTTATGATAAATTGATATACTTAGCTTGGAAAAGCTTCCTCCCTTTATCACTAAATTTTTTAATCTTTTTTTGTGGATTAAAAATCTTATTGTTTAAATTTATT------------------
>BJBJH_Unclassified__BJBJH
ATGAACAACAACTCTACAAAACTTCTCTTCCTATCAACATTAATGATAGGAACGATCCTGTCCATTTCATCAAACTCCTGATTAGGAGTTTGAATAGGACTAGAGATCAACTTACTCTCGTTTATTGCCATATTAACAAATAATAAAGACGTGATAATAAATGAATCAGCAATTAAATATTTTATTGTACAAGCAATAGCATCTACAATATTACTATTTTCAATTTTGCTGATTCAAATGAAATAT---ATAATTGGATGAGAAAAACAA---CTAATTCCATCCATAATAATCTGATCAAGATTATTATTAAAAATTGGGGCTGCTCCATTCCACTTTTGATTTCCAGAAGTAATAGGAGTATCAAGATGAATTAATTGTTTAATTCTAATAACGTGGCAAAAAATTGCCCCTATAATGGCCCTATCATATTGTATCCAACAAAAAATATTTATCTTCTTAGTTAACATTCTAAGAATTTATATTGGAGCAATAGGAGGATTAAATCAAACATCATTAAAACAAATTCTAGCATACTCGTCAATTAGTCATTTAGGATGAATAATTAGATCATTAGTTGTTAGAGAAAATGTATGAGAACTATATTTCATAGTTTACTCATTATTAAGACTTATTATAGTTTTGCTATTTAAAAGTATAAATCTATCAATATTAAATCAAACCTACTCAGCAAATAATGTAAAAATAGAAATTAAATTCATTATGTTTTTATCACTATTATCGTTAGGCGGATTGCCACCTTTTTTAGGATTCATACCAAAATGAATTATTATTCAATTACTTATTGAAAATAACATGATTACAATCATAACGATTATAGTGGTATTAACAACTATTACATTATACTACTACTTGCGAATTAGATTTTCAGCATTAATTTTATCATATACAGAAAATTCTTGATTACTAAGAATCACTAATAAAAAAACAATAATAGTTCTTCCTTTCATAGTAATGGTTTCAATAATAAGATTAACTTGCCTATCAACACTAATTTCATTATAC---------ATCTCACCGCAAAAATGATTATTTTCGACAAACCATAAGGACATTGGAACTTTATATTTTATATTTGGAGCATGAGCTGGAATAGTAGGAACATCAATAAGAATAATTATTCGTGCAGAACTTGGACAACCAGGATCTATAATTGGGGATGATCAAATTTATAATGTTGTTATTACAGCACACGCATTTGTAATAATCTTTTTCATAGTAATACCTATTATAATCGGAGGATTTGGTAATTGATTAGTTCCATTAATAATTGGGGCACCAGATATAGCGTTTCCACGAATAAATAATATAAGTTTTTGACTTCTACCACCATCATTAACTCTTCTGATTGCATCATCAATAGTTGATAGAGGTGTAGGAACAGGATGAACAGTTTATCCACCTCTTGCAAGAGCAATTGCTCATGGAGGAAAATCAGTAGATTTAGCTATTTTTTCTTTACATCTAGCTGGAATTTCATCAATTCTTGGAGCAATTAACTTCATTACAACCACAATTAATATACGATCGGAAAGAATAACACTAGATCAAACACCACTATTTGTTTGATCAGTAGCAATTACAGCACTTTTGTTACTTCTATCTTTACCAGTTCTAGCAGGAGCAATCACTATATTACTAACTGATCGAAATTTAAATACATCATTCTTTGATCCGGCTGGAGGAGGAGATCCAATCCTTTATCAACATTTATTTTGATTCTTTGGTCATCCTGAAGTTTACATTTTAATTTTACCAGGATTTGGTATTATCTCACACATTGTATGTCAAGAAAGTGGAAAAATTGAATCATTTAGAACTCTAGGAATAATTTATGCAATATTATCAATTGGATTAATAGGTTTTATTGTATGAGCACATCATATATTTACAGTAGGTATAGACGTTGATACACGAGCTTACTTTACATCAGCAACAATAATTATTGCAGTACCAACAGGAATTAAAGTATTCAGATGACTAGCAACTCTTTATGGAACTAAATTTAATTTTAATCCACCATTATTATGAGCTCTTGGATTTATTTTTTTATTTACAATTGGAGGATTAACAGGATTAGTTTTAGCAAATTCATCTCTTGATATTGTTCTACATGATACTTATTATGTCGTAGCCCATTTCCATTATGTTTTATCTATAGGAGCAGTATTTGCAATTATAGGAGGTATCATTCAATGATACCCTTTATTTACAGGATTAACCATAAATAACACATGGCTAAAAATTCAATTCATTATTATATTCATTGGAGTAAACTTAACATTCTTCCCACAACACTTTCTTGGATTGGCAGGAATACCACGACGATATTCTGATTATCCAGATGCATATACATCATGAAACGTAATCTCTAGTATTGGATCTATAATTTCAATTGTAAGAATCATTATTTTCATTACAATCATGTGAGAAAGAATAATCAAAAATCGAACAATTATATTTAGAGATAATATAAGTAATTCAACAGAATGATTACAAAATAATCCTCCTGCAGAACATAGATATTCAGAATTACCAATAATTTCAAGATTCATGGCAACATGATCAAATTTATCATTACAAGATGGGGCTTCACCTTTAATAGAACAATTATCATTCTTTCATGACCATACTATAGTTGTATTAATTTTAATTACAGTAATTGTTGGATATTCATTAAGATATACATTAATAATTAAATTAACAAATCGAAATATATTACATGGTCACCTAATTGAAACAATCTGAACAATATTACCAGCTATCACCTTAATTTTTATTGCATTACCATCACTACGACTATTATATCTTTTAGATGACTCAGTAGATGCAATAATTACAATTAAAACAATTGGACGACAATGATATTGAAGATATGAATATTCAGATTTTATAAATGTAGAATTTGATACATACATAACACCAGAAAGAGATCTTGAAAATAACAGATTTCGTTTACTAGATGTTGATAACCGAACAATTTTACCAATAAATTCTGAAATTCGCATTTTAACTAGAGCTTCAGACGTTTTACATTCATGAGCAGTACCTGCTCTTGGAATTAAAATTGATGCTACACCTGGACGACTAAATCAGGGAACATTTTCAATCAACCGTCCAGGATTA---TTCTTTGGACAATGTTCAGAAATCTGTGGAGCAAACCATAGATTTATACCAATTGTTATTGAAAGAACTTCAACAAATTTATTTATTAAATGATTAGCTAAAATTATTATCCCTCAAATATCACCACTTATATGATTTTCACTATTTATTTTATTCTCTATTACAATAATTTTATTTAATCAAATAAATTTCTTCTCATATAAACCTAGTATTATTAAAAGTATAAGAAAAATGATAACAAAAAGAAAGAATCAA---ATTTGAAAATGAATGATAACAAATTTATTCTCAACTTTTGATCCATCAACTTATATTTTCAATACTTCATTAAACTGAAGTAGAACATTTATTGGATTAATAATCATCCCTTCAATATTTTGATTTACATCATCACGAATTAATATTATATGAAATAAAATAAACTTAATTCTACATAATGAATTTAAAACATTATTAGGTCCTAAATCATTTAATGGAATAACATTAATTTTTATTTCAATTTTTATTATAATATTATTTAATAATTTTATAGGACTATTCCCATATATTTTTACAAGAACTAGACACTTAACATTTACATTCACAATCGCACTACCTTTATGATTTAGATTTATATTATTTGGATGAATCAATCATACTAACCATATATTTGCCCATTTAGTTCCACAAGGAACACCACTAGCACTTATATCATTTATAGTATTAATTGAAACA---------------------------------------------------------------------ATCAGAAATATTATTCGTCCAGGAACTTTAGCTGTTCGATTAGCAGCAAATATAATTGCAGGACATTTATTATTAACATTACTAGGAAATACAGGACCATCGATATCAGCAAATTTAATTTCAATCTTAATTATTGGACAAATAATACTATTAATTTTAGAATCAGCAGTAGCTATAATTCAAGCATATGTATTTTCAATCTTAAGAACATTATATTCTAGAGAAACTTACATGTTAACAACCCATTCAAATCACCCATTCCATATAGTAGATTATAGACCTTGACCATTAACAGGAGCAATTGGAGCAATAGTTTTAGTTTCAGGATTAGCTAAATGATTTCATTTATTTAATATTAACTTATTTATTATTGGATTTAGAATCATATTATTAACAATAATTCAATGATGACGAGATATAATCCGAGAAGGAACTTATCAAGGTCTACATACAGGATTTGTTTCAATTGGATTACGATGAGGTATAATTTTATTTATTGCATCAGAAGTATTATTTTTTATATCATTCTTTTGATCATTCTTTAGAAGAAGATTAGCACCAACAATTGAACTTGGAATAATATGACCTCCTATAGGAATTCAACCTTTTAATCCAATACAAATTCCATTACTTAATACAGCCATCCTTTTAGCATCAGGAGTTACCGTAACATGAGCTCACCATAGATTAATAGAATCTAATCATACTCAAACACTCCAAAGTTTATTCTTTACAGTTTTACTAGGCTTATATTTCACAATACTTCAAGCATATGAATACTGAGAAGCACCTTTCACTATTGCTGATGCAATTTATGGATCAACATTTTTTGTTGCTACAGGGTTCCATGGATTACATGTAATTATTGGAACAATCTTCTTATCTACATGTTTAACT------CGACATATAATAAATCAATTCTCACCTAATCATCATTTTGGATTTGAAGCTGCAGCATGATATTGACACTTCGTAGATGTAGTTTGATTATTCTTA---TATATTTCAATTTACTGATGAGGTAGA------------------------ATTTTAATATTATCAATAAGAATTTTAATTAGATTTATTATTCCAATAATAATTATATTAATTGCAACAATCCTTTCAAAAAAATTAATTAATGATCGAGAAAAAAGATCACCATTTGAATGTGGTTTTGATCCAAAAAGATCAGCACGAATAACATTTTCATTACAATTCTTTTTAATTGCAGTAATTTTCTTAATTTTTGATGTAGAAATTGCATTAATTTTACCAATTGTAATTATTATAAAAACATCAAATATTATAACATGAACAATATCAACAATATTTTTCATTTTAGTTTTATTAGGAGGATTATATTATGAATGGAATCAAGGAGCTCTTCAATGAGCAGAT---------------ATTTGTTCATTAAGTTTTTTTTCATTATTTTTTTCTAGAACTTTTATTTTTATTTTAGGTATTTATTATTTAATGTTTGATTATAGAATTTTTATTGAATGGGAGCTTTTTAGATTAAATGGTTCTATGGTGGTTATAACTTTTATTTTTGATTGAATGTCTCTAATTTTTATATCTTTTGTTATGTATATTTCTTCTTTAGTTATTTATTATAGAGAGGATTATATATCTGGTGAAATGAATATGAATCGTTTTATTATAATTGTTTTAATGTTTATTTTTTCTATAGGTCTTTTAATTATTAGTCCAAATTTAATTAGTATTTTACTAGGTTGGGATGGATTAGGATTAGTTTCTTATTGTTTAGTTATTTATTATCAGAATGTAAAGTCTTATAGTGCTGGGATACTAACTTCTTTGTCAAATCGGGTTGGTGATGTTGCTATTTTAATTTCGATTGCCTGAATATTAAATTTTGGTGGTTGAAATTATATTTATTATTATGATTTTATTTTTGATTCTTTTGAAATAAAGATTATTACTATATTAATTATTCTTGCTGCTATAACTAAAAGAGCTCAAATTCCTTTTTCTTCTTGACTTCCAGCAGCTATAGCTGCTCCTACTCCTGTTTCTGCTTTAGTTCATTCTTCTACTCTTGTTACTGCTGGGGTTTATTTGTTAATTCGTTTTAGTCCAATATTGGTTGTTTATAATTTTGGTTGGTTTTTATTATTAATTGGTTGTATAACCATATTTATATCTGGTTTGGGGGCTAATTTTGAATTTGACTTGAAAAAGATTATTGCTCTTTCTACTTTAAGTCAACTTGGTTTAATAATGAGAATTTTGTCTATAGGTTATTTTAAACTTGCTTTTTTTCATTTATTATCTCATGCTTTATTTAAGGCTTTATTGTTTATATGTGCAGGGTCTATAATTCATAATTTGAAGGATTCTCAGGATATTCGTTTTATAGGTTCAATTGTTAATTTTATGCCTTTAACTTCTGTTTGTTTT------------AATGTTTCTAGATTATCATTATGTGGAATTCCTTTTTTAGCAGGTTTTTATTCAAAGGATTTAATTTTGGAAATGGTGTGTTTAAGATGAATTAATTGTTTAATTTTTTTCTTTTATTTTATTTCAACTGGTTTAACAGCATCTTAT---TCTTTTCGTTTATTTTATTATTCTATATCAGGTGATAATAATTTTTATTCTAGTTTTTCTTTTAATGATAGAAGATATTATATTTCTTTTGGTATATTGTCTTTGTTGTTTGTTGCTGTTTTTGGTGGTAGATTTTTATCTTGATTAATTTTTCCTATTCCTTATGTAATTGTTTTACCTTATTATTTAAGGATTTTAACAATTTTAACTGTTGCTTTAGGTTCATATTTAGGTTATTATTTTTCTAATATTAATTATTCATATAATTTATTTTCTTTAAATTTTTTTTCTTTTGTTAGATTTTCTGGTTCAATATGATTTATACCTTATCTTTCAACTGGTTTCATTAGATATTTACCTTTAAAGATGGGTTATTATTCATCTAAGTCTTTTGATTATGGTTGGGGTGAATTATTTGGAGGTCAGGGTTTATACTGATTTTTTATTTATTTAATTAATTATATTCAGTGTTGGTATGATTCAAATTTTAAGGTTTATTTATTAATTTTTATTTTTTGAATGTTTATTTTATTGATATTATTCTTTTTA---------------ATGTTAAAGTATTTGTTAATAATTATTTTTTTGACCCCTCTTTGTTTTTTTCATGTTTGTTGATGGTTGATTCATTCTTTAATGTTTTTATTAAGTTTTGTTTTTATGATTTTTTTATATTCTTATGCTGATTTAAATATAATTAGATATTGTTTTGGTGTTGATAATTTTTCTTTTATATTAATTTTATTGAGTTTTTGAATTTGTTCTTTAATAATTTCTGCTAGAAGTTTGATTTATTTATTTTCTTATCATTCAAGTTTTTTTATTCTTATTGTTTTGTTTTTATTAATTATACTTTTCTGTTCATTTTCTAGTTTAAGTTTATTATCATTTTATATTTTTTTTGAGTCTAGATTAATTCCTACATTGTTGTTAATTTTGGGTTGAGGTTATCAACCTGAACGTTTACAAGCTGGTTTATATTTGATTTTTTATACTTTAGTTGCAAGATTACCTTTATTGTTGGTTTTATTTAATATTTATAATGTCTCTAATACTCTTTACTTTCCTTTATTAATTGAT---TTTGGTTCTTATTATCTTATGTTTTATATTTTTATTATTTTAGCATTTTTAGTAAGGATACCAATTTTTTTAGTTCATCTTTGACTTCCTAAGGCTCATGTTGAGGCTCCTATTTCTGGGAGAATAATTCTTGCTGGTGTTTTATTAAAGTTAGGTGGTTATGGTATTTTTCGTGTTATGAAGATTATTTCTTTTTTAGCTATAAAGTTTAATTATTTTTGATTATCTTTAAGTTTGTTTGGTGGTGTTATTGTTAGATTAATTTGTTTTCGTCAAGTTGATTTGAAGTCTTTAATTGCTTATTCATCTGTTGCTCATATAAGAATAGTTATTGGTGGTTTAATAACTATAAATTGATGAGGTTGTATAGGTTCTTTTTCTTTAATAGTTGGTCATGGTTTATGTTCTTCTGGTTTATTTTGTTTATCAAATATTATATATGAGCGTTTAGGTAGACGAAGATTATTAATTAATAAAGGAATGATTAATTTTATACCAAGAATGGCTCTTTGATGATTTCTTTTTAGATCATCAAATATAGCTGCTCCTCCTTCATTAAATTTGGTAGGTGAATTAAGTTTATTAAATAGAATTATTTCTTGGTCTACTTTTAGATTTTTAGTTTTAATTTTTTTATCTTTTTTTAGAGCTGTTTATACATTATATATGTATTCTTATTCCCAGCACGGTTTTTATTATATAGGTGTTTATACTTGTTCTTTAGGTTATTTTCGAGAATATCATTTATTATTTTTACATTGATTACCTTTAAATATTTTATGTTTAAAGGGTGAATATTTTTATATTATGTATATATTTTCTATTTTTACCTCTTTGTTGATTTATTTTTCTGGTATTTATGTTTTTTCTTCAAAGCGTAAACATTTACTTATGGTTTTGTTAAGATTAGAATATATTGTTCTTTCTTTATTTATATTAATTATTATTTTTCTTATTGGGTTTGATTATGATTATTTTTTTCCTGTAATTTTTTTGGTTTTTTCTGTTTGTGAGGGAGCTTTAGGCCTTTCTGTCTTGGTTTCTATAATTCGGTCTCATGGAAATGAT---TTTTTTAACTCTTTTGTTTTATCTTTATGTATGATAAAAATAATTATTATATCATTATCAAACATAATAAACATTAACTTTATTAAATTAAATCACCCAATATCAATAATAATATTTATTATTATTCAAACTTTCATTGTTGGTTTAATAACAGGAATAATAATAGAAAGTTTTTGATTATCATATATTTTATTTTTAACATTTCTTGGTGGTATATTAGTTTTATTTATTTATATTACAAGAATTGCATCAAATGAATTATTTAAACCTAAATCTATTATTTTAATTATTTCAATAATTATAGTAATTATTTACATATTAATTTTAATTATTGTAGATAAGATAATATTTTTAGATTCAATTAAAAATACAGAAACTACGAATATT---AATAATTCAATTAATTATAAAGAAATAACTATATCTTTAGAAAAATTATATAATAAACCAACATCAATTATTACT---ATAATAATAATAATTTATTTATTTCTTACATTAGTAGCAGTAGTAAAAATTGTCAATATTAATCAAGGACCTATTCGAAAAATAAAA---ATGAATAAACCTTTACGATTAAAACACCCATTAATTAAAATTCTAAATAACTCTTTAATTGATTTACCAGCTCCAACAAATATCTCATTCTGATGAAACTTTGGATCATTATTAGGTTTATGTTTAATTATTCAAATTGTTACCGGATTATTTTTAGCTATACATTATACACCAAATATTGAAATAGCATTTAGAAGAATT------GTTCATATTTGTCGAGATGTTAATAATGGCTGATTCATTCGAACATTACATGCTAATGGAGCATCTATATTTTTTATTTGTATTTATTTACATGTAGGACGAGGAATTTATTATGGTTCATTTATATATTTACATACATGAATAATTGGAACAATCATTTTATTTTTAGTTATAGCAACCGCATTTATAGGATATGTTTTACCATGAGGACAAATATCTTTTTGAGGAGCAACAGTAATTACAAATTTATTATCAGCAATTCCATACTTAGGAACAGATTTAGTTCAATGAGTTTGAGGAGGATTTGCTGTTGAAAATGCAACATTAAATCGATTCTTTACATTCCATTTTGTTTTACCATTTATGATTACAGCTATAGCTGTAATCCATTTATTTTTTTTACATCAAACAGGTTCAAATAATCCAATTGGATTAAATAGTAATATTGATAAAATCCCTTTCCACCCATACTTTACATTTAAGGATTCTATTACATTTGTAATTATAACATCTTTATTAATTATATTATGTTTAATTAACCCATATATACTAGGAGACCCAGATAATTTTATCCCAGCAAATCCACTTGTAACACCAGTCCATATTCAACCAGAATGATATTTTCTATTTGCCTATGCTATTCTACGATCTATTCCTAATAAATTAGGAGGAGTCATTGCATTATTTATATCAATTAGTATTTTAATAATTTTACCATTTTATAATAAAACACACTTTCGTGGAATTCAATTTTATCCTATTAACCAAATTTTATTTTGAATAATAGTAATTGTTGTATTTCTATTAACATGAATTGGAAAACGACCAGTTGAAGAACCTTATATTATAACAGGACAAATTTTAACAATTATTTACTTTTCCTATTTTTTAATTAATGTTCATACAGCTAATGTATGAGATAAATTAATTAAA---------------ATATATTATGATTTATTAATATTTATTTTAAATTTTATTCTTTTAATTGTTTGTGTTTTAATTAGTGTAGCTTTTTTAACTTTATTAGAACGTAAGGTATTAGGTTATATTCAAATTCGTAAAGGTCCAAATAAAGTAGGTTTTATTGGTATTCCTCAACCTTTTAGCGATGCTATTAAATTGATTTGTAAAGAACAACCAATTCCTATTATGTCAAATTATTTACTTTATTATTTTTCTCCTGTTTTTAATTTAATAATTTCTTTAATTGTTTGATTAATTTTTCCTTATTTAACTTATATATGTTCATTTTCTTATGGATTTTTATTTATTTTATGTTGTACTAGATTAAGCGTTTATACTGTAATAATTGCAGGTTGATCATCTAATTCAAATTATTCATTATTAGGTTCTTTACGTTCTGTTGCTCAAACTATTTCCTATGAAGTGAGATTAGCTTTAATTTTATTATCTTTAATTATTTTAATTGATAGTTTTAATATATTGAATTTTATAAATTATCAATTTTATTGTTGATTTATTATTATTTCTTTTCCTTTAGCTTTATCTTGTTTTGCTTCTTGTTTAGCAGAAACAAATCGAACTCCTTTTGATTTTGCTGAGGGTGAATCTGAGCTGGTTTCTGGGTTTAATATTGAATATGGTGCAGGAGGATTTACTTTAATTTTTTTAGCTGAATATACTAGAATTATTTTTATAAGAATATTAATAACATTAATTTTTTTAGGTGGTGATTTTTATTCTTATTTTTTTTTTATTAAGCTTGCTTTTATATCATTTTTATTTATTTGAGTTCGTGGGACTTTACCCCGTTTTCGTTATGATAAATTAATATATTTAGCTTGAAAGAGTTTTTTACCTTTATCTTTAAATTTTTTGATTTTCTTTATTAGTTTTAAGGTTTTACTGACTTTATTTATT------------------
>Bryodema_luctuosum_luctuosum_HQ833839
ATGTACAACAACTCTATAAAACTTCTCTTCCTGTCATCATTAATGATAGGAACGATCTTGTCCATTTCTTCAAACGCCTGATTAGGGATCTGAATAGGACTAGAGATCAACTTACTTTCCATTATTCCATTATTAACAAATAACAAAAACATAATAATTAACGAATCATCAATTAAATATTTTATTATTCAAGTTATACCATCAACAATGTTATTAATTTCAATTTTGTTGATTCAAATAAAATAC---ATAATTTGATGAGAAAAAGAA---AATATCCCGTCAATAATAATTATGTCAAGAATAATAATAAAAATAGGTGCTGCTCCATTTCACTTCTGATTACCAGAAGTAATAGGATCAACAAGATGAATAAACTGTTTAATTTTATTGACATGACAAAAAATCGCTCCAATAATAACATTATCCTACTGTATTAAAATAAGAAGATTCACTTTTACAGTAATTTTACTAGGAATTATTATTGGAGCAATAGGAGGATTAAATCAAACATCATTACGTCAAATTATAGCTTATTCCTCAATTAGACATCTAGGATGAATAATTAGATCAATGGTTATTAGAGAAAATTCATGAGAATTATACCTTTGCATTTACTTCTTGCTAAACATTGCAGTAATTATGATATTTAGAAGTATAAAATTATTCTCCTTAAATCAAGCTTATCTGTCAGGAAATCCAAGAATAGAAATCAAATTTTTAATAATATTATCACTCCTATCATTAGGAGGACTTCCACCTATGTTAGGATTCTTACCAAAATGAATTGTTATTCAATCACTAATCGATAATAACATAACAACAATTATGTTTCTCATAGTAACATTCACAACTATTACATTAAACTATTACATACGAATTAGATTTTCAGCAATTATTCTATCACATACAGAAAAGTCATGATTGATAGGAATCAAAATCAATAAGTCAAAAATAATTCCATCCATAATAACAACAATTTCAATACTTGGGTTAATTTGTACTTCAAGCCTCATGCTATTCTAT---------ATCCTATCGCAAAAATGACTATTCTCAACAAATCATAAGGACATTGGAACTCTATATTTTATGTTTGGTGCGTGAGCAGGGATAATTGGAACATCAATAAGAATAATTATTCGAGCTGAATTAGGACAACCAGGATTGATAATTGGAGATGATCAAATTTACAATGTTATCATTACAGCCCACGCATTTGTTATAATTTTCTTTATAGTTATACCTATTATAATTGGAGGATTTGGAAATTGACTTGTACCATTAATAATTGGAGCACCAGATATAGCATTTCCTCGAATAAATAACATAAGATTCTGATTATTACCACCATCATTAATCCTTATCCTCTCATCTTCTATAGTGAATAGAGGAATAGGTACAGGATGAACAGTATACCCTCCACTAGCAGGAGCAATTGCACATGGTGGACCCTCTGTAGATTTAGCTATTTTTTCATTACACTTAGCAGGTATTTCATCAATTCTAGGTGCAGTAAACTTTATTACAACAACAACTAATATACGATCAAACAGAATATCCCTAGACCAAACACCACTATTTGTTTGATCAGTAGCAATCACAGCATTATTATTATTACTATCATTACCAGTACTAGCAGGAGCAATTACAATATTATTAACAGACCGAAACCTTAATACATCATTTTTTGATCCTGCAGGAGGTGGTGATCCAATTCTCTACCAACATTTATTCTGATTCTTTGGACATCCAGAAGTATACATTTTAATCCTACCAGGATTTGGAATTATTTCCCACATTGTTTGTCAAGAAAGTGGAAAAACTGAATCATTTGGAACTTTAGGTATAATTTATGCTATACTATCAATTGGACTAATAGGATTTATTGTATGAGCACATCATATATTTACAGTAGGAATAGACGTTGATACACGGGCATACTTTACATCAGCAACAATAATTATTGCAGTTCCAACAGGAATTAAGGTATTCAGATGAATAGCAACATTATATGGAACAAAATTTAAATTTAATCCTCCATTATTATGAGCTTTAGGATTCATTTTTCTATTCACAATAGGAGGTTTAACAGGATTAGTATTAGCTAATTCATCATTAGATATTGTTTTACATGATACTTATTATGTTGTAGCACACTTCCATTATGTTTTATCAATAGGAGCAGTATTTGCAATTATTGGAGGAATTATCCAATGATACCCATTATTTACAGGATTAACCATAAACAATAAATGACTAAAAATCCAATTCACAATTATATTCTTTGGAGTAAACTTAACATTTTTCCCTCAACACTTTCTAGGTTTAGCAGGAATACCACGACGTTACTCAGATTACCCAGATGCTTATACATCATGAAATATTATTTCTAGTCTTGGATCTACTATTTCAATTATAAGAATCATTATGTTTATCATAATTATATGAGAAAGAATAATTAAAAATCGAACAATTATTTTCAGAATAAATATAAGAAGATCAACAGAGTGATTACAAAATAATCCTCCTGCAGAACATAGATATTCAGAATTACCATTAATTAATAAA---ATGGCAACATGATCAAATTTATCATTACAAGATAGAGCTTCCCCTTTAATAGAACAATTATCATTCTTTCATGATCACACTATAATTGTTCTATTATTAATTACAGCAATTGTAGGATATTCACTTAGATACATATTATTAATTAATTACACAAATCGAAATATACTTCATGAACATCTAATTGAAACTATCTGAACAGCTTTACCAGCTGTTACACTAATTTTTATTGCACTACCATCTCTACGACTATTATACTTACTTGATGATTCATCCAATGCCATAATTACAATTAAAACAATTGGACGACAATGATATTGAAGTTATGAATATTCAGACTTTATTAATTTAGAGTTTGATACCTATATAACACCAGAAAAAGACTTAGAAACAAATGAATTTCGACTCCTAGACGTTGATAATCGAACAATTTTACCTATAAATACAGAAATTCGAGTATTGACTAGAGCATCAGATGTTCTACACTCATGAACCATTCCAGCTTTAGGTATTAAAATTGATGCAACACCTGGACGACTAAATCAAGGAATATTTTTAATTAACCGTCCAGGTCTA---TTTTTTGGGCAATGTTCAGAAATCTGTGGAGCAAATCATAGATTTATACCAATTGTAATTGAAAGAACATCAGTAAAATTATTTATTAAATGATTATCTAGTATAATTATTCCTCAAATATCACCTATAATATGATTTTCACTATTTATTATATTTTCAATTACAATAATTATATTTAATCAAATAAATTTTTTCTCCTATAAACTAATAAAAATTAAAAGAATTAAAAAA---ATAATAGAAAAAAATAACATA---AACTGAAAATGAATGATAACAAACTTATTTTCAACATTTGATCCATCAACTAATATTTTTAATATACCATTAAACTGAACTAGTACATTTTTAGGACTATTATTAATTCCATCAATATTTTGATTAATACCATCACGAATTAATATTTTATGAAATAAATTAACATTAACCCTAAATAATGAATTCAAAACATTATTAGGACAAAAATCCTTTCAAGGATCAACATTTATTTTCATTTCAATTTTCATTATAATATTATTCAATAATTTTATAGGTCTATTCCCATATATTTTTACAAGAACAAGACACATAACATTAACATTTTCAATTGCATTACCAATATGAGTAAGATTTATACTATTTGGTTGAATTAATAACACAAATTATATATTCACCCATCTTGTCCCTCAAGGAACACCAAATGCATTAATATCATTTATGGTCTTAATTGAAACA---------------------------------------------------------------------ATTAGAAATATTATTCGTCCAGGAACATTAGCAGTACGACTAGCTGCAAATATAATTGCTGGACATTTACTACTTACATTATTAGGAAATACAGGACCATCATTAATAATGACAACTATCTATATCTTAATTATTATACAAATATTATTATTAGTTTTAGAATCAGCAGTAGCCATAATTCAAGCATATGTATTTTCAATTCTAAGAACATTATATTCAAGAGAAACTTATATGTTAACAAATAATTCAAACCATCCATTTCATATAGTAGATTATAGACCATGACCATTAATAGGATCAATTGGAATAATAATAATACTTATAGGATTAACTAGATGATTTCATATATATAATATTAACCTCCTCATAATTGGAATAATAACTACAATCCTAGCAACAATTCAATGATGACGAGATGTAATTCGAGAAAGAACTTTTCAAGGACTACATACAAAGCTTGTTTCAATAGGAATACGATGAGGTATAATTCTATTTATTGTATCAGAAGTATTATTTTTTATTTCATTCTTTTGAGCATTTTTTAATAGTAGATTATCACCAACTATTGAACTAGGAATAACATGACCACCAATAGGAATTCAATCATTTAATCCAATACATATTCCATTACTTAATACGGTAATTCTACTTGCCTCAGGAGTTACAGTGACATGAACACATCATAGAATTATAGAATCCAATTACTCCCAAACAACTCAAGGATTATTCTTTACAGTCTTATTAGGAGTATACTTTACAATATTACAAATATATGAATATTGAGATGCACCCTTCACTATTGCTGATGCAGTATATGGATCAACATTCTTTGTTGCAACAGGATTCCATGGGTTACATGTAATTATTGGACTCCTATTTTTACTCACATGCTTTATT------CGACATTTAATAAATCAATTCTCACCAAGTCATCACTTTGGATTTGAAGCAGCAGCATGATACTGACATTTTGTAGATGTAGTTTGATTATTCTTA---TATTTATCAATCTACTGATGAGGTAGA------------------------ATTACAATTTTAATAACAAGAATTTCAATTAGATTAATTTTACCAATAACAATTATAATAATTGCAACAACCCTATCAAAAAAGTCAACTAATGATCGAGAAAAAAGATCACCATTTGAATGTGGATTTGACCCAAAAAGATCAGCACGTATACCATTCTCATTACAATTCTTTTTAATTGCAGTTATTTTTCTAATTTTTGACGTAGAAATTGCAATAATTTTACCAATTGTAATTATTTTTAAAACATCAAACATCAAAATATGAACAATAGCAACAACAATTTTTATCATAATCCTTTTAATAGGACTATACTATGAATGAAATCAAGGAGCTTTACAATGAGCAGAA---------------ATTTGTTCATTGAGATTTGTTGTTTTATTTATATTTAGAACTTTGATTTTTTTGATTAGTATTTATTATTTAATGTTTGATTATAGAGTTTTTATTGAATGGGAGATTTTTAGTTTAAATAGTTCTATAGTAATTATGACTTTTATTTTTGATTGAATATCTTTGATTTTTATATCCTTTGTTATGTATATTTCTTCTTTGGTTATTTATTATAGAAACGATTATATACATAATGAAAGGAATATTAATCGTTTTGTTATTCTTGTTTTAATATTTATTCTTTCAATGGTTCTTTTAATTATTAGTCCAAATTTAATTAGAATTTTGTTAGGTTGGGATGGTTTGGGTCTAGTTTCTTATTGTTTAGTTATTTATTATCAAAATGTAAAGTCTTATAATGCTGGAATATTAACTGCTTTATCTAATCGTATTGGGGATGTTTGTATTTTAATTTCTATTGCTTGAATATTAAATTTTGGGAGTTGAAATTATATTAATTATTATTACTTTATTTTTGATTCTTTTGAGATAAGGATTATTACTATATTAATTATTATTGCTTCTATAACTAGGAGAGCTCAAATTCCTTTTTCTTCATGACTTCCTGCTGCTATAGCAGCACGTACACCTGTTTCTGGTTTGGTGCACTCTTCTGCTTTGGTTACTGCATGTGTTTATTTGTTAATTCATTTTAGTCCTATGTTGGAGTCATTTAATTTTGGTTGGTTTTTACTTCTTATTGGTTGTATAACTATATTTATAGCTGGTCTTGGTGCTAATTTTGAGTTTGATTTAAAGAAGATTATTGCTTTGTCTACATTAAGACAGTTGGTGTTAATAATGAGAATTCTTGCTGTGGGCTATCCTAAACTTGCTTTTTTCCATTTGTTGACTCATGCTTTATTTAAGGCTCTTCTATTTATGTGTGCTGGTTCTATAACTCACAATTTAAGGGATACACATGTTATTCGTTTTATGGGTTCAATTGTTTATTTCATGCTTTTAACTTCAGTTTGCTTT------------AATGTTTCTAGCCTTTCTCTTTGTGTTTTGCCCTTTTTGGCTGGGTTTTATTCTAAGGATTTAATTCTTGAGTTGGTCTGTTTAAGTTGAGTTAATGTTTTAATTTTCTTTTTATATTTTTTTTCTACTGGGTTCACTGCTGCTTAT---TCTTATCGTTTAATTTATTATTCTATATCAGGTGATAATAATTTTTATTCTACATTTTCCTTTGATGATAGGGGTTATTTTATTTCATTTGGTATAATTTCTCTTTTAATTGTTGCTGTTTTTGGTGGGAGTTTTTTGTCTTGGTTAATTTTCCCTGTTCCTTATATAACTAGATTGCCTTATTATTTAAAGTTTTTAACTATATTTGTGGTTTTATCAGGGTCTTATCTTAGTTATTTAATTTCTGATATAAATTTGTCTTGTGTGTTGTTTTCTTTGAGAAGTTTACCTTTTGTCAGATTTGTTGGGTCAATGTGATTTATGCCTTTTTTGTCTACTATGTTTATTAGATACCTCCCTTTAAAGTATGGTTATATATCCTCAAAGTCTTTTGATCATGGACGGGGTGAGTTGTTTGGTGGTCAGGGTATTTATAGTTTGTTTATTTATTTAATGGGTTATATACAAAGTTGATATGATTCAAATTTTAAAATTTATCTTTTAACTTTTGTTTTTTGAGTATTTGTTTTAGTAATTTACTTTTATGTC---------------ATGTTAAAGTATTTGTTAATGTTATTTTTTTTGATCCCTATTAGTTTATTAGAAAATTGTTGATGGTTGGTTCATGCTTTAATATTTTTATTAAGTTTTATTTTTATATTTTCTGTTTATTCTTATTCTGATTTGAATATAATTGGTTATTTTTTTGGTATTGATTATTTTTCTTTTATGTTAATTTTATTAAGTTTTTGAATTGTTTCTTTAATAATTACAGCAAGAAGATCAGTTTATTTATTTTCTTATCATTCTGATTTTTTTATTTTTCTTGTTTTATTGTTATTGGTTACTTTGTATTGTTCTTTTTCTAGTTTAAGTTTATTATCTTTTTATATTTTTTTTGAATCTAGATTAATCCCTACTATATTATTAATTTTGGGTTGAGGGTATCAACCTGAGCGTTTACAAGCTGGTATTTATTTAATTTTTTATACTTTGGTTGCTAGATTACCTTTATTATTAGTTTTATTTAAGATTAATAATATTTTTAATACTCTTTATTTTCCATTGTTATTTGAT---TGTGGTTCTTTTTATTTTATATTTTATGTTTTTATTTTGTTTGCTTTTTTAGTTAGGATACCCATATTTTTATTTCATCTTTGGCTTCCTAAGGCTCATGTAGAGGCTCCAATTTCTGGTAGAATAATTCTTGCTGGGGTGTTATTAAAGTTAGGTGGGTATGGTATTTTTCGTGTTATAAAAATTATTTCTTTTTTAGGGTTAAGTTTTAATTATTTTTGATTGTCTTTAAGCTTGTTTGGTGGTGTTATTGTTAGATTTATTTGTATTCGTCAGGTTGATTTAAAGTCTTTAATTGCTTACTCATCTGTTGCTCATATGAGTATAGTAATTGGTGGTTTAATAACTATAAATTGATGAGGTTGTATAGCTTCTCTTTCTTTAATAGTTGGTCATGTTTTATGGTCTTCTCGTTTATTTTGCTTGTCAAATATTATTTATGAGCGTTTAGGTAGACGAAGATTATTAGTTAATAAGGGTATGATTAATTTGATACCTACAATATCTTTTTGATGATTTCTTTTAAGATCTTCAAATATAGCAGCTCCTCCTTCTTTAAATTTGTTTGGTGAATTTAGATTATTAAATAGAGTTATTTCATGGTCTCCTTATATATTTTTAGTACTGATTTTTTTATCTTTTTTTAGTGCTGTTTATACATTATATATGTATTCTTATTCTCAACATGGTTTTTATTATTCTGGTATTTATACTTGTTCTTTAGGATATTTTCGTGAATACCATCTTTTGTTTTTACATTGATTTCCTTTAAATATTTTGTGTTTAAAGGGTGAGTATTTTTATTTTATGTTTATGTTTAGTGTTTTAACTTCTTTATTAATTTATATTTCTGGTGTTTATGTTTTTTCTTCAAAGCGAAAATATTTATTAATAGTTTTATTGAGATTAGAATATATTGTTCTTTCTCTATTTATATTGATTATTATTTTTTTATTGGAATTTGATTATGATTATTTTTTTCCTATTGTATTTTTAGTTTTTTCTGTTTGTGAAGGTGCTTTGGGTCTTTCTATTTTGGTTTCTATGGTTCGTTCTCATGGGAATGAT---TTTTTTAATTCTTTTTTCTTGTGTTTATGTATGTTTAAAATACTAATTATAAGAATATCAAATATACTAAATATTAATTTTATTAATATAAATCATCCAATATTACTAATAATTATAATTATTATTCAAACTCTATTAATTGGTATAATAATAGGATCAATAATAGAAAGATTTTGACTATCATATATTCTATTCTTAACTTTTATTGGAGGAATAATAGTTTTATTTATTTATATTACAAGAATTTCATCAAATGAAATATTTAATATTAAATCCATAAGAATAATTTTCATCACAATTATAATATTGATTATAATAATTGTAATTTACAGTACAGAAAAAATTATATTTACAGAAATAATTAAAAGTACAGAAACAATAAATATA---AAATACACAATAAATTTCCAAGAAATAACAATATCTTTAACAAAATTATATAATAACCCCACATTTATTATTACA---ATCATAATAATAATCTATTTATTTATTGCATTACTAGCAGTAGTAAAAATTAATAACATCAACCAAGGTCCTATTCGTAAAATAAAA---ATGAATAAACCCTTACGATTAAAACACCCAATAATTAAAATTATTAACAATTCATTAATTGATTTACCAGCACCAACAAATATTTCATTCTGGTGAAACCTAGGATCACTATTAGGTCTATGTTTAATAATTCAAATCATAACAGGATTATTTTTAACTATACATTACACACCTAATATTGAAAGAGCATTCAGAAGTGTA------ATTCACATTTGCCGAGATGTGAATAATGGTTGAATCATTCGAACAATACATGCAAATGGAGCATCAATATTCTTTATTTGTGTATACCTACATGTAGGACGAGGAATTTATTATGGATCCTATATATATAAAAATACATGAATAACAGGAACAATAATTTTGTTCTTAATTATAGCAACAGCATTTATAGGTTATGTATTACCTTGAGGACAAATATCATTTTGAGGAGCAACAGTAATTACAAACTTATTATCAGCCATCCCTTATATTGGAACAGATATTGTTCAATGAATATGAGGAGGATTTGCAGTTGATAACGCAACACTTAATCGATTTTATACATTCCATTTTGTATTACCATTTATTATTATAGTAATAGTAATAATACACTTATTTTTTCTTCATCAAACAGGATCTAATAATCCAACTGGATTAAACAGAAATATTGATAAAATCCCATTTCATCCATACTTTACATACAAAGACTCAATTACATTTACCATTATAATTATAATTTTAATAATACTATGCCTTATTAATCCATACATACTAGGAGACCCAGACAACTTTGTACCAGCCAACCCTTTAGTTACACCTATTCACATTCAACCAGAATGATATTTTCTATTTGCATATGCAATTTTACGATCTATCCCTAATAAACTAGGTGGTGTTATTGCACTAATTCTATCAGTTAGAATTCTTATAATTTTACCATTCTATAATAAAACTAAATTTCGAGGAATTCAATTCTATCCAATTAATCAAATTATATTCTGAATTATAGTAATTGTAGTTTGTTTATTAACATGAATTGGAAAACGACCAGTAGAAGAACCTTATATTATACCAGGACAAATTCTGACAATTATTTACTTCTCATATTTCTTAATTAACATTCACATTGCAAAAATATGAGACACACTAATTAAAAAA------------ATGATATATGATTTACTTATATTTATTTTAAATTTTTTTCTTTTAATTATTTGTGTTTTAATTAGAGTGGCTTTTTTGACTTTATTAGAACGAAGGGTGTTAGGTTATATTCAGATTCGTAAAGGTCCAAATAAAGTTGGTATTTTAGGTATTCCTCAGCCTTTTAGTGATGCTATTAAATTAATTTGTAAAGAACAGCCTATTCCTTTTATATCAAATTATTTTATATATTATTTTTCCCCAGTTTTTAATTTAATGATTTCGTTGTTTATTTGATCTATTTTTCCTTATATAACTTATATATGTTCTTTTCCTTATGGATTTTTATTTTTTCTCTGCTGTACTAGAGTGAGAGTTTATACTTTAATAATTGCAGGTTGATCATCTAATTCTAATTATTCATTATTAGGTTCTTTGCGTTCTGTTGCTCAAACTATTTCTTATGAAGTTAGACTAGCTTTAATTTTACTTTCTTTAATTTTACTTATTGATAGATTTAATTTTTTTAATTTTATAAATTTACAAATTTATTGTTGATTTATTGTTTTCTGTTTTCCTTTATCTTTAGCTTTCTTTGCTTCTTCTTTAGCAGAAACCAATCGGACTCCTTTTGATTTTGCTGAAGGTGAGTCTGAGTTGGTTTCTGGGTTTAATATTGAGTATGGGGCTGGTGGATTTACTTTGATTTTTTTAGCTGAATATGCTAGAATTATTTTTATAAGAATATTATTCTCATTAGGTTTTTTAGGTGGTGATTTTTATTCATTTTTATTTTTTATTAAGATTTCTTTTGTTTCTTTTCTTTTTGTTTGAGTTCGTGGTACTTTACCACGTTTTCGATATGATAAACTTATATATTTGGCTTGAAGGAGTTTTTTACCTTTATCATTAAACTTTTTATTGTTTTTTATTGGTTTAAAGGTTATGTTTTTAATTAGTTATTTAAATTTTTTAAGTAAT
>Calliptamus_abbreviatus_NC_030626
ATGACCAACAACTCTACAAAACTTCTCTTCCTATCAACATTATTGATAGGAATGATCCTCTCCATCTCATCAAACTCCTGATTCGGAGTTTGAATAGGACTAGAGATCAACTTACTCTCTTTCATTCCCATATTAGCAAATAATAAAAATATAATAATAAATGAATCATCAATTAAACACTTTATTGTTCAAGCAATAGCATCAACAATACTGTTATTTTCAATTTTGCTGATTCAAATAAAATAT---CCAATAGGGTGGGAAAGAAAA---TTTATTCCATCAATAATAATTAGATCTAGACTATTATTAAAAATTGGAGCAGCACCCTTCCACTTCTGATTTCCAGAAGTAATAGGTGCATCAAGATGAATTAATTGCCTGACTCTAATAACCTGACAAAAAATTGCCCCAATAATAGTTCTATCATATTGCATTCAACTAAGAACATTTATATTTCTAATCATCATCCTAAGAATTATTATTGGAGCAATAGGAGGTTTAAATCAAACATCATTACGTCAACTTTTAGCATACTCATCAATTAGACACCTAGGATGAATAATCAGATCATTAATTGTAAGAGAAAATGTTTGAGAACTCTACTTCATTATCTATTCACTATTAAGACTAATTTTAGTTTTATTATTCAAACAAATAAATTTATTTTTCATAAATCAGATCTATTCAGCAAGAAATATAAAAACAGAAATTAAATTTATAATATTTTTATCATTATTATCCCTAGGTGGACTACCTCCTTTTTTAGGATTTCTACCAAAATGAATTGTTATACAATCATTAGTAGAAAACAACCTTACCGCTTTAATAACAATTATAGTTGTATTAACAACCATTACACTCTACTATTACATACGAATTAGATTTTCAGCACTTATTTTATCATATACAGAAAATTCCTGATCAATAAGAATCAGTGCCAAAAAATCAAGATTTGTCCTACCATTCACCGTGATAATCTCTACAATAGGATTAATCTCAACATCTACCCTAATTTCAGTG------------ATCTTACCGCAAAAATGATTGTTCTCAACAAACCATAAGGATATTGGTACTTTATATTTTATATTTGGAGCATGAGCAGGAATAGTAGGAACATCAATAAGTATACTTATTCGTGCAGAACTTGGTCAACCAGGATCTTTAATTGGAGATGATCAAATTTATAATGTTATTATTACAGCCCACGCATTTGTAATAATTTTTTTCATAGTTATACCTATTATAATTGGTGGATTTGGTAATTGACTTGTACCTTTAATAATTGGAGCACCTGATATAGCATTCCCTCGAATAAATAATATAAGTTTTTGATTACTCCCACCCTCATTAACCCTTCTTCTCATATCTTCTATAGTGGATAACGGAGCTGGCACTGGTTGAACAGTTTACCCTCCGCTCGCAGGAGCCATTGCCCATGGAGGAGCGTCGGTAGATTTAGCTATTTTTTCACTTCACTTAGCTGGTGTATCTTCAATTCTAGGGGCAGTAAATTTTATTACAACAGCAATTAATATACGATCAGAAAGTATAACTCTAGATCAAACACCATTATTTGTTTGATCAGTAGCCATTACTGCCTTATTATTACTTCTATCTTTACCAGTTCTTGCTGGAGCAATTACTATATTATTAACTGATCGAAATCTAAATACATCATTCTTTGATCCAGCAGGAGGTGGAGACCCTATTCTATACCAACACTTATTTTGATTTTTTGGCCACCCAGAAGTATACATTTTAATTTTACCAGGATTTGGGATTATTTCTCACATTGTATGTCAAGAAAGTGGAAAAATTGAATCCTTTGGAACTTTAGGAATAATCTACGCTATATTATCAATTGGATTAATAGGATTTATTGTATGAGCTCATCACATATTTACAGTAGGAATGGATGTTGATACACGAGCATATTTTACATCAGCAACAATAATTATTGCTGTACCAACAGGAATTAAGGTATTTAGATGATTAGCAACATTATACGGAACAAAGTTTAAGTTTAATCCACCTTTATTGTGAGCTTTAGGATTTATTTTCTTATTTACAATTGGTGGATTAACAGGACTAGTATTAGCAAATTCATCCCTTGATATTGTACTTCATGATACATATTATGTTGTTGCTCACTTTCACTATGTACTATCAATAGGAGCAGTATTTGCAATTATAGGAGGTGTTATTCAATGATATCCATTATTTACAGGACTAACTATAAATAGAACATGATTAAAAATCCAATTCACAATTATATTTATTGGGGTGAATTTAACCTTCTTCCCTCAACATTTCCTTGGATTAGCAGGTATACCACGACGATATTCTGATTATCCAGACGCATATACATCTTGAAATGTATTATCAAGTATTGGATCTATAATTTCAATCGTTGGAATTATTATATTCATTATTATTATATGAGAAAGAATAATTATAAATCGAGCAATTATATTTACAACTAATATAAGTAGCTCAACTGAATGACTACAAAATAATCCACCCGCAGAACATAGTTATTCAGAACTACCATTAATTTCTAGA---ATGGCAACATGATCAAATTTATCATTACAAGATGGAGCTTCACCACTAATGGAGCAATTATCATTCTTCCATGACCATGCTATAGTTGTATTATTATTAATTACAGTAATTGTAGGTTACGCTCTTAGATACATGTTATTCACTACATATACAAATCGAAATATATTACATGGACACTCAATTGAAACTATTTGAACAGCATTACCAGCTATTATATTAATTTTTATTGCCCTACCATCACTACGATTATTATATTTATTAGATGATTCAGTTGATGCAATAATTACAATTAAAACCGTCGGACGACAATGATATTGAAGTTATGAATACTCAGACTTTGTAGATGTTGAATTCGACACATACATAACACCAGAAAGAGATTTAGAAATTGATGGATTTCGTTTATTAGATGTAGATAATCGAACAATTTTACCTATAAACACCGAAATCCGAGTATTAACAAGAGCATCAGATGTTCTACACTCCTGAGCAGTGCCGGCTTTAGGAGTAAAGATTGATGCAACACCAGGACGATTAAACCAAGGAACATTCACAATAAATCGACCTGGATTA---TTTTTTGGTCAATGCTCAGAAATTTGTGGAGCTAATCACAGATTCATACCAATTATTATTGAAAGAACTTCAGTAAATATATTCATCAAATGATTATCTAAGATAATTATCCCTCAAATATCACCTCTAATATGATTCTCACTATTTATTTTATTCTCAATTGTTTTAATTTTATTTAATCAAATAAATTTTTTCTCATTTAAACAACCACCTATTAAAAGTGCAGAAAAAGGAACAATTGAAAGAAAGAACCTC---ATCTGAAAATGAATGATAACAAACTTATTTTCAACATTTGATCCATCAACTAATATTTTCAACTTATCATTAAATTGAACTAGAACATTTATCGGACTATTATTAATTCCATCATTATTTTGATTAACACCATCACGAATTAATATTATCTGAAATAAATTAAACTTAACTTTACATAATGAATTTAAAACATTACTAGGACCACAATCATTTAATGGAACAACATTTATTTTTATTTCAATCTTTATTATAATAATATTTAATAACTTCATAGGATTATTCCCATATATTTTTACAAGAACTAGACACCTAGCATTAACATTTGCAATTGCATTACCAATATGACTAAGTTTTATATTATTTGGATGAATTAATCATACTAATCATATATTTGCTCATCTTGTCCCACAAGGAACACCACCAGCATTAATATCATTTATAGTATTAATTGAAACC---------------------------------------------------------------------ATTAGAAATATTATTCGACCAGGAACATTAGCAGTACGACTAGCTGCAAATATAATTGCAGGACACTTGTTATTAACACTACTTGGTAATACCGGTCCATCAATAGCAACAAATTTAATCTCACTACTTATTATTGGACAAATACTTTTATTAATCCTAGAATCAGCAGTAGCAATAATTCAAGCATATGTGTTCTCAATTTTAAGAACATTATACTCTAGAGAAGTTTATATGTTAACAACTCACTCAAATCACCCCTTCCACTTAGTAGATTATAGACCTTGACCATTAACAGGAGCAATTGGAGCAATAGTTTTAGTATCAGGACTAGCTAAATGATTCCATTTATTTAATATTAATCTCTTTTTTATTGGATTTGGAATTACATTATTAACAATAATTCAATGATGACGAGATGTAGTTCGAGAAGGAACATATCAAGGACTACATACAGGATTTGTATCAGTAGGATTACGATGAGGAATAATTCTATTTATTGCATCAGAAGTTTTATTTTTCATCTCTTTCTTCTGAGCCTTTTTTAGAAGAAGCCTTGCACCAACAATTGAACTAGGAATATTATGACCTCCAATAGGAATTCAACCATTTAATCCAATACAAATTCCACTACTAAATACTGCAATTCTTCTTGCATCAGGAGTAACTGTAACATGAGCTCATCATAGACTTATAGAATCAAACCACACACAAGCACTTCAAGGATTATTTTTCACAGTTTTACTAGGATTATATTTTACAATACTACAAGCATATGAATACTGAGAAGCACCATTTACTATTGCCGATGCAGTCTATGGATCTACATTCTTTGTTGCCACAGGATTCCATGGATTACATGTAATCATTGGAACAATCTTTTTATCAACATGTTTAATC------CGACATTCAATTAACCAATTCTCACCAAGACATCACTTTGGATTTGAAGCAGCTGCATGATACTGGCACTTTGTAGATGTAGTATGACTATTCTTA---TACATTTCAATTTACTGATGAGGTAGA------------------------ATTCTAGTATTATCAACAAGAATTTTTATTAGATTTATCATTCCACTTATTGTAATAGTACTTGCAACTATTCTATCAAAAAAAATTATTAATGACCGAGAAAAAAGATCACCATTTGAATGTGGATTTGACCCTAAAAGTTCTGCACGAATACCTTTCTCTCTACGGTTCTTTTTAATTGCAGTAATCTTTTTAATTTTTGATGTAGAAATTGCACTAATTTTACCAATTGTAATTATTTTAAAATCATCAAATATTATAATTTGAACAATATCAACAATATTTTTTATTTTAGTATTGCTTGGAGGACTTTATCATGAATGAAATCAAGGAGCTCTACAATGAGCAGAT---------------ATTTGTTCTTTAAGTTTTTTTTCTTTATTTTTATCTAGAACTTTAATTTTTATTTTAGGAATTTATTATTTAATAATTGATTATAGAGTTTTTGTTGAGTGAGAACTTTTTAATTTAAATGGTTCTATGGTAGTTATGACTTTAATTTTAGATTGAATATCTCTTATTTTTATATCTTTTGTTATATATATTTCTTCCTTAGTTATTTATTATAGAGAGGATTATATATTGGGTGAAAGGAATATAAATCGTTTTATTATTATTGTTTTAATATTTATTCTTTCAATAGGGTTTTTAATTATTAGACCAAATTTGATCAGTATTTTATTAGGTTGAGATGGTTTAGGTTTGGTTTCTTATTGTTTAGTTATTTATTATCAGAATGTAAAGTCTTATGGTGCTGGCATATTAACTGCATTATCTAATCGTATTGGGGATGTTGCAATTTTGATTTCTATTGCTTGAATATTAAATTTTGGAGGTTGAAATTATATTTATTATTATGATTTTATTTCTTCATCTTTTGAAATAAAGCTTATTACTATATTGATTATATTAGCTGCTATGACCAAGAGTGCTCAAATTCCCTTTTCTTCTTGACTTCCTGCAGCCATGGCTGCTCCTACTCCTGTTTCTGCTTTGGTTCATTCTTCTACTTTAGTAACTGCTGGTGTTTATTTATTAATCCGTTTTAGACCTATGCTTGATACTTATAATTGTGGTTGGTTTCTTTTATTAATTGGTTGTATAACAATATTTATGGCTGGATTAGGGGCTAATTTTGAATTTGATTTGAAGAAGATTATTGCTCTTTCTACTTTAAGTCAGCTTGGTTTAATAATAAGAATTTTGGCAATAGGTTATCCTAAGCTTGCCTTTTTTCATTTATTAGCTCACGCTTTATTTAAGGCATTATTATTTATATGTGCAGGTTCAATAATTCATAATTTAAAGGATTGTCAAGATATTCGTTTTATAGGTTCAATTGTTAATTTTATACCTTTAACTTCAGTTTGTTTT------------AATGTTTCTAGATTATCATTATGTGGAATGCCTTTTTTAGCCGGCTTTTATTCAAAGGATTTAATTCTTGAGATGGTTTGTTTAAGATGGGTTAATTGTTTAATTTTCTTTTTATATTTTTTTTCTACTGGTTTAACTGCTTCATAT---TCTTTTCGCTTGTTTTATTATTCAATATCTGGTGATAATAATTTTTATTCTAGATTTTCTTTTGATGATAAGGGTTATTATATTTCTTTTGGTATAATTGGTTTATTATTTGTTGCTGTATTTGGAGGTAGATTATTGTCTTGATTAATTTTTCCTATTCCTCATATAATTGCTTTACCTTATTATTTAAAGTTTTTAACTATTTTTGTGGTTTTATTAGGTTCTTATTTAGGTTATATTATTTCTAAGTTTAATTTTTCTCATGATTTATTTTCTTTAAATATATTATCTTTTGTTAGTTTTACTGGTTCAATATGATTTATACCTTTTCTTTCTACTAAGTTTATTAGATATTTACCTTTAAAAATAGGTTATTATTCATCAAAGTCTTTAGATTATGGTTGAGGTGAATTATTAGGAGGTCAAGGTTTATATAGTTTATTTATTTATATAATTAATTATATTCAGGGATGGTATGATTCAAATTTTAAGATTTATTTGTTAACTTTTATTTTTTGAATATTTATTTTAGTTATTTTATTTTTTCTA---------------ATGTTAAAGTATTTATTTATAACTATTTTTTTGATCCCTCTTTGTTTATTAAAGGGTTGTTGATGGTTGGTCCATTCTTTAATATTTTTATGTAGTTTTGTTTTTATGATTTGTGTTTATTCTTATGCTGATTTAAATATAATTAGATATTATTTTGGTATTGATTATTTTTCTTTTAGTCTTATTTTATTAAGATTTTGAATTTGTTCTTTAATAATTACTGCTAGAGGTTCAGTTTATTTATCTTCATATCATTCAAATTTTTTTATTTTTATGGTTTTGATTTTAATAATTATGTTATATTGTTCATTTTCTAGATTAAGTTTATTATCTTTTTATATTTTTTTTGAAGCTAGATTAGTTCCAACCTTGCTTTTAATTTTAGGTTGAGGTTATCAGCCCGAACGTTTACAGGCTGGTGTTTATTTAATTTTTTATACTTTAGTTGCTAGATTACCTTTATTGTTGGTTTTATTTAGGGTTTATGATTATTCTAATACTCTTTATTTTCCTTTATTGGTTGAT---TTTGGTTCTTATTATTTTATATTTTATATTTTTATAATTTTAGCTTTTTTGGTGAAGATGCCTATGTTTTTAGTTCATCTTTGATTACCAAAGGCTCATGTTGAGGCCCCAATTTCTGGTAGAATAATTTTAGCTGGTGTTTTATTAAAGTTAGGTGGTTATGGTATTTTTCGTGTTATAAAGGTTATTTCTTTTTTGGGATTAAAGTTTAATTATTTCTGATTATCATTAGGTTTATCTGGTGGTGTGATTGTTAGATTTATTTGTTTTCGTCAGGTTGATTTGAAGTCTTTAATTGCTTATTCTTCTGTTGCTCATATAAGAATAGTTATTGGTGGTTTAATAACTATAAATTGATGAGGTTGTATAGGTTCACTATCTTTAATAATTGGTCATGGTTTATGTTCATCTGGATTATTTTGTCTTTCGAATATTATTTATGAGCGTTTAGGTAGACGAAGATTATTAATTAATAAGGGAATAATTAATCTTATACCTAGAATAGCTCTTTGATGATTTCTTTTAAGATCATCAAATATGGCTGCACCTCCTTCTTTAAATTTGATTGGTGAATTAAGATTATTAAATAGAATTATGTCTTGATCTTCATTTAGATTTTTGGTGTTGATTTTTTTATCTTTTTTTAGAGCTGTTTATACCTTATATATGTATTCTTATTCTCAACATGGTTCTTATTATGCTGGTGTTTATACTTGTTCTCTTGGATATTTACGTGAATATCATCTTTTATTATTACATTGATTGCCTTTAAATATTTTATGTTTAAAGGGTGAATATTTTTTTGTTATGTTTATATTTTCTATTTTTACTTCTTTATTGGTATATTTTGCTGGTGTTTACGTTTTTTCTTCTAAACGAAAGCATTTATTGATGGTTTTATTGAGATTGGAATATATTGTTTTATCTTTATTTATATTAATTATTATTTTTCTTATTGAGTTTGATTATGATTATTTTTTTCCAGTTATTTTTTTAGTTTTTTCTGTTTGTGAAGGTGCTTTAGGTCTTTCTATTTTGGTTTCTATAATTCGTTCTCATGGTAATGAT---TTTTTTAATTCTTTTGGGTTGTCTTTATGTATGATAAAAATTATAATTATAGCTTTATCAAATGTAATAAATATTAATTTTATTAAATTAAGACATCCTATATCAATAATACTTTTTATTATTTTACAAACTTTCCTTGTTGGATTAATAACAGGAACAATAATAGAAAGATTTTGATTATCATATATTCTATTCTTAACATTTCTTGGTGGTATATTAGTTCTATTTATTTATATTACAAGAATTGCATCAAATGAAATATTTCAACCAAAATCTATAACTATAATCTTCACTCTTATTGTATGAGTAATTATTACATTTATACTATTTATTATAGATAAAACAATATTTATAGATTTTTTCAAAAATACGGAAACTATAAATATT---AATAACTCAATTAATTATCAAGAAATAACAATATCATTAGAAAAACTCTATAATAATCCAACATTTATTATTACT---ATGATAATAATAATTTATTTATTTCTTGCATTACTAGCAGTAGTTAAAATTACTAATATTAATCAAGGACCAATTCGTAAAATAAGA---ATGAATAAACCCTTACGATTAAAACACCCTTTAATTAAAATTATTAATAATTCATTAGTTGACTTACCAGCTCCAACTAATATTTCATTTTGATGAAATTTTGGATCCCTATTAGGATTATGCCTAGTAATTCAAATCGTAACTGGACTATTTCTAGCTATACATTACACTTCAAATATTGAAATAGCATTTAGAAGAGTA------GTTCATATTTGCCGAGATGTAAATAATGGTTGAATTATCCGAACATTACACGCAAATGGAGCATCTATATTTTTTATTTGCATCTACCTTCATGTAGGACGAGGTATTTATTATGGATCATACATGTATATACACACATGAATAATTGGAACAGTTATTCTATTTTTAGTTATAGCAACAGCATTTATAGGTTATGTTTTACCCTGGGGACAAATATCTTTTTGAGGAGCAACAGTAATTACAAATTTATTATCAGCAATTCCTTATTTAGGAACAGATCTAGTCCAATGAGTTTGAGGTGGATTTGCTGTTGATAATGCAACTTTAAATCGATTCTTCACATTCCATTTTGTATTACCATTTATTATTGCAGCAATAGCTGCTATTCATTTATTCTTCTTACATCAAACAGGTTCTAATAACCCCCTTGGATTAAACGGAGATATTGAAAAAATCCCATTCCACCCTTATTTTACATTTAAGGATTCAATTACATTTGTAATAATAACATCACTATTAATCATACTGTGTTTAATTAACCCATATTTATTAGGTGATCCAGATAATTTTGTACCAGCCAACCCTTTAGTTACACCAGTTCATATTCAACCAGAATGATACTTCTTATTTGCTTATGCAATTTTACGATCAATTCCTAATAAATTAGGAGGTGTTATTGCATTATTTTTATCAATCAGAATCTTAATAATTTTACCATTTTATAATAAAACCCCTTTCCGAGGTATTCAATTCTACCCTATTAACCAAGTTTTATTTTGAATTATAGTAGTAGTTGTATGCTTATTAACATGAATTGGTAAACGACCAGTAGAAGAACCTTATATTATAACAGGACAAATCTTAACAATCATTTACTTTACTTACTTCCTAATTAACGTTCACGTAGCTAATGCTTGAGATAAATTAATTAAGGAA------------ATACTTTATGATTTATTTATATTTATTTTAAATTTTCTTCTTCTGGTTATTTGTGTTTTAATTAGTGTTGCTTTTTTAACCTTGTTAGAACGTAAGGTATTAGGATATATCCAAATTCGTAAGGGTCCAAATAAGGTAGGATTTGCTGGTATTCCTCAGCCTTTTAGTGATGCAATTAAGTTAATTTGTAAGGAACAACCTATTCCTATTATATCAAATTATTTACTTTATTATTTTTCCCCTGTATTTAATTTAATGATTTCTTTAGCTGTTTGAGTAATTTTTCCTTATTTAACATACATATGTTCCTTTTCATATGGGTTTTTATTTTTCTTATGTTGTACTAGATTAGGTGTTTATACTGTAATAATTGCTGGTTGATCATCAAATTCAAATTATTCTTTATTAGGTTCTTTACGTTCTGTTGCTCAAACTATTTCTTATGAAGTTAGATTGGCTTTAATTTTGTTATCTTTAATTATTTTAATTGGTAGATTTAATATGTTTGATTTTATAAATTATCAATCTTATTGTTGATTTATTATTATTTCTTTCCCTTTGGCTTTAGCTTGTTTTGCCTCATGTTTAGCGGAGACAAATCGAACTCCTTTTGATTTTGCTGAGGGCGAATCAGAATTGGTTTCTGGGTTTAATATTGAATATGGAGCAGGAGGTTTTACTTTAATTTTTTTGGCTGAGTATACTAGTATTGTTTTTATAAGAATACTTTTGGCTTTAATTTTTTTAGGAGGGGATTTTTATTCTTTTATATTTTTTATTAAGCTTGCTATTATATCTTTTGGTTTTATTTGGGTTCGTGGAACTTTACCTCGATTTCGTTATGATAAGTTGATGTATTTAGCTTGAAGGAGTTTTTTACCTTTATCTTTAAATTTTTTTATTTTTTTCATTGGTTTTAAAATTTTATTGATTTCATTTATT------------------
>Ceracris_fasciata_fasciata_NC_043956
ATGGACAACAACTCTATAAAACTTCTCTTCCTGTCAACATTAATGATAGGATCGATCCTGTCCATTTCTTCAAACACCTGAATTGGGGTTTGAATAGGACTTGAAATCAACTTACTCTCGTTTATTCCCATATTAGCAAATAATAAAAATATAATGATGAATGAATCACCAATTAAGTATTTTATTGTTCAAGCAATAGCATCAACAATGTTACTATTCTCTATTTTGCTGATTCATTTTAAAAAT---CCAATTGAATGAAAAAAAGAA---ATTATTTCATCAATAATAATTAAATCAAGATTATTGATGAAAATTGGTGCTGTACCATTCCACTTTTGATTTCCAAAAGTAATAAGAGCATCAAGATGAATTAACTGTTTCATTTTAATAACCTGACAAAAAATTGCTCCAATAATAGTTCTATCATATTGTATTCAAATAGGAAAATTTATTTTCATAATTAACATTTTAAGAATTATTATTGGAGCTTTAGGAGGATTAAATCAAACATCTTTACGTCAAATTATAGCATATTCATCTATTAGACATTTAGGATGAATAATTAGATCAATAATTGTTAGAGAAAACACTTGAGAAATATACTTTATTATTTATTCAATACTAACAGTGATTATTATCCTTTTATTTAAAAGAATAAATTTATCCTTCTTAAATCAAATCTATTCAGCCAGAAATATAAAAACAGAAATTAAATTCATAATATTTTTATCACTTATATCACTAGGAGGACTACCACCATTTCTAGGATTCTTACCAAAATGAATTGTTATTCAACTACTTATTGAAAATAACCTAACAACCATAATAACAATTATGGTTATCATAACAACTATTACATTATACTACTACATACGAATTAGATTCTCAGCATTAATTCTATCATACACAGAAAACTCATGATCAATGAAAATTAAATCAAATAAACCAAGATTTATTTTACCTACAATAGTAACAATTTCAACAATTGGCCTAATTTGTTCATCAACCTTAATTTTTCTATAT---------ACCTTACCGCAAAAGTGACTATTTTCGACAAATCATAAGGATATCGGTACTTTATACTTTTTATTCGGAGCATGAGCGGGAATGGTTGGAACATCAATAAGAATAATTATTCGATCAGAATTAGGTCAACCAGGATCTTTAATTGGAGACGATCAAATTTATAATGTAATTATTACAGCTCATGCATTTGTAATAATTTTCTTTATAGTAATACCAATTATAATTGGTGGATTTGGAAACTGACTTGTACCATTAATAATTGGTGCACCCGATATAGCATTTCCACGAATAAACAATATAAGATTTTGATTATTGCCACCTTCATTAACCCTTCTTCTCATGTCATCAATGGTCGATATAGGAGCAGGTACAGGATGAACCGTTTATCCTCCACTAGCTGGAGCTATTGCCCATGGAGGAGCATCAGTAGACTTAGCCATTTTTTCATTACACCTAGCAGGTGTATCATCAATTCTAGGAGCAGTAAATTTTATTACAACAGCAATTAATATACGATCAGAAAGAATAACATTAGATCAAACACCATTATTTGTTTGATCAGTAGCAATTACAGCAATTCTACTATTATTATCATTACCAGTTTTAGCTGGAGCTATTACAATATTATTAACTGATCGTAATTTAAATACTTCATTCTTTGATCCTGCAGGAGGGGGTGATCCAATTTTATATCAACATTTATTTTGATTCTTTGGACATCCAGAAGTTTATATTTTAATTCTACCTGGATTTGGAATTATTTCTCACATCGTATGTCAAGAAAGAGGAAAAAGTGAATCATTTGGAACATTAGGAATAATTTATGCCATATTATCAATTGGATTAATAGGATTTATTGTATGAGCACATCATATATTTACAGTAGGTATAGATGTAGATACACGAGCATACTTTACATCAGCTACAATAATCATTGCAGTACCTACAGGTATTAAAGTATTTAGATGAATAGCAACACTATACGGAACAAAATTTAAATTTAATCCACCATTATTATGAGCTCTTGGATTTATTTTTCTATTTACAATTGGTGGATTAACGGGTCTAGTATTAGCAAATTCATCTCTTGATATTGTCTTACATGACACTTACTATGTAGTTGCTCACTTTCACTATGTATTATCAATAGGAGCAGTATTTGCAATTATAGGAGGAATCATTCAGTGATACCCCTTATTTACAGGATTAACAATAAATAATACATGATTAAAAATTCAATTCACCATTATATTTGTAGGTGTAAACTTAACATTTTTTCCACAACATTTTCTTGGATTAGCAGGAATACCACGACGATATTCTGATTATCCAGATGCATATACATCATGAAATGTAATTTCAAGAATTGGATCAATAATTTCAATTGTTGGAATTATTATATTTATTGTAATCATATGAGAAAGTATAATTACCAACCGAACCATTATATTTAGAGCTAATATAAGAAGATCAACAGAATGACTACAAAATAATCCACCCGCAGAACACAGTTATTCAGAATTACCTCTAATTTCTAGA---ATGGCGACATGATCAAATTTATCATTACAAGATGGAGCTTCACCCTTAAAAAAAAAATTTTCATTCTTTCCTGATCCCACAATAATTGTATTATTATTTATTACTGTGATTGTAGGGTATTCCCTAAATTTTACATTACTAATTAATTATACTAACCGAAACATACTTCATGGGCATTTTATTGAAACAATTTGAACAGCATTACCCGCAATTACATTAATCTTCATTGCATTACCATCATTTCGATTATTATACTTATTAAATGACTCAGTAAATGCAATAATTACCATCAAAACAATTGGACGACAATGATACTGAAGATATGAATATTCCGACTTCTTTGATGTAGAATTTGACACTTATATAACCCCAGAAAGAAAATTAAAAAATGAAGGATTTCCACTATTAAATGTAGATAATCCAACAGTTCTACCTATAAATACAGAAATTCGTATTCTTACCAAAGCATCAGATGTATTACACTCATGAGCAGTTCCTGCACTAAGAAATAAAATTGAAGCCCCACCAGGGCGATTTAATCAAGGAACATTTACAATAAACCGACCTGGGATA---TTCTTTGGTCAATGCTCAGAAATCTGTGGAGCAATCCACAGATTTATACCATTAGTAATCGAAAGAACATCAGTAAATTTATTCATCAAATGATTATCTAAGATAATAATCCCTCAAATATCACCTTTAATATGATTTTCCCTATTTATTTTATTCTCAATTACATTAATTTTATTCAACCAATTAAACTTCTTCTCTTATAAAATTAATATTATTAAAAGATTAAAACAAAAAATAATTAAAAGAAAAAACTTA---ATTTGAAAATGAATGATAACAAATCTATTTTCAACCTTTGACCCTTCAACTAACATTTTTAATTTATCATTAAACTGAACTAGAACATTTATTGGATTATTAATAATTCCATCATTATACTGATTAACACCATCACGAATCAATATTATATGAAATAAAATAAATCTAACATTACATAATGAATTCAAAACATTATTAGGAACAAAATCATTTAATGGAACAACATTCATTTTTATCTCAATCTTTATCATAATAATGTTTAATAACTTTATAGGTCTATTTCCATATATCTTTACTAGAACTAGACACCTATCATTAACATTTGCAATTGCATTACCTATATGATTAAGATTTATAATATTTGGATGAATTAATCACACAAACCATTTTTTTACACATCTTGTCCCACAAGGCACCCCTCCTGCATTAATATCGTTTATAGTCCTAATTGAAACC---------------------------------------------------------------------ATTAGAAATATTATTCGACCAGGAACTTTAGCTGTACGATTAGCAGCAAATATAATTGCAGGACATTTATTATTAACATTATTAGGTAATACTGGACCATCAATAACAATAAATCTAATTTCAATCCTAATTATTGGACAAATAATATTGTTAATCCTAGAATCAGCAGTAGCAATAATTCAAGCATATGTATTTTCAATCTTAAGAACATTATATTCTAGAGAAATTTATATGTTAACAACACATTCAAATCATCCATTTCACTTAGTAGATTATAGACCTTGACCATTAACAGGAGCAATTGGAGCAATAGTAATAGTTTCAGGACTAGCTAAATGATTTCACCTATTTAATATAAACTTATTTCTGATTGGAATAACAATTACATTATTAACCATAATTCAATGATGACGAGATATTGTTCGAGAAGGAACTTACCAAGGATTACACACAAGATTTGTTTCAATTGGATTACGATGAGGAATAATTCTATTTATTGCATCAGAAGTATTATTCTTTATATCATTCTTCTGAGCATTTTTTAGTAGAAGACTAGCACCAACAATTGAATTAGGAATAATATGACCTCCTATAGGAATTCAACCATTTAATCCAATACAGATTCCTTTACTTAATACAGCAATTCTTCTAGCTTCAGGAGTTACAGTAACATGAGCTCATCATAGTCTTATAGAATCAAATCATACCCAAGCACTTCAAGGATTATTTTTTACAGTAATTTTAGGAATATATTTTACTTTATTGCAAGCATACGAATATTGAGAAGCACCATTTACTATCGCCGATGCTGTTTATGGATCTACATTCTTTGTTGCTACAGGATTTCATGGTCTTCACGTAATTATTGGAACAATATTTTTAACAACATGTTTAATT------CGTCATTTAATAAATCAATTCTCACCAAATCATCATTTTGGATTTGAAGCAGCAGCATGATATTGACACTTTGTTGATGTAGTATGATTATTCTTA---TATATTTCTATTTACTGATGAGGTAGA------------------------ATCTTAATAGTAATAACAAGAGCAATAATTACATTTATCATCCCAATATTAGTAATATCAATTGCAACAATTCTATCAAAAAAGATAATTAATGATCGAGAAAAAAGATCACCATTTGAATGTGGATTTGACCCAAAAAGATCTGCACGAATACCATTCTCATTACGATTCTTTTTAATTGCAGTAATCTTTTTAATTTTTGATGTAGAAATTGCATTAATCCTACCAATTGTAATCATTATAAAAACATCAAACATTATAACATGAACTTTACCAACAATATTCTTCATCTTAGTACTATTAGGCGGGCTTTACCATGAATGAAATCAAGGAGCCCTACAATGAGCAGAA---------------ATTTGTTCATTAAGTTTTTTTTCTTTATTTTTTTCTAGAACGTTGGTTTTTATTTTAGGTATTTATTATTTAATTTTTGATTATAGAGTTTTTATTGAGTGAGAGCTTTTTAGTTTAAATGGTTCAATGGTTGTTATAACATTTATTTTTGATTGAATATCTCTTATTTTTATGTCTTTTGTTATATATATTTCTTCTTTAGTTATTTATTATAGAGAAGATTATATATCTGGTGAGAGGAATATGAATCGTTTTATTTTAATTGTTTTAATGTTCATTTTATCAATAGGTTTTTTAATTATTAGACCTAATTTAATTAGTATTTTACTTGGTTGAGATGGTCTGGGATTGGTTTCTTATTGTTTAGTAATTTATTATCAGAATGTAAAGTCTTATGGTGCTGGTATATTAACTGCATTATCAAATCGTATTGGTGATGTTGCTATTTTGATTTCTATTTCTTGGATGTTAAATTTTGGAGGTTGAAATTATATTTATTATTATAATTTCATTTCAGATTCTTTTGAAATGAAAATTATTACTGTATTAATTATTCTTGCTGCTATAACTAAAAGTGCTCAAATTCCTTTTTCTTCTTGACTTCCTGCTGCTATAGCAGCTCCTACTCCTGTTTCTGCTTTGGTTCATTCATCAACTCTTGTTACTGCTGGTGTTTATTTACTTATTCGTTTTAGTCCTATATTGGATATATATAATTATGGTTGGTTTTTACTATTGATTGGTTGTTTAACAATATTTATGGCTGGTCTTGGAGCAAATTTTGAATTTGACTTAAAGAAAATTATTGCTCTTTCTACTTTAAGTCAACTTGGTTTAATAATGAGAATTTTGTCTATAGGTTATGCTAAGCTTGCTTTTTTCCATCTTTTGGCTCATGCATTATTTAAGGCGTTATTATTTATATGTGCAGGTTCAATGATTCACAATTTGAAGGATTCTCAGGATATTCGTTTTATAGGTTCAATTGTTAATTTTATACCATTAACTTCTGTCTGTTTT------------AATGTTTCAAGATTATCTTTATGTGGAATACCTTTTTTAGCAGGGTTTTATTCAAAGGATTTAATTCTTGAGATGGTTTGTTTAAGATGGTTAAATTGTTTAATTTTTTTTTTATTCTTTTTTTCTACTGGTTTAACAGCTTCTTAT---TCTTTTCGTTTATTTTATTATTCAATATCTGGTGATAATAATTTTTTTTCTAGTTTTTCTTTTGATGATAATGGTTATTATATTTCATTTGGTATAATTTCTTTATTGTTTATTGCTGTTTTTGGTGGTAGATTTTTATCTTGATTAATTTTTCCTATTCCTCATATGATTATTTTGCCTTATTATTTAAAGTTTTTAACTATTATTGTTGTTTTATTAGGTTCTTATTTAGGTTATTTTATTTCTGATGTAAATTTTTCTTATAATTTATTTTCTTTAAGTATATTACCTTTTATTAGATTTACTGGTTCTATATGATTTATGCCTTTCCTTTCAACTAATTTTATTAGATATTTTCCTTTAAAAATGGGGTATAATTCATCAAAAACTTTTGATTATGGTTGGGGGGAGTTATTTTGTGGTCAGGGTGTGTATAGAAGAATTATTTTTATAATAAAAGTTGTCCAGTCTTGTTATGATTCTACTCATAAGATTTATTTATTTTCACCAATTTTTTGAATATATGTTTTGGTTACATTATTTTTTTTT---------------ATGTTAAAGTATTTAATTATAATTATTTTTTTGATCCCTCTTTGTTTATTAAATAATTGTTGGTGGTTGGTTCATTCTTTAATGTTTTTATCAAGTTTTATTTTTATAATTTTTATTTATTCTTACGCTGATTTAAATATAATTAGATATTTTTTTGGTGTTGATTATTTTTCTTTTAGATTGGTTTTATTAAGTTTTTGGATTTGTTCTTTAATAATTACTGCTAGAGGTTCTGTTTATTTATCTTCTTATCATTCTAATTTTTTTGTTTTTATTGTTTTGTTTTTGTTAATTATATTGTATTGTTCATTTTCTAGTTTAAGTTTATTATCATTTTATATTTTTTTTGAAGCTAGATTGGTTCCAACTTTATTATTAATTTTAGGTTGAGGTTACCAGCCTGAGCGTTTACAGGCTGGTATTTATTTAATTTTTTATACTTTAGTTGCTAGATTGCCATTATTATTGGTTTTATTTAGGGTTTATGATTTTTCTGGGACTCTTTATTTTCCTTTATTATTTGAT---TATGGTTCTTATTATTTTATATTTTATGTTTTTATATTTTTGGCTTTTTTAGTTAAGATGCCAATATTTTTAGTTCATCTTTGATTGCCCAGGGCTCATGTTGAAGCCCCAATTTCTGGTAGAATGATTCTTGCTGGTGTTTTATTAAAGTTGGGTGGTTATGGTATTTTTCGTGTTATAAAAATTATTTCTTATTTAGGTTTAAAGTTTAATTATTTTTGGTTATCTTTAGGTTTATCTGGTGGCGTTATTGTTAGATTTATTTGTTTTCGTCAGGTTGATTTAAAGTCTTTAATTGCTTATTCTTCTGTTGCTCATATAAGAATGGTTATTGGGGGTTTAATAACTATAAATTGATGGGGTTGTTTAGGGTCTCTTTCTTTAATAATTGGTCATGGTTTATGTTCTTCTGGTTTATTTTGTTTATCAAATATTATTTATGAACGTTTAGGTAGACGAAGATTATTAATTAATAAAGGTATAATTAATCTTATACCAAGAATAGCTCTTTGATGATTTCTTCTTAGATCTTCTAATATAGCTGCTCCTCCCTCATTAAATTTATTAGGTGAGTTAAGATTATTAAATAGAATTATATCTTGATCTGCTTTTAGATTTTTTGTATTAATTTTTTTATCTTTTTTTAAAACTGTTTATACTTTGTATATGTATTCTTATTCTCAACATGGTATTTATTATTCTGGTATTTATACTTTTTCTCTTGGTTATTTTCGTGAAAACCATCTTTTATTATTACATTGATTCCCTTTAAAGATTTTATGTTTAATTGCTAAGTATTTTAATTATATGTTTATATTTTCTATTTTTACTTCTTTATTAATTTATTTTTCTGGTGTATATGTTTTTTCTTCTAAGCGTAAGCATTTATTAATAGTTTTATTGAGATTAGAGTATATTGTTCTTTCTTTATTTATAATAATTGTTGTTTTTTTAATTCAGTTTGATTTTGATTATTTTTTTCCTGTTATTTTTTTGGTTTTTTCTGTTTGTGAAGGTGCTTTAGGTCTTTCTGTTTTGGTTTCTATAATTCGTTCTCATGGAAATGAT---TTTTTTAATTCATTTGGTTTATCTTTATGTATGATTAAAATAGTAATTATAACACTATCAAACATAATAAATTTTAATTTCATTAAATTAAATCACCCTATATCAATAATGATATTTATTATTATACAAACTTTCCTTATTGGATTATTAACAGGAACAATAATAGAAAGTTTTTGACTATCATATATCTTATTTCTAACATTTTTAGGAGGTATATTAGTTTTATTTATTTATATTACAAGAATTGCATCAAATGAAATATTTAAACCTAAATCAAATATTATAATTATTATTATCATTTTATCTATAATAATAACTATTATTTTTATTATTATAGATAAAATAATATTTACAGATTTAATAAAAAATACAGAAACCATAAATATT---AATAATTATATTAATTATCAAGAAATAACTTTATCTCTTGAAAAATTATATAATTTACCAACATCTATTATTACA---ATAATAATAATAATTTACTTATTTCTTGCATTAGTAGCAGTAGTAAAAATTACTAATATTAATCAAGGACCAATTCGTAAAATAAAA---ATGAATAAACCTTTACGATTAAGACACCCTTTATTTAAAATTCTTAATAATTCACTAGTTGACTTACCAGCACCAATAAATATTTCATTCTGATGAAACTTTGGATCATTACTAGGATTATGTTTAGTAATTCAAATTGTAACCGGATTATTTCTAGCAATACATTACACACCAAATATTGAAATAGCTTTTAGTAGAGTA------GTCCATATTTGTCGGGATGTAAATAACGGATGAATTATTCGAACAATTCATGCAAATGGTGCATCTATATTCTTTATTTGTATTTATTTACATGTAGGACGGGGAATCTATTATGGATCTTTTATATATATACATACATGAATAATTGGAACAATTATCTTATTCTTAGTTATAGCAACCGCTTTTATAGGATATGTTTTACCTTGAGGACAAATATCATTTTGAGGAGCAACAGTTATTACCAATTTATTATCAGCAATCCCTTATTTAGGAACAGATTTAGTTCAATGAGTTTGAGGAGGTTTTGCAGTTGATAATGCTACATTAAACCGATTTTTTACATTCCATTTCGTTTTACCTTTTATAATTGCAGCTATAGCTGCAATCCATTTATTCTTTCTCCATCAAACAGGATCAAATAATCCAATTGGAGTAAATAGAAATATTGAAAAAATCCCCTTCCATCCTTATTTTACATTTAAGGATTCAATTACATTTGTATTAATGACATCTTTATTAATTATGTTATGCTTAATTAATCCATATATATTAGGAGATCCAGACAATTTTATTCCTGCAAACCCTTTAGTAACACCAGTTCATATCCAGCCAGAATGGTATTTTCTGTTTGCATATGCAATTTTACGATCAATTCCTAATAAATTAGGTGGTGTAATTGCATTATTTTTATCAATTAGAATCCTAATAATCTTACCATTTTATAATAAAACACCATTCCGAGGAATTCAATTCTACCCTATTAATCAAGTATTATTTTGAATTATAATAATTGTTGTATGTTTATTAACATGAATTGGTAAACGACCAGTTGAAGAACCATATATTATAACAGGACAAATCTTAACAATAATTTATTTCACCTATTTCATAATTAATGTTCATGTAGCAAACGCATGAGATAAATTAATTAAA------ATAGTATTGATACTTTATGATTTTCTAATATTTGTTTTAAATTTTCTTCTTTTAATTATTTGTGTCTTAATTAGTGTAGCTTTTTTAACTTTGTTAGAACGTAAGGTTTTAGGATATATTCAGATTCGAAAAGGTCCAAATAAGGTGGGTTTTATTGGTATTCCTCAACCTTTTAGTGATGCTATTAAATTAGTTTGTAAAGAACAACCAATTCCAATTGTATCAAATTATATGCTTTATTATTTTTCACCAGTTTTTAATTTAATAATTTCTTTATTAATTTGAGTTATTTTTCCTTATTTAACTTATATATGTTCATTTTCTTATGGATTTTTATTTTTTCTTTGTTGTACTAGTTTAGGTGTTTATACTGTAATGATTGCTGGTTGGTCATCCAATTCAAATTATTCTTTATTAGGTTCTTTGCGTTCAGTTGCTCAAACTATTTCTTATGAAGTAAGATTGGCTTTAATTTTATTATCTTTAATTATTTTAATTGGTAGATTTAATGTATTTGATTTTATAAACTATCAGATTTATTGTTGATTTATTATTATTTCTTTTCCTTTATCTTTAGCTTGTTTTGCTTCATGTTTAGCAGAAACTAATCGAACTCCATTTGATTTTGCGGAAGGTGAATCTGAATTAGTTTCTGGATTCAATATTGAATATGGTGCAGGTGGTTTTACTTTAATTTTTTTAGCTGAGTATACTAGAATTATTTTTATAAGAATGATATTTACATTAATTTTTTTAGGAGGTGATTTTTATTCTTTTATATTTTTTATTAAGCTTGCGGTTGTATCATTTGGTTTTATTTGGGTTCGTGGAACTTTACCTCGTTTTCGTTATGATAAGTTAATATATTTAGCTTGAAAGAGATTTTTACCTTTGTCTTTGAATTTTTTTATTTTTTATGTTGGTTTAAAGATTTTAATAATTTCTTATTTT------------------
>Chondracris_rosea_NC_019993
ATGACCAACAACTCTACAAAACTTCTCTTCCTATCAACATTAATGATAGGAACGATCCTGTCCATTTCATCAAACTCCTGATTTGGAGTTTGAATAGGACTAGAGATCAACTTACTTTCACTTATTCCGCTCCTAACAAGAAATAAAAATATAATAATAAATGAATCATCAATCAAATATTTTATTGTCCAAGCAATAGCATCGACAATATTATTATTTTCAATTCTGATGATTCAAATAAAATAC---CCAACAGGATGAGAAACACAA---ATTATTCCATCAATAATAATTAGCTCTAGATTATTATTAAAAATTGGAGCTGCACCCTTCCACTTTTGATTTCCAGAAGTAATAGGTGCTTCAAGATGAAATAATTGTTTAATATTAATAACATGACAAAAAATTGCTCCAATAATAGTTTTATCTTATTGTATTCAATTAAGAGTATTCATTTGAACCATTATTATTTTTAGAATTATTATTGGAGCAATAGGAGGTTTAAATCAAACATCACTACGTCAACTTTTAGCATATTCATCAATTAGACATTTAGGATGGATAATTAGATCATTAACTGTTAGAGAAACCATTTGAGAACTATACTTCATTATCTATTCTTTACTAAGTTTAATTATAGTATTGTTATTTAAGCAAATAAATCTATTCTTTATAAACCAAATTTATTCAGCAAGAAATATAAAAACTGAAATTAAATTTATAATATTTTTATCACTTCTATCTTTAGGTGGATTACCACCATTCCTTGGATTCCTTCCAAAATGAATTGTTATACAATCGCTTATAGAAAATAACATAACAACTATTATAACAATTATAGTTGTATTAACCACAATTACACTATATTATTACATACGAATTAGATTTTCGGCTTTAATTATATCATATACTGAAAATTCATGATCAATAAATTTAAACCAACAAAAATCAAGAATAATTCTATCCTTAACTGTAATAATCTCAACAATAGGACTGATTTCAACATCAACTCTAGTCTCATTATAC---------ATCTTACCGCAAAAATGATTATTCTCAACAAACCATAAGGACATTGGTACTTTATACTTTTTATTTGGAGCATGAGCAGGAATAGTAGGAACATCAATAAGAATAATTATCCGAGCTGAATTAGGTCAACCAGGATCATTAATTGGTGATGACCAAATCTATAATGTTATTATTACAGCCCACGCATTTGTTATAATTTTCTTTATAGTAATACCTATTATAATTGGTGGATTTGGTAATTGACTTGTACCATTAATAATTGGAGCACCAGATATAGCATTTCCACGAATAAATAATATAAGTTTTTGATTACTACCACCATCTTTAACCCTTCTTCTTACATCTTCCATAGTAGATAATGGTGCTGGCACAGGATGGACAGTTTACCCCCCACTTGCAGGGGCTATTGCTCATGGGGGAGCATCCGTAGATCTAGCTATTTTTTCACTGCATTTAGCAGGTGTATCATCAATTCTAGGAGCAGTAAACTTTATTACAACAGCAATTAATATACGATCAGAAAGTATAACCCTAGATCAAACGCCCTTATTTGTATGATCTGTAGCAATTACAGCTCTTCTATTACTTCTTTCACTTCCTGTTTTAGCAGGGGCTATTACAATATTACTTACAGACCGAAATTTAAATACATCATTTTTTGATCCAGCAGGTGGAGGAGACCCAATTTTATATCAACATTTATTTTGATTTTTTGGCCACCCAGAAGTTTACATTCTAATTTTACCGGGATTTGGTATTATTTCACATATTGTATGTCAAGAAAGAGGAAAAATTGAATCATTCGGAACATTAGGTATGATTTACGCTATGCTATCAATTGGATTAATAGGATTTATTGTATGAGCACACCATATATTTACAGTAGGAATAGATGTAGACACACGAGCATATTTTACATCAGCAACAATAATTATTGCCGTACCAACGGGAATTAAGGTATTTAGATGAATAGCCCCCTTATACGGAACTAAATTCAAGTTTAATCCACCATTATTATGAGCCCTTGGGTTCATTTTTCTATTTACAATTGGAGGTTTAACAGGATTAGTATTAGCAAATTCATCTTTAGATATTGTATTGCATGATACATATTATGTAGTAGCACATTTCCATTATGTATTATCTATAGGAGCAGTATTTGCAATTATAGGAGGAGTAATCCAATGATATCCACTATTCACGGGATTAACTATAAATAATACATGATTAAAAATTCAATTTACAATTATATTTATTGGAGTAAACCTAACTTTCTTCCCACAACACTTTTTAGGATTAGCAGGAATACCTCGACGGTACTCAGACTATCCAGATGCTTATACATCATGAAATGTAGTATCAAGAATTGGATCTACAATTTCCATTGTAGGAATCATTATATTTATTGTAATCATATGAGAAAGAATAATTACAAACCGAGCAATTATATTTAGAGCAAATTTAAGAAGATCAACAGAATGATTACAAAATAATCCACCTGCTGAACACAGTTATTCAGAACTACCATTAATTTCTAGATTCATGGCAACATGATCAAATTTATCACTTCAAGATGGAGCTTCACCATTAATGGAGCAATTATCATTCTTCCATGATCATACTATGGTTGTTTTATTATTAATTACAGTAATTGTAGGTTACTCCCTAAGATATATACTATTCATTTCCTACACAAACCGAAATATACTTCATGGACACTTAATTGAAACTATTTGAACAGCACTACCAGCAATTACTTTAATTTTTATTGCATTACCATCATTACGATTATTATACTTACTTGATGATTCAGTAGATGCAATAATTACAATTAAAACAATTGGCCGACAATGATATTGAAGATATGAATATTCAGACTTTATAGATGTAGAGTTTGATACATATATAACACCAGAACAAGATTTAGAATCAGACAGATTTCGATTATTAGATGTAGATAATCGAACAATTCTTCCAATGAATACAGAGGTACGAGTATTAACAAGAGCTTCAGATGTTCTCCATTCATGAGCTGTACCTGCTCTAGGAGTTAAAATTGATGCTACCCCTGGACGATTAAATCAAGGAACATTTACAATAAATCGGCCAGGATTA---TTCTTCGGTCAATGTTCAGAAATTTGTGGTGCAAACCATAGATTTATACCAATTGTAATTGAAAGAACTTCAGTAAATTTATTTATTAAATGATTATCTAAGATAATT---------ATATCGCCTCTTATATGATTCTCCCTATTTATTATATTTTCAGGAGCTTTAATTTTATTTAACCAAATAAACTTTTTTTCATTTAAACCAACTGTTATTAAAAGAGCAGAAAAAAGAACAATTAAAATAAAAAACCTA---AACTGAAAATGAATGATAACAAATTTATTCTCAACATTTGATCCATCAACTAATATTTTTAATTTATCATTAAATTGAACTAGAACATTCTTAGGATTATTATTAATTCCATCTATATTCTGGATTACACCATCGCGAATTAATATTTTATGGAACAAACTAAATTTAACCTTACATAATGAATTTAAAACACTAATCGGACCAAGTTCATTTAATGGAACAACATTCATTTTTATTTCAATCTTCATTATAATATTATTTAATAATTTTATGGGATTGTTCCCTTATATTTTTACTAGAACAAGTCATCTAGCATTAACATTTGCAATTGCATTACCTATATGATTGAGATTCATAATATTTGGATGAATTAATCACACCAATCATATATTTACACATCTTGTACCTCAAGGTACACCACCTGCATTAATATCTTTTATAGTTTTAATTGAAACAAATCAGAAATATTATTCGACCAGGTACTCTAGCAGTACGACTAGCAGCAAATATAATTGCCGGACATCTATTATTAACTTTACTAGGAAATACAGGACCAACTATAGCAATAAATATAATTTCATTATTAATCATCGGACAAATACT---------TCTTCTAATTCTAGAATCAGCAGTAGCTATAATCCAAGCCTATGTATTTTCAATCTTAAGCACTCTATACTCAAGAGAAGTTTATTA------------------------------------------------AACTTATGA---ATAACAACCCACTCAAACCATCCATTTCACTTAGTAGACTATAGACCTTGACCGCTAACAGGAGCTATTGGAGCAATAGTTCTTGTATCAGGATTAGCAAAATGATTTCATCTATTTAATATTAATTTATTCATAATTGGATTTGGAATTACATTATTAACAATAATCCAATGATGACGAGACGTAGTACGAGAAGGAACATATCAAGGATTACATACAGGATTTGTATCTATTGGATTACGATGAGGAATAATTTTATTTATTGCATCTGAAGTATTATTTTTTATATCATTCTTCTGAGCATTCTTCAGAAGAAGATTAGCTCCAACAATTGAACTAGGAATATTATGACCACCAATAGGAATTCAACCTTTTAATCCTATACAAATCCCACTACTTAATACAGCTATTCTTTTAGCCTCAGGAGTAACAGTAACATGAGCACATCATAGTCTTATAGAATCTAACCATACACAAGCCCTACAAGGATTATTTTTCACAGTATTATTAGGATTATATTTTACAATATTACAAGCATATGAATACTGAGAAGCACCTTTTACTATTGCAGATGCAGTATATGGATCAACATTCTTCGTTGCAACAGGATTTCATGGACTACATGTAATTATTGGAACAATCTTCCTAACAACATGTTTAATA------CGACATTCAATAAATCAATTCTCACCAAGACACCATTTTGGATTTGAAGCAGCAGCATGATATTGACACTTTGTAGATGTTGTTTGATTATTCCTT---TATATCTCAATTTATTGATGAGGTAGA---------------------------ATAGTTCTATCAACAAGAGTTTTAATTAGATTTATTATCCCAATAATCGTAATAATCCTTGCAACAATAATATCAAAAAAATTAATTAATGACCGAGAAAAAAGATCTCCATTTGAATGTGGTTTTGATCCTAAAAGATCAGCACGAATACCATTTTCACTACGATTTTTCTTAATTGCAGTAATCTTTTTAATCTTCGATGTAGAAATTGCACTAATTTTACCAATCATTATCATTTTCAAAACATCAAATATTATAATCTGAACAACTTCAACTATATTCTTCATTATAGTATTATTAGGAGGATTATATCATGAATGAAACCAAGGAGCTCTACAATGAGCAGAA---------------ATTTGTTCTTTGAGTTTTTTTTCTTTATTTTTTTCAAGAACTATGATTTTTATTTTAGGTGTTTATTATTTAATAATTGATTATGGAATTTTTGTTGAATGAGAACTTTTTAATTTGAATGGTTCCATGGTTGTTATAACTTTAATTTTGGATTGAATATCTCTTATTTTTATGTCTTTTGTTATATATATTTCTTCTTTGGTTATTTATTATAGAGAGGATTATATATCGGGAGAAAAAAATATAAATCGATTTATTATTATTGTTTTGATATTTATTCTTTCAATAGCTTTCTTAATTATTAGTCCTAATTTAATTAGAATTTTATTAGGTTGGGATGGTTTAGGATTGGTTTCTTATTGTTTAGTTATTTATTATCAGAATGTAAAGTCTTATGGTGCTGGTATATTAACTGCTTTATCTAATCGTATTGGGGACGTTGCTATTTTAATTTCTATTGCTTGAATATTAAATTTTGGAGGTTGAAATTATATTTATTATTATGATTTTATTTCTAATTCTTTTGAAATAAAGCTAATTACAATACTTATTGTTTTGGCAGCTATAACTAAAAGAGCTCAAGTACCTTTTTCTTCTTGACTTCCTGCTGCTATAGCTGCTCCTACTCCTGTTTCTGCTTTAGTTCATTCTTCTACTCTTGTTACTGCTGGGGTTTATTTATTAATTCGTTTTAGACCAATATTGGAGGTTTATAATTGTGGTTGGTTTTTGTTATTAATTGGTTGTATAACTATATTTATAGCTGGTCTGGGGGCTAATTTTGAATTTGATTTAAAGAAGATTATTGCTCTTTCTACTTTAAGTCAGTTGGGTTTAATAATAAGAATTTTGGCTATAGGTTACCCAAAGCTTGCTTTTTTCCACCTGTTAGCTCATGCTTTATTTAAGGCTTTGTTATTTATGTGTGCAGGTTCAATAATTCATAATTTAAGGGATTCTCAAGATATTCGTTTTATGGGTTCAATTGTTAATTTTATACCTTTAACTTCAGTTTGTTTT------------AATGTTTCTAGTTTATCTTTATGTGGAATACCTTTTTTGGCTGGTTTTTATTCAAAGGATTTAATTCTTGAGATGGTTTGTTTAAGATGAATTAATTGTTTAATTTTTTTTCTTTATTTTTTTTCTACAGGTTTAACTGCTTCTTAT---TCTTTTCGATTATTTTATTATTCAATATCTGGTGATAATAATTTTTATTCTAGATTTTCTTTTGATGATAAGGGTTATTATATTTCATTTGGTATAATTGGTTTATTAATTGTTGCTGTTTTTGGTGGAAGACTTTTATCTTGATTAATTTTTCCTATTCCTCATATAATTGTTTTACCTTTTTATTTAAAGTTTTTGACTATTATTGTAGTATTATTAGGATCTTATTTGGGTTATCTTATTTCTAATTTTGATTTTTCTCATGAATTATTTTCTTTAAATTTGCTTTCTTTTGTGAGATTTGCTGGTTCTATATGATTTATACCTTTTCTTTCAACTAAATTTATTAGATATTTGCCTTTAAAGTTTGGTTATTATTCATCAAAGTCTTTTGATTATGGCTGGGGTGAATTATTTGGTGGACAAGGTTTGTATAGATTATTTGTTTATTTAATTTCTTACATTCAAGGTTGATATGATTCAAATTTTAAGATTTATCTTTTAACTTTTATTTTTTGAATATTCATTTTAGTTTTGTTTTTTTTCTTATACTTGAATAGCTTAATGTTAAAGTATTTGTTTATAGCTGTTTTTTTGACCCCTCTTTGTTTATTAAATAATTGTTGATGGTTGGTTCATTCTTTAATGTTTTTATTGAGTTTTGTTTTTATGGTTTGTGTTTATTCTTATGCTGATTTGAATATAATTAGTTATTATTTTGGTGTTGATTATTTTTCTTTTAGTCTAATTTTGTTGAGTTTTTGAATTTGTTCTTTAATAATTACTGCTAGAGGTTCAGTTTATTTAAGTTCTTATCATTCTAATTTTTTTGTTTTTATAGTTTTGTTTTTGATAATTATACTTTATTGTTCTTTTGCTAGATTAAGACTTCTTTCTTTTTATATTTTTTTTGAGGCTAGATTGGTTCCGACTTTGCTTTTAATTTTGGGTTGGGGTTATCAACCTGAGCGTTTACAGGCTGGTATTTATTTAATTTTTTATACTTTAATTGCTAGATTGCCTTTATTATTGGTTTTATTTAAGGTTTATGATTTTTCTAATACTTTATATTTTCCATTATTGTTTGAT---TTTGGTTCTTATTATTTTATGTTTTATGTTTTTATGGTTTTGGCTTTTTTAGTTAAAATACCAATATTTTTAGTTCATTTATGATTACCTAAGGCTCATGTTGAGGCTCCTATTTCTGGTAGAATAATTCTTGCTGGTGTTTTGTTGAAGTTAGGTGGTTATGGTATTTTTCGTGTAATAAAGGTTATTACTTTTTTAGGTTTAAAATTTAATTATTTTTGGTTGTCTTTGGGTTTATCTGGTGGAGCTATTGTTAGATTTATTTGTTTTCGTCAGGTAGATTTAAAGTCTTTAATTGCTTATTCTTCTGTTGCTCATATAAGAATGGTTATTGGTGGTTTAATAACTATAAATTGATGGGGTTGTATAGGTTCTCTTTCTTTAATAATTGGTCATGGTTTATGTTCTTCTGGTTTATTTTGCTTATCTAATATTATTTATGAACGTTTAGGTAGACGAAGATTATTAATTAATAAGGGTATAATTAATTTAATACCTAGAATAGCCTTATGGTGATTCCTTTTGAGTTCTTCAAATATAGGCTGCTCCTCCTTCATTAAATTGGTAGGTGAGCTTAGTTTATTAAATAGAATTATGTCTTGGTCTTCTTTTAGATTTTTAATGTTGATTTTTTTGTCTTTTTTTAGAGCTGTTTATACTTTATATATATATTCATATTCTCAACATGGGGTTTATTATTCTGGAGTTTACACTTGTTCTCTTGGTTATTTCCGTGAATATCATCTTTTACTTTTACATTGGTTACCTTTAAATATTCTTTGTTTAAGGGGGGAATATTTTTTTGTTATGTTTATATTTTCTATTTTTACTTCTTTATTGGTTTATTTTGCTGGTGTTTATGTTTTTTCTTCTAAACGTAAACATTTATTAATAGTTCTTCTTAGATTGGAGTATATTGTTCTTTCTTTATTTATATTGATTATTATTTTTCTTATTGAATTTGATTATGATTATTTTTTTCCTGTTATTTTTTTGGTTTTTTCTGTTTGTGAAGGTTCTTTGGGTCTTTCTATTTTAGTTTCAATAATTCGTTCTCATGGAAATGAT---TTTTTTAATTCTTTTGGATTGTCTTTATGTATGATTAAAATAATAATTATATCATTATCAAATGTATTAAACATTAATTTTATTAAATTAAGACACCCAATATCAATAATACTTTTCATTATCCTTCAAACCTTTCTTGTTGGATTAATAACAGGAACAATAATAGAAAGTTTTTGATTATCATATATTTTATTTCTTACATTTCTTGGAGGTATATTAGTCTTATTTATTTATATTACAAGAATTGCATCAAACGAAATATTTCAACCTAAATCAATTACTATAATCACTACTTTAACTATATGAATTTTAATTATATTAAGATTAATTATATTAGATATAATAATATTTATAGATTTCTTTAAAAATACAGAAACTATAAATATT---AATAACTCAATTAATTATCAAGAAATAACAATATCTTTAGAAAAATTATATAATAAACCAACATTCATTATTACA---ATAATAATAATAATTTATTTATTTTTAGCATTGTTAGCAGTAGTAAAAATTACCAATATTAATCAGGGGCCTATTCGTAAAATAATA---ATGAATAAACCCTTACGATTAAGACACCCTTTAATTAAAATTATTAATAATTCATTAGTAGATTTACCCGCACCAACAAATATTTCATTTTGGTGAAATTTTGGGTCCCTATTAGGTTTATGTTTAGTAATTCAAATTGTAACTGGATTATTTTTAGCTATACACTATACATCAAATATTGAAATAGCATTTAGTAGTGTA------GTTCATATTTGTCGGGATGTAAATAATGGATGGATTATCCGAACTTTACATGCAAACGGAGCATCAATATTTTTTATTTGTATTTATTTACACGTAGGACGTGGAATTTATTATGGATCTTATATGTATATACATACTTGAATAATTGGAACAGTAATTCTATTTTTAGTAATAGCAACTGCTTTTATAGGATATGTGTTACCTTGAGGTCAAATATCATTCTGAGGTGCAACAGTAATTACTAATCTATTATCAGCAATCCCATACTTGGGGACAGACTTAGTTCAATGAGTTTGAGGGGGATTCGCTGTTGACAATGCAACATTAAATCGATTTTTCACATTCCACTTTGTATTACCATTTATCATTGCAGCTATAGCTGCAATCCATCTATTTTTTTTACATCAAACAGGATCTAATAATCCATTAGGATTAAATGGAGATATTGAAAAAATCCCATTTCATCCTTACTTCACTTTTAAAGACTCTATTACATTTGTATTAATAACATCACTTTTAATTATATTATGTTTAATTAACCCTTATTTATTAGGAGATCCAGACAATTTTGTACCCGCAAACCCTTTAGTAACACCAGTTCATATTCAGCCAGAATGATACTTTTTATTCGCTTACGCAATTCTACGATCAATTCCTAATAAGCTAGGAGGTGTTATTGCATTATTTCTATCAATTAGTATTTTAATAATTATACCATTCTATAATAAAACACCATTCCGAGGTATTCAATTTTATCCTATCAATCAAGTTATATTTTGAATTATAGTAGTTGTTGTATGTTTATTAACATGAATTGGTAAACGGCCAGTTGAAGAACCATATATCATAACAGGACAAATCTTAACAATTATTTACTTTTTATATTTCTTAATTAATGTACATATTGCAAACGCATGAGATAAATTAATCAAGGAA---ATAGTATTGATACTTTATGATTTATTTATATTTATTTTAAATTTTCTTTTATTAGTTATTTGTGTTTTAATTAGTGTTGCTTTTTTAACTTTGCTAGAACGAAAAGTTTTAGGATATATCCAAATTCGTAAAGGTCCAAATAAAGTTGGATTTGTAGGTATTCCCCAGCCTTTTAGTGATGCTATTAAGTTAATTTGTAAGGAGCAGCCAATTCCTATTATATCTAATTATTTACTTTATTATTTTTCTCCTGTTTTTAATTTAATAATTTCATTAGCTGTATGAGTGATTTTCCCTTATTTAACTTATATATGTTCTTTTTCTTATGGTTTTTTATTTTTTTTATGTTGCACTAGACTTGGTGTTTATACTGTTATAATTGCTGGTTGATCTTCTAATTCAAATTATTCTTTATTAGGTTCTTTACGTTCTGTTGCCCAAACAATTTCATATGAGGTTAGATTAGCTTTAATTTTATTATCTTTAATTATTTTAATTGGTAGTTTTAATATATTTGATTTTATAAATTATCAGCTTTATTGTTGATTTGTTATTATTTCTTTTCCTCTGGCCTTAGCTTGTTTTGCTTCTTGTTTAGCTGAGACTAATCGAACTCCTTTTGATTTTGCTGAGGGTGAATCTGAATTGGTTTCTGGGTTTAATATTGAATATGGTGCAGGTGGATTTACTTTAATTTTTTTGGCTGAATATACTAGAATTGTTTTTATAAGAATATTATTAGCTTTAATTTTTTTAGGGGGTGATTTTTATTCTTTTATATTTTTTATTAAGCTTGCTATTGTGTCTTTTGGCTTCATTTGGGTCCGAGGT---CTTACCACGTTTCGTTATGATAAATTGATATATTTGGCTTGAAAGAGTTTTTTACCTTTGTCTTTGAATTTTTTTATTTTCTTTGTTGGATTAAAAATTTTATTAATTTCATTTATT------------------
>Conophymacris_viridis_NC_046528
ATGACCAACAACTCAACAAAACTTCTCTTCCTATCAACAACAATGATAGGAACGATCTTGTCCTTCTCATCAAACTCCTGATTAGGAGTTTGAATAGGATTAGAGATCAACTTACTCTCGTTTACTCCCATATTAACAAATAATAAAAACATAATAATGAACCAATCATCAATTAAATACTTTATTGTTCAAGCAATAGCTTCTACAATACTGTTATTTTCAATTCTATTGGTGCAAATAAAATAT---CCAATAGGATGGGAAAGGGAA---ATAATCCCATCAATAATAATCAGATCTAGATTATTATTGAAAATTGGAGCTCCTCCATTCCACTTCTGATTCCCAGAAGTAATAAGAGCAATAAACTGAATTAACTGTTTTATAATAATAACATGGCAAAAAATTGCTCCAATAATAGTTCTATCCTATTGTATTAAAATAGAAATATTTATTTTAGCCATCATCATTCTGAGAATTATTATTGGAGTATTAGGTGGTTTGAATCAAACATCATTACGTCAGCTTATAGCATATTCATCAATTAGACACCTAGGATGAATAATTGGTGCATTAATTGTGAGAGAAAATATTTGGGAATTATATTTTATTATCTACTCATTATTAAGATTAATCCTAGTTTTATTATTCAAACAAATAAATTTATTCTTTATGAATCAAATTTATTCGTCAAGAAATATAAAAACAGAAATCAAATTTATAATATTCCTTACACTACTATCATTAGGTGGATTACCCCCATTTATTGGATTTCTACCAAAATGAATTGTAATTCAATCTCTCATCGAAAACAATATAACGATTATAGTAGTAATTATGGTTGTATTAACCACTATTACTCTATTCTATTATATTCGAGTTAGATTTTCAGCTCTAATTCTATCATATAAAGAAAACTCATGACTAATAAAAATTAATTATCAAAAACTGAGATTTATATTATCCACAGCAGTAATAATCTCAACCTTAGGGTTTATTCTAGCTTCAATTTTAACTTTAATGTTT---------------CCAAAGAAATGATTTTTTTCAACAAACCATAAGGATATTGGTACTTTATATTTCTTATTTGGTGCATGAGCAGGAGTGGTAGGAACATCAATAAGATTAATTATTCGGGCTGAATTAGGTCAACCAGGGTCATTAATTGGAGATGATCAAATTTATAATGTAATCATTACAGCACATGCATTTGTAATAATCTTTTTTATAGTAATACCCATAATAATTGGAGGATTTGGTAATTGACTTGTACCATTGATAATTGGGGCACCAGATATAGCTTTCCCACGAATAAATAACATAAGTTTCTGGTTACTACCTCCATCTTTAACACTTCTTCTTACTTCTTCTATAGTAGGTAATGGAGTAGGTACTGGATGAACAGTTTACCCTCCACTTGCGAGACTAGTTGCTCACGAAGGTATGTCAGTAGATATAGCTATTTTTTCACTTCATTTAGCTGGGATTTCATCAATCCTAGGGGCCGTAAATTTTATTACAACAACAATTAATATACGAGCCGAAAGAATGATATTAGATCAAATATCTCTATTTGTTTGATCGGTTATAATTACTGCTATTCTACTACTTCTATCCCTTCCAGTTTTAGCAGGAGCTATTACTATACTATTAACAGATCGAAACTTAAATACATCTTTTTTTGACCCTGCAGGAGGAGGAGATCCTATTCTATACCAACACTTATTTTGATTTTTTGGACATCCAGAAGTCTACATTTTAATTTTACCAGGGTTTGGTATTATTTCACATATTGTATGTCAAGAAAGTGGGAAAATTGAATCATTTGGAACACTAGGAATAATTTATGCTATATTATCAATTGGATTAATAGGATTTATTGTATGAGCACATCACATGTTTACAGTAGGAATAGATGTAGATACACGAGCCTACTTTACATCAGCAACAATAATTATTGCTGTTCCAACAGGAATTAAAGTATTTAGATGACTAGCCACATTATACGGATCTAAACTCAAATTTAACCCTACATTATTGTGAGCTCTTGGATTTCTCTTCTTATTTACAATTGGAGGTTTAACAGGATTAATTTTAGCTAATTCATCCCTTGATATTGTTTTACATGACACTTATTATGTAGTTGCTCACTTTCACTATGTTTTATCTATAGGAGCAGTATTTGCAATCATAGGAGGTATTATTCAATGATATCCATTATTTACAGGACTAATTATGAATAACACATGATTAAATATTCAATTTACAATTATATTCATTGGAGTAAATTTAACTTTCTTCCCACAACATTTTTTAGGTTTAGCAGGAATACCACGACGATATTCTGATTATCCAGATGCCTACACATCATGAAATACACTTTCAAGAGTAGGATCAACAATTTCAATCATTAGAATTATCTTATTTATTTTAATTATATGAGAAAGAATGATTACAAATCGAATAATCCTATTTAGAATCCATATAAGTTGTTCAACAGAATGATTACAGAATAATCCTCCTGCAGAACATAGATATTCAGAATTACCATTAATCTCTAGA---ATGACAACATGATCAAATTTATCTTTACAAGATAGAGCTTCCCCATTAATAGAACAATTATTATTCTTTCACGATCATACTATAATTGTAATTCTATTAATCATAATAATTGTAAGTTATACTCTCAATTACATAATAATAATCAAATTTACAAATCAAAATATACTCCATGATCATTTAATTGAAACTATTTGAACAACCCTTCCAGCTATTACACTAACTTTTATTGCTCTACCTTCATTACGATTACTTTATCTTCTTGATGATTCAATAAATACAATAATCACAATCAAAACAATTGGACGACAATGATACTGAAGTTATGAATATTCAGACTTTACAAATATTGAATTCGATAGATATATAATATCTGAAAAAGATTTAGAAATCAACGGATTCCGACTTTTAGATGTAGATAATCGAACAATTTTACCAATTAATACAGAAGTCCGAATTCTAACTAGAGCATCAGATGTTCTCCACTCATGAGCTATCCCTACATTAGGAATTAAAATTGATGCAACACCTGGACGTTTAAATCAAGGAACATTTATTATAAATCGACCTGGATTA---TTTTTCGGGCAATGTTCTGAAATCTGTGGAGCTAATCATAGATTTATACCAATTGTAATCGAAAGAACTTCAATTAATTTATTTATTAAATGGTTAACTAAAATAATTATCCCTCAAATATCACCAATAATATGATTTTTATTATTCATTATATTTACTATTGTTTTAATTCTATTCAACCAAATAAATTTTTTCACATTTAAGTTAAATCCTCTTAAAAGAAAAAGAAGCCCTCTAACTAAAAAAATAAAATTT---AATTGAAAATGAATGATAACAAATCTATTTTCAACATTTGATCCATCCACTAATATTCTTAACTTATCATTAAATTGAACTAGATCCTTCTTGGGATTATTATTAGTACCTTCAATATTTTGATTAACACCATCACGAATTAATATTATTTGAAATAAATTAAACTTAACATTACATAATGAATTTAAAATCTTAATAAATCCTAAATCATTGAATGGAACAACATTTATCTTTATTTCAATTTTTACTATAATAATATTTAATAATTCTATAGGATTATTTCCTTATATTTTTACAAGAACTAGACACTTAACATTAACATTCACTATTGCTCTACCTATATGACTAAGATTCATATTATTTGGTTGAATTAATCATACTAATCATATATTTACACACTTAGTACCTCAAGGTACCCCCCCTATATTAATATCTTTTATAGTTCTAATTGAAACA---------------------------------------------------------------------ATTAGAAATATTATTCGACCTGGAACATTAGCAGTACGATTAACTGCAAATATAATTGCAGGACACCTTCTATTAACACTATTAGGAAATACAGGACCATCAATAACAACTAAATTAATTGCATTATTAATTATTAGACAAATAATATTACTAATTTTAGAATCCGCAGTTGCAGTAATTCAAGCTTATGTATTTTCTATTTTAAGAACTCTTTACTCAAGAGAAATTTATATGTTAACAACATACTCAAATCACCCATTTCACTTAGTTGATTATAGACCATGACCATTAACAGGATCAATTGGAGCAATAGTATTAGTTTCAGGACTAACTAAATGATTTCACTTATACAATATTGATTTATTTTTAATTGGATTTAATATTACATTACTTACAATAATTCAATGGTGACGAGATGTAATTCGAGAAGGGACTTTCCAAGGACTTCATACAAAATTTGTTTTAATTAGCTTAAGATGAGGAATAATTCTATTTATTGCATCTGAAGTTTTATTTTTCACATCATTCTTCTGGGCTTTCTTTAGAAGAAGATTAACACCAACTATTGAATTAGGAATATTATGACCTCCAATAGGAATTGAAGCTTTCAACCCAATACAAATTCCATTACTTAATACAATCATTCTATTAACATCAGGAGTTACTGTAACATGAGCTCATCATAGAATAATAGAATCAAACTATTCACAAGTTACACAAGGATTATTTTTTACAGTACTAATAGGGTTATACTTTACCATATTACAAATATATGAATATTGAGAAGCACCTTTTACTATTGCTGATGCAATTTATGGATCAACATTCTTCGTTGCAACAGGTTTCCATGGTCTTCATGTAATTATTGGATCAATTTTCTTACTAATTTGTCTAATT------CGACATATAATAAATCAATTCTCAAATAATCACCACTTTGGATTTGAAGCCGCAGCATGATACTGACATTTTGTAGATGTAGTATGATTAATTCTG---TATATTTCAATTTATTGATGAGGTAGA------------------------ATTACAACATTATTAATAAGAATTATTATTAGATTAATCATACCAATAATCATTACATTAATTGCATTGACCATCTCAAAAAAAACTATCAATGACCGTGAAAAAAGATCTCCTTTTGAATGTGGGTTTGATCCAAAAAGTTCAGCCCGAATACCCTTTTCCTTACAATTCTTCCTAATTGCTGTTATTTTTTTAATTTTTGATATTGAAATTGTACTAATTTTACCAATAGTAATTATTATAAAAACATCAAATATCACAATCTGAACATTATCAACTATATTCTTTATTTTAATTTTATTAATTGGATTATATTATGAATGATATCAAGGTGCTCTTCAATGAGCTAAA---------------ATTTGTTCATTAAGTTTTTTTTCTTTATTTATGTTAAGAACTTTAATTTTTATTTGAGGTGTATATTATTTGATAATTGATTATAGAATTTTTATTGAGTGAGAACTTTTTAATTTAAATGGTTCTATAGTAGTAATAACTATAATTTTAGATTGAATATCTTTAATTTTTATATCTTTTGTTATATATATTTCTTCTTTAGTAATTTATTATAGAGAGGATTATATATCTGGTGAAAAGAATATTAATCGTTTTATCATTCTTATTTTAATATTTATTTTTTCAATAGTTTTATTAATTATTAGACCTAACTTAATCAGAATTTTATTAGGATGAGATGGGTTAGGATTAGTATCTTATTGTTTAGTTATTTATTATCAGAATGTGAAATCATATAGTGCAGGTATATTAACTGTTTTATCTAATCGTATTGGTGATGTTGCAATTTTAATTTCTATTGCTTGAATATTAAATTTTGGAGGATGAAATTATGTATATTATTATGATTTTATTTTAAGTTCTTTTGAAATAAAGATTATTACTATATTAGTTATTTTGGCTGCTATAACTAGGAGAGCTCAAATTCCTTTTTCTTCTTGACTTCCAGCAGCTATGGCTGCCCCTACTCCTGTTTCTGCTTTAGTTCATTCTTCTACTCTTGTTACAGCAGGTGTTTATTTATTAATTCGTTTTAGTCCAATGGTTAATATTTATGGTTTTGGTTGGTGATTATTATTAGTTGGTTGTTTAACTATATTTATAGCTGGTCTTAGAGCTAATTTTGAATTTGATTTGAAAAAAGTTATTGCTCTTTCTACTTTAAGTCAACTTGGTTTAATAATGAGAATTTTGGCAATAGGTTATTCAAAACTTTCTTTTTTTCATTTGTTAGTTCATGCTTTATTTAAGGCATTATTATTTATATGTGCAGGATCAATAATTCATAATTTAAAGGATTTACAAGATATTCGTTTTATAGGATCTATTGTAAATTTTATACCTTTGACTTCTGTTTGTTTT------------AATGTTTCTAGCTTAGCTTTATGTGGTATACCTTTTTTGGCTGGGTTTTATTCCAAAGATTTAATTCTTGAGATAGTTTGTTTTAGATGAATTAATTTTTTAATTTTTTTTTTATATTTTTTTTCTACTGGATTAACAGTATCCTAT---ACTTTTCGTTTATTTTATTATTCAATATTTGGTGATAACAATTTTTATTGTATTTCTGTTATAAATGATAATGGGTTTTTTATTTCTTTAGGTATGATTGGATTATTAATTATCTCTGTTTTTGGGGGTAGCTTTTTATCTTGATTAATTTTTCCTATTCCTAATATAATTACTTTACCATATTATTTGAGGGGTTTAACTGGTGTTTCAGTTATTTTAGGTTCTTATTTAGGATATATTATTTCCAAGTCTGATTTTTCTTGAAATTTGTTTTCTTTAAGTATGTTATCTTTTACCAATTTTATTGGTTCTATATGATTTATACCTTTTCTTTCAACTAATTTTATTAGTTATTTACCTTTAAGGATGGGCTATTATTCATGAAAATTGATTGATTGTGGTTGGGGAGAGTTGTTTGGTGGTCAAGGTTTTTATAATTTATTTATTTATTTGATTGGTTATATTCAGAATTGATATAGTTCACATTTTAGAATTTATCTTTTAATCTTTATCTTTTGAATATTTATTTTGATTCTTTTATTATTTTTA---------------ATGTTAAAGTTTTTATTTATACTTGGGTTTTTGACCCCCCTTTGTTTATTAAATAGATCTTGATGGTTGATTCACTCTTTAATATTTTTAGTTAGTTTTATTTTTATAATTTGTGTTTGGTTTTATGCTGATTTAAATATAATTAGATATTATTTTGGTGTTGATTATTTTTCATTCGGTTTGATTTTATTAAGTTTTTGAATTTGTTGTTTAATAATTACTGCTAGATGTTCAGTTTATTTATTTTCTTACAATTCTAATTTATTTATTTTTTTAATTTTGGTTTTAATGATTATACTTTATTGTTCATTTGCTAGATTAAGTTTATTTTGTTTTTATATTTTTTTTGAGGCTAGTTTGATTCCAACTTTACTTTTAATTTTAGGTTGGGGTTATCAACCTGAGAGGTTACAGGCTGGTGTATATTTAATTTTTTATACTTTAATTGCTAGTTTACCTTTACTTATAGCTTTATTTAAGGTTTATAATTATTCAAATTCTCTTTATTTTCCTTTATTAGTCGAT---TTTGGTTCTTATTATTTCTTATTTTATGTTTTTATGGTTTTTGCTTTTTTAGTTAGGATACCCATATTTTTAGTTCATCTTTGGCTTCCTAAGGCACATGTTGAGGCCCCAATTTCTGGTAGTATAATTCTTGCTGGTGTTTTATTAAAATTAGGTGGGTATGGAATTTTTCGTGTTATAAGGGTTGTTTCTTGTATAGGCTTAAAATTTAATTATTTTTGGTTGTCTTTGAGTTTATCTGGGGGTGTTATTGTTAGATTTATTTGTTTTCGACAGGTTGATTTAAAGTCTTTAATTGCTTATTCTTCTATTGCTCATATAAGAATAGTTATTGGTGGTTTAATAACTATAAATTGATGAGGTTGTTTAGGTTCTTTTATTTTAATAGTTGGTCATGGCTTATGTTCTTCTGGAATATTTTGTTTATCAAATATTATTTATGAGCGTTTGGGTAGACGAAGATTACTAATTAATAAAGGAATGATTAATCTTATACCTAGAATGTCTTTATGATGATTTCTTTTAAGATCTTCTAATATAGCTGCTCCTCCTTCTTTAAATTTGTTAGGGGAGTTGAGTTTATTAAATAGAATTTTATCTTGATCTTCTTTTAATTTTTTGGTTTTAATTTTTTTATTTTTCTTTAGTGCTGTTTACACATTATATATATATTCTTATTCTCAACATGGTTCTTATTATACTGGTGTATATACTTGTTCTTTAGGATGAATTCGTGAGTATCATCTTTTATTTTTACATTGACTTCCTTTAAATATTTTATGTTTAAAGGGTGAGTTTTTTTTTATTATGTTTATATTTTCTATTTTTACTTCTTTATTGATTTATTTTGCAGGTGTTTATGTTTTTTCCTCTAAACGTAAGCATTTGTTAATGGTTTTGTTGAGATTAGAATATATTGTTCTTTCTTTATTTATATTAATTATTATTTTTCTTATGAGTGTTGATTATGATTATTTTTTCTCTATTATTTTTTTAGTTTTTTCTGTTTGTGAAGGGGCTTTGGGTTTATCTATTTTAGTTTCTATAATTCGTTCTCATGGTAATGAT---TTTTTTAATTCATTTAGTTTATCTTTATGTATGATTAAAATAATAATTATAGCCTTATCAAATGTAATAAATTTTAATTTTATTAAATTAAATCACCCAATATCAATAATATTTACAATTATTTTACAAACATTTTTTATTGGTTTAATAGTGGGAACAGTTATAAAAAGATTTTGATTATCATATATTTTATTTTTAACATTCCTAGGTGGAATATTAGTTTTATTTATTTATATTACAAGAATTACATCAAATGAAATATTTCAACCAAAATCAATTACTATAATTTTCACTTTTATTATATGAATTATTAATATATTTATATTAGTTATTATTAATAAAACTATATTTATTGACTTTTTTAAAAATATAGAAGTTGATAATATT---AAAAGATTAATTAATTGTCAAGAAATAATAATATCCTTACAAAAATTATATAATAACCCAACATTTATTATTACA---ATAATAATAATAATTTATTTATTCTTAACATTACTAGTAGTAGTAAAAATTACAAATATTAACCAGGGACCTATTCGTAAAATAAAA---ATGAATAAACCTTTCCGATTAAACCATCCTATAATTAAAATTATTAATAATTCCCTAATTGATTTACCAACACCAACTAATATTTCATTTTGATGAAATTTTGGGTCACTACTTGGGTTATGCCTAATAATTCAAATTATAACCGGATTATTTTTAACTATACATTATACACCAAATACTGAAATAGCATTTAGAAGAGTA------ATTCATATTTGTCGAGATATTAATAATGGTTGAATTATTCGAACATTACACGCAAATGGAGCATCTATATTTTTTATTTGTATATACCTTCATGTAGGACGGGGGATTTATTATGGTTCTTATATGTTCATTTATACATGAATAATTGGAATTATAATTATATTTACAGTTATAGCAACAGCATTTATAGGATATGTTCTACCTTGAGGACAAATATCATTTTGAGGAGCAACAGTAATTACTAATCTATTATCAGCAATTCCATATTTAGGGATAGATTTAGTTCAATGAGTGTGAGGAGGATTCGCTGTTGATAACGCAACACTAAATCGATTTTTTACATTTCATTTTATTTTACCATTAATAATTGTAATTATAACCATAATCCATTTATTTTTTCTTCATCAAATAGGGTCAAATAATCCTATAGGATTAAATAGAAATATTGAAAAAATTTCTTTCCACCCTTACTTTACATTTAAGGATTCAATCACATTTTTATTAATAACATCATTATTAATTATACTATGTTTATTAAATCCTTATCTCTTAGGAGATCCAGATAATTTTGTACCAGCGAATCCTTTGGTTACACCAATTCATATTCAACCAGAATGATATTTTTTATTTGCTTATGCTATCTTACGATCAATTCCTAACAAATTAGGAGGTGTTATTGCCTTATTTATATCAATTAGAATCTTAATAATTTTACCTTTATATAATAAATTACCATTTCGAGGAATTCAATTTTACCCTATTAACCAAATTATATTCTGAACTCTAGTAATTGTTGTATATTTATTAACATGGATCGGTAAACGACCTGTTGAAGAACCTTATATTATAGTTGGGCAAATCTTAACAATTATTTACTTTACATATTTTCTAATTAATGTTCATGTAGCATCTATATGAGATAAATTAATTAAA---------------ATATTTTATGATTTATTTATATTTATTTTAAATTTTTCTCTTTTAATTATTTGTGTATTAATTAGTGTGGCTTTTTTAACTTTATTAGAGCGCAAAGTCTTAGGTTACATTCAAATTCGAAAAGGTCCAAATAAAGTTGGATTTTTAGGTATTCTTCAACCTTTTAGTGATGCAATTAAGTTAATTTGTAAAGAGCAGCCTATTCCTATTTTATCAAATTATTTACTTTATTATTTTTCCCCTGTGTTTAATTTAATAATTTCTTTGGTTGTTTGATTAGTTTTCCCTTATTTAACTTATATATGTTCCTTTTCTTATGGGGTTTTATTTTTTATATGTTGTACTAGATTGGGGGTTTATACTATAATGATTTCTGGTTGATCATCAAATTCAAATTATTCTTTATTAGGTTCTTTACGTTCTGTTGCCCAAACTATTTCATATGAAGTTAGATTAATTTTAATTTTATTATCTTTGATTATTTTAATTGGTAGTTTTAATATAATACATTTTATGAATTATCAGAATTATTGTTGATTTATTATTATTTCTTTTCCTTTAGCTCTAGCTTTTTTTGCATCATGTTTAGCTGAAACTAATCGTACTCCCTTTGATTTTGCTGAAGGGGAATCAGAATTAGTTTCAGGGTTTAATATTGAATATGGTTCTAGTGGGTTTACTTTAATTTTTTTATCAGAATATACAAGAATTGTTTTTATAAGAATATTATTATCTTTAATTTTTTTAGGAGGGGATTTTTATTCCTTTTTATTTTTTATTAAGCTTTCTATTGTATCTTTAATATTTATTTTAGTGCGAGGTACATTACCCCGTTTTCGTTATGATAAATTAATATATTTGGCTTGGAAGACTTTTTTACCTTTGTCCCTAAATTTTTTAGGAGGTTTTGTGGGGGTTAGGATTTTACTAACTCTATTTATT------------------
>Dericorys_annulata_NC_046555
ATGACCAACAACTCTACAAAACTTCTTTTCCTATCAATGCTAATGATAGGAACGATCCTGTCCATCTCATCAAACTCCTGATTTGGAGTTTGAATAGGACTAGAGATCAACTTACTCTCGTTTATCCCCCTATTATCGAGCAGTAAGAATATAATGATGAATGAATCATCAATCAAATATTTTATTGTCCAAGCAACAGCATCGACAATATTATTATTTTCGATTTTGATGATTCAATTAGAATCC---CCAATAGGGTGGGAAAAGGAA---ATTATCCCGTCAATAATAATCAGATCAAGATTATTGTTGAAAATTGGAGCTGCTCCATTCCACTTCTGATTTCCAGAAGTTATAGGAGCATCAAGATGAATTAACTGTTTAATACTGATAACATGACAAAAAATCGCTCCAATAATAGTTTTATCGTACTGTATCCAAATAAGAATATTCATATTTACCATTACAATTCTAAGAATTACTATCGGGGCATTAGGTGGTCTAAACCAAACTTCTTTACGACAACTTCTAGCCTATTCATCCATTAGACATATTGGATGAATAGTTAGATCACTAATTGTAAGAGAGAACATTTGAGAATTGTACTTTATCATTTACTCACTATTAAGATTAATTATGGTAATGCTGTTTAAGCAAATGAATTTATTCTTTATAAACCAAATTTACCTAGCAAGAAATATAAAAACAGAAATTAAGTTTATAATATTTCTGTCCCTACTATCACTAGGTGGATTACCACCATTTCTTGGATTTCTACCAAAATGAATTGTGATACAATCTCTAGTAGAAAATAATTTGGTAGTACTTACAACAATCATGGTTGTATTAACAACAATTACCCTATACTACTATATACGAATTAGATTCTCAGCCTTAATTCTATCATACACTGAAAATTCCTGATTAAATAGACTAAACCTTCGAAATTCTAACTTGATTTTACCAATAACAGTTATAATTTCAACAATAGGTCTCTTATCTTCATCAACCTTAGTGTCCTTGTAC---------ATCCTACCGCAAAAATGATTATTCTCGACAAACCATAAGGATATTGGTACATTATACTTTCTATTTGGAGCTTGGGCAGGAATAGTAGGAACATCAATAAGAATACTTATTCGAGCTGAACTTGGTCAACCAGGGTCTCTAATTGGAGACGATCAAATTTATAATGTGATTATTACAGCTCACGCATTTGTAATAATTTTTTTTATAGTAATACCCATTATAATTGGTGGATTTGGTAACTGACTTGTACCATTAATAATTGGAGCACCAGATATAGCATTTCCCCGTATAAATAATATGAGATTTTGATTACTTCCACCATCACTAACACTTCTCCTAATGTCCTCTATAGTAGATAATGGTGCTGGTACAGGATGGACAGTTTACCCCCCACTGGCAGGTGCTATTGCTCATGGAGGAGCATCAGTAGATCTAGCCATTTTTTCACTACATTTAGCAGGTGTCTCTTCAATCCTAGGAGCAGTTAATTTTATTACAACAGCTATCAATATACGATCAGAAAGAATAACATTAGATCAAACCCCCCTATTTGTATGGTCAGTAGCCATTACTGCCCTTCTTCTACTCCTATCATTACCTGTACTAGCAGGTGCTATTACCATACTATTAACAGATCGAAACTTAAATACGTCATTCTTTGACCCAGCAGGTGGAGGAGATCCAATCTTATATCAACATCTATTTTGATTTTTTGGACACCCTGAAGTTTACATTTTAATTTTACCGGGATTTGGTATCATCTCTCACATTGTTTGTCAAGAAAGAGGAAAAATTGAATCATTCGGAACCTTAGGTATAATTTACGCAATACTTTCAATTGGTTTAATGGGATTTATTGTATGAGCTCACCATATATTTACAGTAGGAATGGATGTAGATACACGAGCATATTTTACATCAGCAACAATAATTATTGCTGTTCCAACAGGAATTAAGGTATTTAGATGATTAGCAACATTATATGGAACTAAATTTAAGTTTAATCCACCATTATTATGAGCATTAGGATTTATTTTCCTATTTACTATTGGTGGATTAACAGGATTAGTTCTAGCTAATTCATCCTTAGATATTGTATTGCATGACACATATTATGTTGTCGCTCACTTCCACTATGTTCTGTCAATAGGAGCAGTATTTGCAATCATAGGAGGTATTATTCAATGATACCCTCTATTCACAGGATTAACAATAAATAACACATGATTAAAAATTCAATTTGCAATTATATTTATTGGTGTAAACCTTACCTTCTTCCCTCAACACTTTCTTGGACTAGCAGGTATACCTCGACGTTATTCAGATTATCCAGACGCATACACATCTTGAAATGTAATTTCAAGTATTGGGTCTACCATTTCAATCGTTGGAATCATCATATTCATCATCATTATATGAGAAAGAATAATCACAAATCGAACTATTATATTCAGAGCTAATATAAGTTCATCGACAGAATGACTTCAAAATAACCCACCTGCAGAACATAGATACTCAGAACTCCCACTAATCTCTAGA---ATGGCAACATGATCAACCCTATCACTGCAAGATGGAGCTTCCCCATTAATAGAACAACTATCATTCTTTCATGATCACACCATAGTTGTACTTTTAATAATTACAGTAATTGTTGGATATTCACTTAGATACACATTAATTATAACTTTTACAAACCGTAATATACTTCATGGACATTTAATTGAAACTGTATGAACTGCATTACCAGCAATTACTTTAATCTTCATTGCACTACCATCATTACGACTACTATACCTTCTAGATGACTCAGTAGATGCATTAATTACAATTAAAACTATCGGACGACAATGATACTGAAGTTATGAATATTCAGACTTTGTGGATGTTGAATTTGACACTTATATAACACCAGAAAGAGACCTTGAAACAAACGGGTTTCGGCTCCTAGATGTTGATAACCGAACAATCTTACCGATAAATACAGAAGTACGAGTTTTAACCAGAGCATCTGATGTACTTCATTCGTGAGCAGTTCCAGCACTAGGAGTTAAAATTGACGCTACACCTGGACGACTTAATCAAGGTACATTTACAATAAACCGACCTGGTTTA---TTTTTTGGACAATGTTCAGAAATCTGTGGAGCAAATCATAGATTTATACCAATCGTAATTGAAAGAACTTCAGTTAATATATTCATTAAATGATTATCTAAAATAATTATCCCTCAAATATCCCCTTTAATATGATTCTCACTATTTATTTTATTTTCTATTGTATTAATTTTATTTAATCAAATAAACTTTTTCTCATTCAAAACAATTCCTATTAAAAGAATAGAAAAATGAACACTTGAAAGAAAGAACCTA---AACTGAAAATGAATGATAACAAACTTATTCTCAACATTTGACCCATCAACTAATATCTTTAACTTATCACTAAATTGAACTAGAACATTCTTAGGATTATTATTTATTCCCTCATTATTTTGATTAACTCCATCTCGAATTAATATTATATGAAACAAATTAAACTTAACCCTTCATAATGAATTTAAAACTTTATTAGGACCGAAATCATTTAATGGTACAACATTTATCTTTATTTCAATTTTTATTATAATAATATTCAATAATTTCATAGGACTATTTCCATATATCTTTACCAGAACCAGTCATCTAGCATTAACATTTTCAATCGCATTACCAATATGAATAAGATTTATATTATTTGGATGAATCAACCACACAAACCACATATTTGCACACTTAGTCCCCCAGGGAACCCCTCCTGCACTAATATCATTTATAGTTCTAATTGAAACT---------------------------------------------------------------------ATTAGAAATATCATCCGACCAGGGACACTAGCAGTTCGACTAGCTGCAAATATAATTGCAGGACATCTACTATTAACACTTCTAGGTAATACTGGACCAAGAATAACTATAAATTTAATTTCATTATTAATTTTTGGACAAATACTTTTATTAATTCTAGAATCAGCAGTTGCAATAATTCAAGCCTATGTATTCTCAATTCTAAGAACTCTATATTCTAGTGAAGTATATATGTTAACAACTCATTCAAATCACCCCTTCCACCTAGTAGACTATAGACCTTGACCATTAACTGGAGCTATTGGAGCAATAGTGCTAGTTTCAGGACTAGCAAAATGATTCCACTTATTTAACATTAATTTATTCATCATTGGGTTTATAATCACACTATTAACAATAATTCAATGATGACGAGATGTAATTCGAGAAGGAACATATCAAGGACTACATACAAGATTTGTCTCAATTGGATTACGATGAGGAATAATTCTATTTATTGCCTCAGAAGTATTATTCTTTATGTCATTTTTTTGAGCATTCTTCAGAAGAAGTCTTGCTCCAACAATTGAATTAGGTATATTATGACCTCCAATAGGAATTCAACCATTTAATCCAATACAAATTCCTTTACTTAATACTGCCATTCTTTTAGCCTCTGGAGTAACAGTAACATGAGCACACCATAGATTAATAGAATCAAATCATACCCAAACAATACAAGGATTATTCTCTACAGTATTATTAGGATTATACTTTACTATACTACAAGCATATGAATATTGAGAAGCACCATTTACCATCGCAGATGCAGTTTATGGATCCACATTCTTTGTAGCCACAGGATTCCATGGTCTTCATGTAATTATTGGAACAATTTTCTTATCAACATGTCTACTA------CGACATTTAATAAATCAATTCTCACCAAGACACCACTTCGGATTTGAAGCAGCAGCATGATACTGACATTTTGTAGATGTAGTATGATTATTCTTA---TACATCTCAATTTATTGATGAGGTAGA------------------------ATTTTATCATTATCATTAAGAACTATAATTAGATTTATTGTACCAATAATCGTTATATTAATTGCAACAACCCTATCAAAAAAAATAATTAATGATCGAGAAAAAAGATCCCCATTTGAGTGCGGATTTGATCCAAGAAGATCTGCACGTATACCTTTTTCACTACGATTTTTTTTAATCGCAGTAATCTTCCTAATTTTTGATGTAGAAATTGCATTAATCTTACCAATTGTCATTATTATAAAAACATCAAATATTACAATCTGAACAACATCAACAATATTTTTTATTCTAATTCTTTTGGGAGGCTTATATCATGAATGAAATCAAGGTGCTCTTCAATGGGCAGAA---------------ATTTGTTCTTTAAGATTTTTTTCTTTATTTTTTTTTAGTACTTTAATTTTTATTTTAGGGATTTATTATTTAATATTGGACTATAGAATTTTTATTGAGTGGGAGTTATTTAATTTGAATGGTTCTATAGTTGTTATGACTTTAATTTTGGATTGAATATCTCTTATTTTTATGTCTTTTGTTATATATATTTCTTCTTTAGTTATTTATTATAGTGAGGATTATATATCTGGTGAAAGGAATATAAATCGTTTTATTATTATTGTTTTAATATTTATTCTTTCAATAGGTTTTTTAATTATTAGACCTAACTTAATTAGAATTTTATTAGGTTGAGATGGGTTAGGGTTGGTTTCTTATTGTTTAGTTATTTATTATCAAAATGTAAAGTCTTATAGTGCTGGAATATTAACTGCTTTATCTAATCGTATTGGGGATGTTGCTATTTTAATTTCTATTGCTTGAATATTAAATTTTGGGGGTTGAAATTATATTTATTATTATGATTTTATTTTAAGCTCCTTTGAGATAAAATTGATTACTACATTAATTATTTTAGCTGCTATAACTAAGAGTGCTCAGATTCCTTTTTCTTCTTGACTTCCTGCAGCCATAGCTGCTCCTACTCCTGTTTCTGCTTTAGTGCATTCATCTACTCTTGTTACTGCTGGAGTTTATTTATTGATTCGGTTTAGTCCAATACTTGAAACTTTTAATTATGGTTGATTTTTATTACTTATTGGTTGTATAACTATATTTATGGCTGGTCTTGGTGCTAATTTTGAATTTGATTTAAAGAAGATTATTGCTTTGTCTACTTTAAGACAACTTGGATTAATAATGAGAATTTTGGCCATAGGTTATCCTAAGCTTGCTTTTTTTCATTTATTAGCTCATGCTTTATTTAAGGCTTTATTATTTATATGTGCAGGTTCTATAATTCATAATTTAAAGGATTCTCAGGATATTCGGTTCATAGGTTCGTTTGTTAATTTCATACCTTTAACTTCTGTTTGTTTT------------AATGTTTCAAGATTATCTTTATGTGGTCTTCCTTTTTTGGCAGGATTTTATTCTAAGGATTTAATTCTTGAGATGGTTTGTTTGAGATGAATTAATTGTTTAATTTTCTTTCTTTATTTTTTTTCAACTGGTTTAACTGCTTCTTAT---TCCTTTCGTTTATTTTATTATTCTATGTCTGGGGATAATAATTTTTATTCAAGTTTTTCTTTTGATGATAAGGGATATTATATTTCCTTTGGGATAATTAGTTTATTAATTGTTGCTGTTTTTGGTGGGAGTCTTTTATCTTGATTAATTTTTCCAGTTCCACATATAATTGCTTTACCTTATTATTTAAAGTTTTTAACTATTATTGTAGTGATTTTAGGTTCTTATTTAGGTTACTTAATTTCTAAGATGAACTTTTCTCAGGGATTATTTTCTTTTAATATGTTGTCTTTTGTAAGATTTGCTGGTTCTATATGGTTTATACCTTTTCTTTCAACTAAATTTATTAGATATTTACCCTTAAAGTTAGGTTATTATTCGTCTAAGTCGTTTGATTATGGTTGAGGTGAATTATTTGGTGGTCAAGGTTTATATGATTTATTTATTTATTTAATAAATTATTTACAGGGTTGATATGATTATAATTTTAAGATTTATCTTTTAACTTTTATTTTTTGGATATTTATTTTAATTTTGTTATTTTTAATT---------------ATGTTAAAATATTTATTTATAACTATATTTTTAATCCCTCTTTGTTTATTAAAAAGTTCTTGGTGATTGGTTCATTCTTTAATGTTTTTGTTTAGTTTTATGTTTATAGTTTGCATATATTCGTACACTGATTTTAATATAATTAGATATTTCTTTGGTGTTGATTATTTTTCTTTTAGTCTAATTTTATTAAGATTTTGGATTTGTTCTTTAATAATTACTGCTAGAGGTTCAATTTACTTATCTTCTTATCATTCTAATTTTTTTATTTTTATAGTGTTGATTTTAATGATCATACTTTATTGTTCTTTTGCTAGTCTAAGTTTATTATCTTTTTATATTTTTTTTGAGGCTAGATTGGTTCCTACTTTATTATTAATTTTGGGATGGGGGTATCAACCTGAACGGTTGCAAGCGGGTGTTTATTTGATTTTTTATACTTTAATTGCTAGATTACCTTTATTATTAGTTTTGTTTAAGGTTTATAGTTATGTTAATACTCTTTATTATCCTTTATTAGTTGAT---TTTGGTTCTTATTATTTTATATTTTATGTATTTATGATTTTGGCCTTTTTAGTAAGGATACCTATATTTTTAGTTCATCTTTGACTTCCTAAGGCTCATGTTGAGGCTCCTATTTCCGGTAGAATAATTCTTGCTGGTGTTTTACTAAAGTTAGGAGGTTATGGTTTATTTCGTGTTATAAAGGTTATTTCTTTTTTGGGTACAAAGTTTAATTTTTTTTGATTGTCTCTTGGTTTATCTGGTGGTGTTATTGTTAGATTTATTTGTTTCCGTCAAGTAGATTTAAAGTCTTTAATTGCTTATTCTTCTGTTGCTCATATGAGTATAGTTATTGGGGGTTTAATAACTATAAATTGATGGGGGTGTATAGGTTCTTTATCTTTAATAATTGGTCATGGTTTATGTTCTTCTGGTTTATTTTGTTTATCAAACATTATTTATGAACGTTCGGGTAGACGGAGATTATTAATTAATAGGGGTATAATTAATCTTATACCTAGAATGGCTTTATGATGATTCCTTTTAAGATCATGTAATATGGCTGCTCCTCCTTCTTTAAATCTGGTTGGTGAATTAGGTTTATTGAATAGAATTATATCTTGATCAAGATTTAGATTTTTGGTATTGATTTTTTTATCCTTTTTTAGAGCTGTTTATACATTATATATGTATTCTTATTCTCAGCATGGGTCTTATTATGGTGGTGTTTATACATGTTCTCTTGGTTATTTACGTGAATATCATCTTTTATTATTACATTGATTACCTTTAAATATTCTTTGTTTAAGGGGTGAATATTTTTTTATTATGTTTATGTTTTCTATTTTTTCTTCATTAATAATTTATTTTGCTGGTGTTTATGTTTTTTCTTCTAAACGTAAACATTTATTGATGGTTTTGTTGAGATTAGAATATATTGTTCTTTCTTTATTTATATTAATAGTTATTTTTCTTATTGGTTTTGATTATGATTATTTTTTTCCTGTTGTTTTTTTAGTATTTTCTGTTTGTGAAGGTGCTTTGGGATTGTCTATTTTGGTTTCAATAATTCGATCTCATGGTAATGAT---TTTTTTAATTCTTTTAGTTTATCATTATGTATGTTAAAAATAATAATTATAGCCTTATCAAATGTATTAAACATTAATTTTATTAAATTAAGACATCCTATATCTATAATACTATTAATCATTCTACAAACATTTTTAGTAGGATTAATAACAGGAACAATTATAGAAAGATTCTGGTTATCCTACATCCTATTTTTAACATTCCTTGGTGGGATGTTAGTATTATTTGTTTATATTACAAGAATTGCATCAAATGAATTATTTCAACCAAAATCAATCACTATATTGATAACTATTTTTATATGAAGAATCATTATAATTCTACTAATTACCTCAGATAAAACTATATTTATAGATTTTTTAAAAAATACAGAAACTGTAAATATA---GATATTACAATTAATTTTCAAGAAATAACAATATCACTAGAAAAATTATATAATAATCCAACATATATTGTTACA---ATAATGATAATAATTTATCTTTTTCTAGCATTATTAGCAGTAGTAAAAATTACCAATATCAATCAGGGTCCTATCCGTAAATTTAGA---ATGAATAAACCCCTACGATTAAGACACCCATTATTTAAAATTATTAATAACTCCCTTATTGATTTACCAGCACCAACAAATATTTCATTCTGATGAAATTTTGGATCATTGTTAGGATTATGTTTAATAATTCAAATTGTAACTGGATTATTTCTAGCAATACATTATACCTCTAATATTGAAATAGCATTTAGAAGAGTA------GTTCACATTTGTCGAGATGTAAATAATGGATGAATTATCCGAACTTTACATGCAAATGGAGCATCTATATTTTTTATCTGTATTTATCTCCATGTAGGACGTGGAATTTATTATGGTTCATATATGTATATACATACATGAATAATTGGTACAGTTATTCTATTTTTAGTTATAGCAACTGCATTTATAGGTTATGTCTTACCATGAGGTCAAATATCTTTTTGAGGAGCCACAGTAATTACAAATTTATTATCAGCAATCCCATATTTAGGACCAGATTTAGTTCAGTGGGTTTGAGGGGGATTTGCTGTTGATAATGCAACATTAAATCGATTCTTTACATTTCACTTTGTTCTACCATTTATTATTGCAGGCATAACAGTAATCCATTTATTTTTCCTTCATCAAACAGGATCTAATAACCCTCTTGGTTTAAATGGAAATATTGAAAAAATTCCGTTTCATCCTTATTTTACATTTAAGGACTCTATTACATTTGTATTAATAACTTCCCTTCTTATTTTATTATGTTTAATTAACCCATATTTATTAGGAGATCCAGATAATTTTGTGCCAGCAAACCCTTTAGTTACACCAGTTCATATTCAACCAGAATGATATTTTCTATTTGCATATGCAATTCTACGATCAATCCCTAATAAATTGGGAGGTGTTATTGCATTATTTTTATCAATTAGAATCTTAATAATTATACCATTCTACAATAAAACCCCTTTCCGTGGAATCCAATTTTACCCTATTAATCAAATTATATTCTGAATTATAGTTATAGTTGTTTGTCTTTTAACATGAATTGGTAAACGTCCAGTTGAAGAACCATATATCTTAACTGGTCAAATTTTAACAATTATTTACTTTTTATATTTTTTAATTAATGTTCATGTAGCAAATGTATGAGATAAATTAATTAAG---------------ATACTTTATGATTTATTAATATTTATTTTAAATTTTTTACTTTTAATTATTTGTGTTTTAATTAGAGTTGCCTTTTTAACTTTATTAGAGCGGAAGGTTCTTGGTTATATTCAAATTCGTAAGGGTCCAAATAAGGTTGGATTTGTTGGTATTCCTCAACCATTTAGAGATGCAATTAAGTTAATTTGTAATGAACAACCAATTCCTATTATATCTAATTATGTACTTTACTATTTTTCTCCTGTTTTAAATTTAATGATTTCACTGGTTGTTTGGGTTATTTTTCCTTATTTAACTTATATGTGTTCATTTTCTTATGGGTTTTTATTTTTTTTATGTTGTACTAGACTAGGTGTTTATACTGTAATAATTGCTGGTTGATCATCTAATTCAAATTATTCTTTATTAGGTTCCTTACGATCTGTTGCTCAAACTATTTCTTATGAAGTTAGTTTGGCTTTAATTTTATTGTCTTTAATTATTTTGATTGGTAGTTTTAATATATATAATTTCATAACTTATCAGGTTTATTGCTGATTTATTATTATTTCTTTTCCTTTAGCTTTGGCTTGCTTTGCTTCGTGTTTAGCTGAGACTAATCGTACACCTTTTGATTTTGCTGAGGGGGAATCAGAATTAGTATCTGGTTTTAATATTGAGTATGGTGCAGGAGGATTTACTCTAATTTTTTTAGCTGAATATACAAGAATTGTTTTTATAAGAATACTTTTGGCATTAATTTTTTTGGGAGGAGATTTTTATTCTTTTATATTTTTTATTAAACTTGCTATTATATCCTTTGGTTTTATTTGAGTTCGTGGAACTTTACCTCGATTTCGTTATGATAAACTAATATATTTAGCTTGGAAAAGATTTTTACCATTATCTTTAAATTTCTTTATCTTTTTTATTGGGTTAAAAATTCTATTGGTTTCCTATATT------------------
>Diabolocatantops_pinguis_NC_042904
ATGACCAACAACTCTACAAAACTTCTCTTCCTATCAACGTTGTTGATAGGAACGATCCTGTCCATTTCATCAAATTCCTGATTAGGAGTTTGAATAGGACTAGAGATCAACTTACTATCATTTATTCCCATACTTGCAAATAATAAAAATATAATAATAAATGAATCATCAATTAAATACTTTATTGTCCAAGCAATAGCTTCCACAATATTGTTATTTTCAATCTTGATGATTCAAATAAAATAC---CCAATAATATGGGAAAAAGAA---ATTATCCCATCAATTATAGTTAGATCTAGACTTTTATTAAAAATTGGGGCTGCTCCATTTCACTTCTGATTTCCAGAAGTTATAGGAGCATCAAATTGAATTAACTGTTTAACATTAATAACCTGACAAAAAATCGCCCCTATATTAACCTTATCATATTGTATTCAATTAAGAACTTTTATTTTCTCCATTACCATTCTAAGAATTATTATTGGAGCCCTAGGAGGTCTAAATCAAACATCACTACGACAAATTATAGCTTATTCATCTATTAGACACCTAGGATGAATAATTAGATCATTGGCAGTAAGAGAAAATATATGAGAAATTTACTTCATTGTTTATTCAGTAATAAGAATAGTTCTAATCCTGATATTCAAACAAATAAATTTATTCTTTATAAATCAGATCTACACAACAAAAAATGTAAAAACAGAAGTGAAATTTATAATATTTTTATCACTATTGTCATTAGGTGGGCTACCTCCATTTCTAGGATTCTTACCTAAATGAATTATCATACAATCACTAGTAGAAAACAATTTAGCAATTTTAGCCAGAATTATAGTAGTTTTAACAACAATTACACTTTACTACTATATACGAATTAGATTCTCAGCCCTAATTATATCCTATACAGAAAACTCATGATCAATAAAAATTAAACATCAAAAATCTAGATTTATTCTCCCAGTAACTGTTATAATTTCAACTATTGGGTTAATATCAACATCAACTCTAATTTCATTATAC---------ATCTTACCGCAAAAATGATTATTCTCAACAAACCATAAGGATATTGGTACTTTATATTTTATATTTGGAGCATGGGCTGGAATAGTAGGAACATCTATAAGAATACTGATTCGAGCTGAACTAGGACAACCTGGATCTTTAATTGGAGATGATCAAATCTACAACGTTATTATTACAGCTCACGCATTCGTAATAATCTTCTTTATAGTAATACCTATTATAATTGGTGGGTTTGGTAACTGACTTGTACCATTAATAATTGGAGCACCAGATATAGCATTTCCACGAATAAACAATATAAGATTTTGACTTCTTCCTCCATCTTTAACCCTTCTTCTTACCTCCTCTATAGTAGATAGCGGTACTGGTACAGGATGAACAGTTTACCCTCCCCTGGCTGGGGCCATTGCCCATGGAGGAGCTTCAGTAGATTTAGCTATTTTCTCATTACATCTTGCAGGTGTTTCATCTATTCTAGGGGCAGTTAATTTTATTACAACAGCAATTAATATACGATCAGAAAGTATAACTTTAGATCAAACACCATTATTTGTTTGATCAGTAGCTATTACAGCATTACTTCTTCTTCTATCATTACCAGTTCTAGCTGGAGCTATTACAATATTATTAACTGACCGAAACTTAAATACATCATTCTTTGACCCTGCAGGGGGAGGTGATCCAATTTTATATCAACATCTATTCTGATTCTTCGGGCACCCAGAAGTATATATTCTAATTTTACCAGGATTTGGTATTATTTCACATATTGTTTGTCAAGAAAGAGGAAAAATTGAATCATTCGGAACATTAGGTATAATTTACGCTATATTATCGATTGGATTAATAGGATTTATTGTATGAGCCCACCATATATTTACAGTAGGAATAGACGTAGATACACGAGCATACTTTACATCAGCAACAATAATTATTGCTGTTCCAACAGGAATTAAAGTATTTAGATGATTAGCAACATTATATGGAACTAAATTCAAGTTTAATCCACCATTATTATGAGCTCTTGGATTTATTTTCCTATTTACAATTGGTGGATTAACAGGATTAGTACTAGCAAATTCATCTTTAGATATTGTATTACACGACACATATTATGTAGTTGCACACTTCCATTATGTATTATCCATAGGAGCAGTATTTGCAATTATAGGAGGTGTTATTCAATGATACCCTTTATTTACAGGATTAAGCATGAATAACACATGATTAAAAATTCAATTTACAATTATATTTATCGGGGTAAATATAACATTTTTCCCACAACATTTTTTAGGGCTAGCAGGTATACCACGACGATATTCTGATTACCCAGACGCATACACATCATGAAATATTGTATCAAGTATTGGGTCAACTATTTCAATTGTAGGAATTATTATATTTATTGTAATCATATGAGAAAGAATAATTACAAACCGAGCAATCATATTTAGAAATAACATAAGTAGATCAACAGAATGGTTACAAAATAATCCTCCTGCAGAACACAGATACTCAGAATTACCATTAATCACTAGA---ATGGCAACATGATCAAATTTATCATTACAAGACGGGGCTTCACCATTAATGGAGCAATTATCATTTTTTCATGATCATACTATAGTTGTACTTCTTATAATTACTGTAATTGTAGGTTATGCTCTCAGCTATATATTAATTATCAATTATACAAACCGAAATATATTACATGGACATTTAATTGAAACTATTTGAACAGCATTACCAGCTATTACACTAATTTTTATTGCATTACCATCCCTTCGACTACTATATTTACTTGACGACTCAGTAGATGCTATAATTACAATTAAAACAATTGGACGACAATGATATTGAAGATATGAATACTCAGACTTTGTAGATGTAGAATTCGATACTTATATAACACCAGAAAGAGATTTAGAAAACGATGGATTCCGATTATTAGATGTAGACAACCGGACAATTTTACCTATAAATACTGAAGTTCGAGTATTAACAAGAGCATCAGATGTACTACACTCATGAGCAGTACCCTCATTAGGAGTAAAAATTGATGCCACCCCTGGACGATTAAATCAAGGAACATTCACAATAAATCGACCTGGATTA---TTCTTTGGGCAATGTTCAGAAATTTGCGGAGCAAACCATAGATTTATACCAATTGTATTAGAAAGAACTTCAGTAAACTTATTCATTAAATGATTATCTAAAATAATCATCCCACAAATATCGCCCCTTATATGATTTTCACTATTTATTATATTTTCCATAGTACTTATTATTTTCAATCAAATAAACTTTTTCTCATTTAAACCAAATCTTATTAAAAGAGCAGGGGAGAAAGAGGTAGAAAAGAAAAACCTA---AATTGAAAATGAATGATAACAAATTTATTTTCAACATTTGATCCATCTACTAATATCTTTAACCTATCATTAAATTGAAGTAGAACATTATTAGGATTATTATTAATCCCTTCATTATTCTGATTAACGCCATCACGAATTAATATTTTATGAAATAAATTAAATATTACCTTACATAATGAATTTAAAACATTATTAGGACCAAAATCATTTAATGGAACAACATTCATTTTTATCTCAATCTTCATTATAATAATATTTAATAATTTCATAGGTTTATTCCCTTATATTTTTACAAGAACTAGACATATAGCATTAACATTTGCAATCGCATTACCTATATGACTTAGATTTATATTATTTGGATGAATTAATCACACAAACCATATATTCGCACACTTAGTCCCTCAAGGGACTCCACCAGTATTAATATCATTCATAGTTTTAATTGAAACA---------------------------------------------------------------------ATCAGAAATATTATTCGGCCAGGAACATTAGCAGTCCGGTTAGCAGCAAATATAATTGCAGGACATTTATTATTAACGCTACTAGGAAATACAGGACCATCAATAGCAATAAATCTAATTTCACTATTAATTATTGGACAAATAATACTATTAATCTTAGAATCAGCCGTAGCAATAATTCAAGCTTACGTATTTTCAATCCTAAGAACTCTATATTCTAGAGAAGTATATATGTTAACAACTCACTCAAACCACCCATTCCACCTAGTAGACTACAGACCTTGACCACTAACAGGAGCTATTGGAGCAATAGTCCTCGTATCAGGATTAGCAAAATGATTTCATTTATTTAACATTAACCTCTTTATCATTGGATTTGGAATTACACTTCTTACAATAATTCAATGATGACGAGACGTAGTCCGTGAAGGAACATACCAAGGATTACATACAGGATTTGTATCAATTGGATTACGATGAGGGATAATTCTATTTATTGCATCAGAAGTACTATTTTTTATATCCTTTTTTTGAGCATTCTTCAGAAGAAGACTAGCACCAACTACTGAATTAGGAATACTATGACCACCAACAGGAATTCAACCATTCAATCCCATACAAATTCCTCTACTTAATACTGCAATTTTATTAGCCTCAGGCGTAACAGTAACATGAGCCCACCACACATTAATAGAATCTAACCATACGCAAGCTACACAAGGATTATTCTTTACAGTAATACTAGGGCTATATTTCACTATACTACAAGCATATGAATATTGAGAAGCACCTTTCACTATTGCAGATGCAGTATATGGATCTACATTCTTTGTTGCTACAGGCTTCCACGGATTACATGTAATTATTGGTACAATCTTTTTAACAACATGTTTGATA------CGACATTTAATAAATCAATTCTCACCAAGTCACCACTTTGGATTTGAAGCAGCAGCATGATATTGACACTTTGTAGATGTAGTATGATTATTTTTA---TATATCTCAATTTACTGATGAGGTAGA------------------------ATTTTAATATTATCTACAAGAATTATAATTAGATTTGTTGTACCAATAATTGTTATGCTAATTGCAACAGCCCTTTCAAAAAAAATTATTAATGATCGAGAAAAAAGATCACCATTTGAATGCGGGTTTGATCCTAAAAGATCAGCACGAATACCATTCTCGTTACGATTTTTTCTAATCGCAGTTATTTTTTTAATCTTTGATGTAGAAATCGCTTTAATCTTACCAATTGTAATTATTATAAAAACATCAAACATTATAATCTGAACAATATCATCAATATTTTTTATCATAATCTTATTAGGTGGATTATATCATGAATGAAATCAAGGAGCACTAAAATGAGCAGAA---------------ATTTGTTCATTAAGTTTTTTTTCTTTATTTTTTTCTAGAACTATAATTTTTATTTTAGGTATTTATTATTTGATAATTGATTATAGAGTTTTTGTTGAATGGGAGCTTTTTAATTTAAATGGTTCAATGGTTGTTATAACTTTAATTTTAGATTGAATATCTCTTATTTTTATATCTTTTGTTATGTATATTTCTTCTTTAGTTATTTATTATAGAGAGGATTATATATTTGGTGAGAAAAATATGAATCGTTTTATTATTATTGTTTTAATATTTATTTTATCTATAGGTTTTTTAATTATTAGTCCAAATTTGGTTAGAATTTTATTGGGGTGAGATGGTTTAGGTTTAGTTTCTTATTGTTTAGTTATTTATTATCAAAATGTAAAATCTTATGGGGCTGGAATATTAACTGCTTTATCTAATCGTATTGGTGATGTTGCTATTTTAATTTCTATTGCTTGAATGTTGAATTTTGGTGGTTGAAATTATATTTATTATTATGAATTTATTTCTGGTTCTTTTGAGATAAAGCTTATTACTATATTAATTGTTTTGGCTGCTATAACTAAAAGAGCTCAGATTCCTTTTTCTTCTTGACTTCCTGCAGCTATAGCTGCTCCTACTCCTGTTTCTGCTCTTGTTCATTCTTCCACTCTTGTTACTGCTGGGGTTTATTTATTAATTCGTTTTAGTCCTATGCTTGATACATATAATTGTGGTTGATTCTTATTGTTAATTGGTTGTATGACTATATTTATAGCTGGATTAGGAGCAAATTTTGAGTTTGATTTGAAAAAAATTATTGCTCTTTCTACCTTAAGTCAACTTGGTTTAATAATGAGAATTTTAGCTATAGGTTATCCAAAACTTGCTTTTTTTCATTTGTTGGCTCATGCGTTATTTAAGGCTTTACTATTTATATGTGCAGGTTCAATAATTCATAATTTAAAGGATTCTCAGGATATTCGTTTTATAGGTTCTATTGTTAATTTTATACCTTTAACTTCAGTTTGTTTT------------AATGTTTCTAGATTATCTTTATGTGGTATACCTTTTTTAGCTGGGTTTTATTCTAAGGATTTAATTCTTGAGATGGTTTGTTTAAGATGAATTAATTGTTTAATTTTTTTTTTATATTTTTTTTCGACTGGTTTAACAGCTTCTTAC---TCTTTTCGTTTATTTTATTATTCAATGTCTGGTGATAATAATTTTTATTCGAGCTTTTCATATGATGATGAAGGTTATTATATTTCTTTTGGTATAATTGGTTTATTATTTGTTGCGGTTTTTGGTGGTAGTTTGTTGTCTTGGTTAATTTTTCCAGTTCCTTGTATAATTGTTTTGCCTTATTATTTAAAGTTTTTAACTGTTACTGTAGTTGTTTTAGGTGCTTATTTTGGTTATTTGATTTCTAAATTGGATTTTTCTCAAAATTTATTTTCTTTAAATATATTATCTTTTGTTAGATTTGCTGGTTCTATGTGATTTATACCTTTTCTTTCAACGAAGTTAATTAGATATTTGCCATTAAAAATAGGTTATTATTCTTCTAAGTTTTTAGATTATGGTTGAGGTGAGTTATTAGGTGGTCAGGGTTTATATAGTTTGTTTGTTTATTTAATTTCTTATATTCAAGGTTGATATGATTTAAATTTTAAGATTTATCTTTTAACTTTTATTTTTTGAATGTTTGTTATTTTAATATTATTTTTCTTA---------------ATGTTAAAATATTTATTTTTAATTGTTTTTTTGACCCCTCTTTGTTTATTGAATAATAGTTGATGGTTGGTTCATTCTTTGATGTTTTTATCTAGTTTTTTATTTATAATTTGTGTTTATTCTTATTCTGATTTAAATATAATTAGATATTATTTAGGTGTTGATTATTTTTCTTTTAGTTTAATTTTACTTAGTTTTTGAGTTTGTTCTTTAATAATTACTGCTAGAGGTTCAATTTATTTATCTACTTATTATTCTAATTTTTTTATTTTTATAGTTCTTTTGTTAATGATTATGCTTTATTGTTCTTTTTCTAGATTAAGTTTATTATCTTTTTATATTTTTTTTGAGGCTAGATTAGTTCCTACTTTACTTTTAATTTTGGGTTGGGGTTATCAGCCTGAGCGTTTGCAAGCTGGTATTTATTTAATTTTTTATACTTTGGTTGCTAGATTGCCTTTACTTTTGGTATTATTAAGGGTTTATGATTTTGCTAATACTCTTTATTTTCCTCTATTATCTGAT---TTTGGTTCTTATTATTTTATGTTTTATGTTTTTATGGTTTTGGCTTTTTTAGTTAAGATGCCAATATTTTTATTCCATCTTTGACTTCCTAAGGCCCATGTTGAAGCCCCTATTTCTGGTAGAATAATTCTTGCAGGTGTTTTGTTAAAGTTGGGTGGTTATGGTATTTTTCGTGTTATAAAGGTTATTTCTTATTTGGGTGTAAGATTTAATTATTTTTGATTAGGTTTAGGTTTGTCTGGTGGTGTTATTGTTAGATTTATTTGTTTTTGTCAAGTGGATTTGAAGTCTTTAATTGCTTATTCTTCTGTTGCTCATATAAGAATAGTTATTGGTGGTTTAATAACTATAAATTGATGAGGTTGTATTGGTTCTCTTTCCTTAATAATTGGTCATGGTTTATGTTCATCTGGGTTGTTTTGTTTATCTAATATTATTTATGAGCGATTAGGTAGTCGTAGATTGTTAATTAATAAAGGTATAATTAATCTTATACCAAGTATGTCTCTTTGGTGATTCCTTTTAAGATCATCTAATATAGCTGCCCCTCCTTCTTTAAATTTAGTTGGTGAATTAAGTTTATTAAATAGTATTATATCTTGATCTATTTTTAGATTTTTAGTATTAATTTTTTTGTCTTTTTTTAGAGCTGTTTATACATTATATATATATTCTTATTCTCAGCATGGTTCTTATTATTCTGGTGTTTATACTTGCTCTCTTGGTTATTTGCGTGAATATCATCTCTTATTTTTACATTGACTTCCTTTAAATGTTCTTTGTTTAAAGGGTGAATATTTTTTTGTTATGTTTATATTTTCTATTTTTACTTCTTTATTGATTTATTTTGCTGGTGTTTATGTTTTTTCTTCTAAACGTAAACATTTGTTGATAGTTCTTTTGAGACTTGAATATATTGTTCTTTCTTTGTTTATATTAATCGTTATTTTTTTAATTGAGTTTGATTATGATTATTTTTTTCCTATTATTTTTTTGGTTTTTTCTGTTTGTGAAGGAGCTTTAGGTCTTTCTGTTTTGGTTTCTATAATTCGTTCTCATGGAAATGAT---TTTTTTAATTCTTTTGGTTTATCTTTATGTATGATTAAAATAATGATTATAGCATTATCAAATGTAATAAATATTAATTTTATAAAATTAAATCACCCTATATCAATAATACTTTTTATTATCTTACAAACATTTCTTATAGGATTAATAGCAGGAACAATAATAGAAAGATTTTGATTATCATACATCCTATTTTTAACATTTTTAGGTGGTATATTAGTACTATTTATTTACATTACAAGAATCGCATCAAATGAAATATTTCAACCAAAATCAACTACTATAATTTTCACCTTAACATCATGAATCGTAATTATATTTATAATTATCATTATAGATAAAACAATATTCATAGACTTTTTTAAAAACACAGAAACTATAAATATT---AATAATTCAATTAATTACCAAGAAATAACTATATCTTTAGAAAAATTATATAATAATCCAACATTTATTATTACA---ATAATAATAATAATTTATTTATTTTTAGCATTATTAGCAGTAGTTAAAATTACTAATATTAACCAAGGGCCCATCCGAAAAACAATA---ATGAATAAACCTCTACGATTAAAACACCCTTTAATTAAAATTCTTAATAACTCTTTAGTAGACTTACCAGCACCAACAAATATTTCATTTTGATGAAATTTTGGATCATTATTAGGATTATGTTTAGTAATTCAAATTGTAACTGGATTATTTTTAGCTATACATTACACATCAAATATTGAAATAGCATTTAGAAGTGTT------GTTCATATTTGTCGAGATGTTAATAATGGTTGAATTATTCGAACGTTGCACGCAAACGGAGCATCTATATTTTTCATTTGTATTTATTTACATGTAGGACGAGGAATCTATTATGGATCATATATGTATATATATACATGAATAATCGGAACAGTAATTATATTCCTTGTTATAGCAACAGCTTTTATAGGATATGTTTTACCTTGAGGTCAAATATCATTTTGAGGTGCAACAGTAATTACAAATTTATTATCAGCAATCCCTTACCTAGGTACAGATTTAGTTCAATGAGTATGAGGAGGGTTTGCTGTAGATAATGCAACATTAAATCGATTCTTTACATTTCATTTTGTCCTTCCGTTTGTAATTGCAGCTATAGCTGCAATTCATTTATTCTTCCTACATCAAACAGGATCAAATAATCCTCTAGGGTTAAACGGTAATATTGAAAAAATTCCTTTTCATCCATATTTTACATTCAAAGACTTAATTACAATTGTAATAATAACATCATTATTAATTATATTATGCTTAATTAATCCTTACCTTTTAGGAGATCCAGATAACTTCGTGCCAGCTAACCCTTTAGTAACACCAATTCACATTCAACCAGAATGATATTTCCTATTTGCATATGCAATTTTACGATCAATTCCTAATAAATTAGGAGGTGTTATTGCTTTATTTTTATCAATTAGAATTTTAATAATTATACCATTTTATAATAAAACCCCTTTTCGAGGTATTCAATTCTATCCTATTAATCAAGTATTATTTTGAATTATAGTAGTTGTAGTGTGTTTATTAACATGAATTGGAAAACGACCAGTTGAAGAACCTTATATTATAACAGGACAAATATTAACAGTAATTTATTTTACTTATTTTATTATTAATGTACACGTAGCAAACATATGAGATAAATTAATTAAGGAA------------ATACTTTATGATTTATTTATATTTATTTTGAACTTTTTACTTTTAGTGATTTGTGTATTAGTTAGTGTAGCTTTTTTAACCTTACTTGAGCGTAAGGTTTTAGGTTATATTCAAATTCGTAAAGGTCCAAACAAGGTTGGTTTTGTTGGTATTCCTCAGCCTTTTAGTGATGCTATTAAGCTTGTTTGTAAGGAGCAACCAATTCCAATTATATCAAATTATATATTTTATTATTTTTCTCCAGTTTTTAATTTAATAATTGCTTTGGTTGTTTGAGTTATTTTTCCTTATTTAACTTATATATGTTCATTTTCTTATGGTTTTTTATTTTTTTTATGTTGTACTAAATTAGGGGTTTATACTGTAATAATTGCTGGTTGATCTTCTAATTCTAATTATTCTTTATTAGGTTCCTTGCGTTCTGTTGCTCAAACTATTTCATACGAAGTTAGCTTGGCTTTAATTTTGCTTAGTTTAATTGTTTTAATTGGTAGTTTTAATATATTTGATTTTTTAAATTATCAACTTTATTCTTGGTTTATTATTATTTCTTTTCCTTTGGCTTTGGCTTGTTTTGCTTCATGTTTAGCAGAAACTAATCGTACTCCTTTTGATTTTGCTGAAGGTGAATCTGAGTTAGTTTCTGGGTTTAATATTGAATATGGTGCTGGTGGTTTTACTTTAATTTTTTTAGCTGAATATACAAGAATTGTTTTTATGAGCATGTTATTATCTTTAGTTTTTTTAGGAGGTGATTTTTATTCTTTTATATTTTTTATTAAGCTTGCTTTTGTTTCATTTATGTTTATTTGAGTTCGTGGTACTTTACCTCGTTTTCGTTATGACAAGCTAATGTATTTGGCTTGAAAAAGTTTTTTACCTTTATCTTTAAATTTTTTTATCTTCTTTATTGGGCTAAGGATTTTATTGACTTCATTTGTT------------------
>Epacromius_coerulipes_NC_052732
ATGAACAACAACTCTATAAAACTTCTCTTCCTATCATCGTTGATGATAGGAACGATCCTGTCCATTTCATCAAATTCCTGATTAGGAATTTGAATAGGACTTGAGATCAACTTACTATCCATTATTCCCATATTAACAAGAAATAAAAAAATAATGATTAATGAATCAGCAATTAAATATTTCATTATTCAAGCAATAGCATCAACAATGCTATTAATTTCAATTTTATTAATTCAAATAAAATAT---ACAATTTGATGAGAAAAAGAA---ACAATTCCATCATCAATAGTTTTATCAAGAATAATATTGAAAATTGGAGCTGCTCCATTCCATTTTTGATTACCTGAAGTAATAAGATCATCAAGATGAATAAATTGTTTTTTATTGATAACTTGACAAAAAATTGCTCCAATAATAGCAATATCTTATTGCATTAGAATAAGAATTTTTACATTCATGGTGATCTTAATAAGAATTTCTATTGGGGCAATAGGAGGATTAAATCAAACGTCAATTCGACAAATCATAGCATATTCATCAATTAGTCATCTAGGATGGATAATTAGAGCAATAATTATTAGAGAAAATGCATGAGAATTGTATTTTTACATTTATGTAATCCTTAATATAATCATAATTTCATTTTTCAAAAGTACAAATTTATTCTTTTTAAACCAAGTTTTCTTAGCAAGAAATATAAAAACAGAAATTAAATTTATGATACTTATATCACTATTATCACTTGGTGGTCTACCACCAATATTAGGATTTTTACCAAAATGAATTGTAATTCAATTAATAATCGATAATAACATAACAACGTTAATACTAATTATAGTTACACTAACAACTATTACACTGTATTACTATATACGAATTAGATTTTCAGCAATTATTATATCACACACTGAAAATTCATGATCAATAAAAATAACAAATCAAAAATCAAAAACATTATTACCTTTCATAACAATAGTATCAATATTAGGACTAATCTGCACATCAAATATTATCTTATTTTAC---------ATCTTACCGAAAAAATGAATATTCTCAACAAACCATAAGGATATTGGTACTTTATATTTTATATTTGGAGCATGAGCTGGAATAGTAGGAACATCAATAAGAATAATTATTCGTACAGAATTAGGACAACCAGGATCATTAATTGGAGATGATCAAATTTATAATGTAATTGTTACAGCACACGCATTTGTTATAATTTTCTTCATGGTTATACCTATTATAATTGGTGGATTTGGAAATTGACTTGTACCATTAATAATTGGAGCACCAGATATAGCATTCCCACGAATAAACAATATAAGATTTTGACTTTTACCACCATCATTAATTTTACTTATCTCATCTTCTATAGTCGATAGAGGGGTTGGTACAGGATGGACAGTCTATCCACCACTAGCAGGAGCAATTGCTCATGGAGGAGCATCAGTTGATTTAGCAATTTTCTCTCTTCATCTAGCAGGTATTTCATCAATTCTAGGAGCAGTAAATTTTATTACAACAGCAATCAATATACGATCAGAAAGAATAACTTTAGATCAAACACCCTTATTTGTTTGATCAGTAGCTATTACAGCATTACTTTTACTTTTATCATTACCAGTTCTAGCAGGAGCTATTACTATACTTTTAACAGATCGAAACCTTAATACATCATTTTTTGACCCTGCAGGAGGAGGAGACCCAATTCTATATCAACACTTATTTTGATTCTTTGGACATCCAGAAGTATATATTTTAATTCTACCAGGATTTGGTATTATTTCCCATATCGTTTGTCAAGAAAGAGGAAAACTTGAATCATTTGGAACATTAGGTATAATTTATGCTATACTTTCAATTGGACTAATAGGATTTATTGTATGAGCACATCATATATTTACAGTAGGAATGGATGTTGATACACGAGCATACTTTACATCAGCAACAATAATTATTGCAGTGCCAACAGGGATTAAAGTATTCAGATGATTAGCAACACTTTATGGAACTAAGTTCAAATTTAATCCACCTTTATTATGAGCTTTAGGATTTATTTTTCTATTTACAATAGGAGGATTAACAGGACTAGTTCTAGCCAATTCATCATTAGATATTGTACTCCATGATACTTATTATGTTGTAGCACATTTTCACTATGTACTTTCTATAGGAGCAGTATTTGCAATTATAGGAGGAATTATCCAATGATATCCCCTATTTACAGGACTAACAATAAATAATAAATGATTAAAAATTCAATTCATCATTATATTTATTGGAGTAAATATAACATTCTTTCCTCAACACTTCCTTGGATTAGCAGGAATACCACGACGATATTCTGATTATCCAGACGCCTACACGTCATGAAATGTTATTTCAAGAATCGGATCTTCAATTTCAATTATTGGAATTATTATATTCATTTTAATTATATGAGAAAGTATAATTAAAAATCGAACAATTATATTTAGAACTAATATAAGAAGATCAACAGAATGATTACAAAATAATCCACCTGCAGAACATAGATACTCTGAACTACCATTAATTAATAAA---ATGGCAACATGATCAAACTTATCATTACAAGATAGAGCTTCACCATTAATAGAACAACTATCATTCTTTCATGATCATACAATAATTGTACTATTATTAATTACAGCAATTGTAGGTTATTCATTAAGTTACATGTTATTAATAAATTTCACAAATCGAAATATACTTCATGGTCATTTAATCGAAACAATTTGAACAGCATTACCAGCAATTACATTAATTTTTATTGCATTACCATCATTACGATTATTATATTTACTAGATGACTCAACTGACGCTATAATTACAATTAAAACAATTGGACGACAATGATATTGAAGCTATGAATATTCAGACTTTATAAATGTAGAATTTGATACATACATAAAACCAGAAAAAGAATTAGAAATTGAAGAATTTCGATTATTAGATGTAGACAACCGAACCATTTTACCAATAAATACAGAAGTTCGAGTACTAACAAGAGCATCAGACGTTCTCCACTCATGAGCTGTACCAGCTTTAGGAATTAAAATTGATGCAACCCCAGGACGATTAAATCAAGGAGCATTCACAATAAATCGTCCTGGATTA---TTTTTTGGACAATGCTCTGAAATTTGTGGAGCAAATCATAGATTTATACCAATCGTAATTGAAAGAACATCAATAAAATTATTTATTAAATGAATATCTAGTATATTTATTCCACAAATATCACCTATAATATGATTTTCACTATTTATTATTTTCTCTATCACGTTAATCTTATTTAATCAATTAAATTTCTTCTCATATAAACCTAACATAATAGAAAAAATAAAAAAA---TTAATTAAAGGAAAAAACATA---AATTGAAAATGAATGATAACAAACCTATTTTCAACATTTGATCCATCAACTAATATCTTTAATTTATCACTAAATTGAACTAGAACATTTTTAGGATTATTATTAATCCCTTCAATATTTTGATTAATACCATCACGGATTAATATTTTATGAAATAAAATAAACCTAAACTTACATAATGAATTTAAAACTTTGTTAGGAATAAATTCATTTAATGGATCAACATTTATTTTTATTTCAATTTTTATTATAATAATATTTAATAATTTTATAGGACTATTTCCTTATATTTTTACTAGAACTAGACACATAACATTAACATTTACAATTGCACTACCAATATGAATAAGATTTATATTATTTGGATGAATTAATAATACCAACCATATATTTACACACTTAGTTCCCCAAGGAACACCAACAGCACTTATATCATTTATAGTAATAATTGAAACA---------------------------------------------------------------------ATTAGAAATATTATTCGTCCTGGAACATTAGCAGTTCGATTAGCTGCTAACATAATTGCAGGACATTTACTTTTAACTTTACTAGGAAACACAGGACCATCATTAACAGTAAGATTTATATTAATTCTAATTACTGGTCAAACAGTTCTTTTAATTCTTGAATCTGCAGTTGCTGTAATTCAAGCATATGTATTCTCAATTTTAAGAACATTATATTCAAGAGAAGTATATATGTTAACAACTCATTCAAATCACCCATTTCACATAGTAGATTATAGACCATGACCATTAACCGGAGCAATTGGAGCAATAGTAATAGTGTCAGGATTAGCAAAATGATTTCATCTATTTAATATAAACCTTCTTATCATCGGAATAAGAATTACAATACTGACAATAATTCAATGATGACGAGATGTAGTTCGAGAAGGAAGATTTCAAGGTTTACATACAAAACTTGTTTCAATAGGACTACGATGAGGAATAATTTTATTTATTGCATCAGAAGTACTATTTTTTATATCATTTTTCTGAGCATTTTTTAGAAGAAGACTAGCACCAACAATTGAACTTGGAATAATATGACCACCAATAGGAATTCAACCATTCAACCCTATGCAAATTCCACTACTTAATACAGCTATTTTACTCGCATCAGGAGTTACAGTAACGTGAGCTCATCATAGAATTATAGAATCAAACCATTCACAAGCAACTCAAGGATTATTTTTTACAGTATTATTAGGAATATATTTTACTATACTTCAAGCATATGAATATTGAGAAGCACCATTTACAATTGCAGATGCTGTATATGGATCAACATTTTTTGTTGCAACAGGATTCCATGGACTTCATGTAATTATTGGAACAATGTTCTTATTAACATGTCTAAGA------CGACACTTAATGAATCAATTCTCATCAAATCATCACTTTGGATTTGAAGCAGCAGCATGATACTGACACTTTGTAGATGTAGTATGACTATTTTTA---TATATCTCAATTTACTGATGAGGTAGA------------------------ATTATAACTTTAATTTCAAGAATTATAATTAGATTTATTGTACCAATATTAGTAATAATTATTGCATCAATCCTATCAAAAAAATCAATTAATGACCGAGAAAAAAGATCACCATTTGAATGTGGATTTGATCCTAAAAGATCAGCACGTATACCATTTTCATTACAATTCTTTTTAATTGCAGTTATCTTCTTAATTTTCGACGTAGAAATTGCATTAATTTTACCAATTGTAATTATTATAAAAACATCAAATATTATAATATGAACAGCATCTACAATATTTTTTGTTCTTATTCTTTTAATTGGACTATATTATGAATGAAAACAAGGAGCTTTAAATTGAGCAAAT---------------ATTTGTTCATTAAGTTTTTTTATTTTATTATTATCTAGAACTTTTGTTTTTTTATTGGGTATTTATTATTTAATATTTGATTATAGAATTTTTATTGAATGGGAACTTTTTAGTTTAAATAGTTCAATGGTAATTATAACTTTTATTTTTGATTGAATATCTTTAATTTTTATATCTTTTGTAATGTATATTTCTTCTTTGGTTATTTATTATAGAACTGACTATATACATGGTGAAAAGAATATTAATCGTTTTATTATGATTGTTTTAATATTTATTTTTTCTATAGCTCTTTTAATTATTAGTCCAAATTTAATTAGTATTTTATTGGGTTGAGATGGTTTAGGTTTAGTTTCTTATTGTTTAGTTATTTATTATCAAAATGTTAAATCTTATAATGCTGGTATGCTTACTGCTTTATCTAATCGTATTGGTGACGTTTCTATTTTAATTTCAATTGCTTGAATATTAAATTTTGGTGGATGAAATTATATTTATTATTATGATTTTATCATTGATTCTTTTGAAATAAAGGTTATTACTATATTAATTATTCTTGCTGCTATAACAAAAAGAGCTCAGATTCCATTTTCATCATGGCTTCCTGCTGCTATGGCAGCTCCTACTCCTGTTTCTGCTTTAGTTCATTCTTCAACTCTTGTTACTGCTGGTGTTTATTTGTTAATTCGTTTTAGTCCAATATTAATTTTATATAATTATTGTTGGTTCCTTTTATTAATTGGTTGTATAACAATATTTATATCTGGTCTTGGTGCGAATTTTGAATTTGATTTAAAAAAGATTATTGCTCTTTCTACTTTGAGTCAACTTGGTTTAATAATAAGAATTTTATCTATAGGATATTTTACTTTAGCCTTTTTTCATTTATTAACTCATGCTTTATTTAAGGCTTTATTATTTATATGTGCAGGTTCAATAATTCATAATTTAAAGGATTCTCAAGATATTCGTTTTATAGGTTCTATCGTAAATTTTATACCGTTAACTTCTGTTTGTTTT------------AATGTTTCTAGATTATCTTTGTGTGGTATACCTTTTTTAGCAGGTTTTTATTCTAAGGATTTAATTCTTGAGGTTGTTTGTTTAAGTTGAATTAATTTTTTAATTTTCTTTTTATATTTTTTTTCTACTGGTTTAACTGCATCATAT---TCTTTTCGTTTATTTTATTATTCTATATCTGGTGATAATAATTTTTGTTCTAGTTTTTCTTTTAATGATAGAAGTTATTATATTTCTTTTGGTATAATTGGTTTATTATTTATAGCTGTCTTTGGTGGTAGATTTTTATCTTGATTAATTTTTCCTATTCCTTATATGATTATTTTACCATGATATCTTAAGTTTATTACATTGTTTGTTGTTATTTTAGGTTCTTATTTTGGTTATAGTATTTCTAATATTGAGTTTTCTTACAATTTATTTTCTTTAAAATTTTTACCTTTTGTTAGATTTGCCGGTTCTATATGATTTATACCTTTTCTTTCAACAAGTTATATTAGATATACACCTTTAAAATTTGGTTATAATTCTTCTAAGTCTTTAGATTATGGTTGAGGTGAATTATTTGGTGGTCAAGGTATATATTTATTCTTTTTGTATTTAATTGATTTTATTCAGTCTTTATTTGATTCAAATTTTAAGGTTTATTTATTAACTTTTATTTTTTGAATATTTATTTTATTTATGTTATTTTTTATTTTT------------ATGTTAAAATATCTTTTTATAGTTTTGTTTTTGATCCCTATTTGTTTATTAAAAAATTGTTGATGGTTGGTTCATTCTTTATTGTTTTTATTGAGTTTTGTTTTTATAATTTTTGTTTATTCTTATTGTGATGTTAATATAATTAGATATTGCTTTGGTATTGATTATTTTTCTTTTGGTTTAATTTTATTAAGTTTTTGAATTTGTTCTTTAATGCTTACTGCTAGAAGTTCGGTTTATTTATTTTCTTATTATTCTAGTTTTTTTGTTTTTTTTGTTTTGTTATTATTAATTATATTATATTGTTCTTTTTCTAGATTAAGTTTATTATCTTTTTATATTTTTTTTGAGTCTAGATTAATTCCTACTTTATTTTTAATTTTAGGTTGGGGTTATCAACCTGAACGTTTACAAGCAGGTATTTATTTAATTTTTTATACTTTAGTTGCTAGACTGCCTTTATTACTTGTTTTGTTTAAGTTAAGTTTTATTTTAAATACTCTTTATTTTCCTTTATTAATTGAT---TGTGGTTCTTTTTATTTTATGTTTTATGTTTTTTCTTTATTTGCTTTCTTAGTTAAAATACCTATATTTTTATTTCATCTTTGGCTTCCCAAGGCTCATGTTGAGGCTCCAATTTCTGGTAGAATAATTCTTGCTGGTGTTTTATTAAAGTTAGGTGGTTATGGTATTTTTCGAATTATGAAGGTTATTTCTTATTTAGGTTTGAGGTTTAATTATTTTTGATTATCTCTTAGCTTGTTTGGTGGTGTTATTATTAGTTTTGTTTGTTTTCGACAGGTAGATTTAAAGTCTTTAATTGCTTATTCTTCTGTTGCTCATATAAGAATGGTAATTGGTGGATTAATAACTATAAATTGATGAGGTGTCACTGGTTCTCTTTCTTTAATAATTGGTCATGGTTTATGTTCTTCTGGTTTATTTTGTTTATCAAATATTATTTATGAGCGTTTGGGTAGACGAAGATTAATAATTAATAGGGGTATAATTAATTTAATACCTAGAATGTCTCTTTGATGATTTTTATTGAGATCATCAAATATGGCTGCTCCTCCTTCTTTAAATTTATTAGGTGAGTTTAGATTATTAAATAGAATTGTTTCATGATCTTCATATATAATTTTAATATTAGTTTTTTTATCTTTTTTTAGAGCTGTTTATACATTATATATATATTCTTATTCACAACATGGTTCTTATTATTCTGGTATTTATACTTGTTCATTTGGTTATTTTCGTGAATATCATCTTTTATTTTTACACTGATTCCCTCTTAATATTTTATGTTTAAAGGGTGAATATTTTTATTTTATGTTTATATTTTCTATGTTTACTTCTTTGTTAGTTTATTTTTCTGGTGTTTATATTTTTTCTTCTAAACGTAAACATTTATTAATGGTTTTGTTAAGATTAGAATATATGGTTCTTTCTTTATTTATATTACTTATTATTTTTTTACTTTCTTTTGATTATGATTATTTTTTTCCTATTGTTTTTTTAGTTTTTTCTGTTTGTGAAGGTGCTTTAGGACTTTCTATTTTAGTTTCAATAATTCGTTCTTATGGTAATGAT---TTCTTTAATTCTTTTTTTATATCATTATGTATTATTAAAATAATAATTATAACAGCATCAAATTTAATAAACATTAATTTTATCCAATTAAGTCACCCAATATCAATAATACTAATTATTATTATTCAAACAATCTTAATTGGATTAATAACAGGAATAATAATAGAAAGATTTTGATTATCTTATATTCTATTCTTAACATTTCTTGGTGGTATATTAGTGTTATTCATTTATATTACAAGAATTGCATCAAACGAAATATTTAAAATTAAATCAATTAACATAATAATTATTATAATAATATTTATAATCATAACATTAATTTTAAGTATTTTAAATAAAACAATATTTATAGACATAATTAAAAATACAGAAACAATAAACATG---AAATATACAATAAACTATCAAGAAATAACTATATCCTTAATAAAACTATACAATAAACCAACAATTTTTATTACA---ATAATAATAATAATCTATCTATTCATTGCATTATTAGCAGTAGTTAAAATCACCAATATTAATCAAGGACCTATTCGAAAAATAAAAAACATGAACAAACCTTTACGATTAAAACATCCATTAATTAAAATTATCAACAATTCATTAATTGATTTACCTGCACCAACAAATATTTCTTTTTGATGAAATTTTGGATCATTATTAGGATTATGTCTAATAATTCAAATTGTCACAGGACTATTTTTAACCATACATTATACGCCAAATATTGAAATAGCTTTTAGAAGAGTA------GTTCATATTTGTCGAGAAGTAAATAATGGATGATTAATTCGAACACTACATGCAAATGGAGCATCAATATTTTTCATTTGTATTTATCTTCATGTAGGACGAGGAATATATTATGGATCATATATATACATAAATACATGAATAATTGGAACAGTTATTCTATTTATAGTTATAGCAACAGCATTTATAGGTTACGTTTTACCATGAGGACAAATATCATTTTGAGGAGCAACAGTTATTACAAATCTATTATCAGCAATTCCTTATATTGGAACAGAACTTGTACAATGAGTATGGGGAGGATTTGCAGTTGACAATGCAACTCTAAACCGATTTTATACATTCCACTTTGTATTACCATTTATTATTGCTGCTATAGCGACAATCCATTTATTCTTCTTACACCAAACAGGGTCAAATAACCCAATTGGTATAAACAGAAATATTGAAAAAATTCCTTTTCATCCTTATTTTACATTTAAGGACTCAATTACATTTGTAATTATAACAATATTATTAATTACCCTATGCTTATTAAACCCTTATATACTAGGAGATCCAGATAATTTTGTACCAGCAAATCCATTAGTAACCCCTATCCATATTCAACCAGAATGATACTTTCTATTTGCCTACGCAATTTTACGATCAATTCCTAATAAACTAGGTGGAGTTATTGCTTTATTTCTTTCAGTTAGAATCTTAATAATCTTACCATTTTATAATAAAACAAAATTCCGAGGTAATCAATTTTACCCAATTAATCAAATTATATTTTGAATTATAGTAACAGTAGTTTGTCTATTAACCTGAATTGGTAAACGACCAGTTGAAGAACCATATATTATAACTGGTCAAATTCTAACAGTAATCTATTTCTTATACTTCTTAACTAACGTCCACATAGCAAAAATATGAGATTCATTAATTAAAAAA------------ATATTATATGATTTTATTATATTTATTATAAATTTTTTGCTTTTAATTATTTGTGTTTTAATTAGAGTAGCTTTTTTAACTTTATTAGAACGAAAGGTATTAGGTTATATTCAAATTCGTAAAGGTCCAAATAAGGTAGGATTTTTAGGTATTCCTCAGCCTTTTAGTGATGCTATTAAATTAATTTGTAAGGAGCATCCTATTCCTTTTATGTCAAATTATTTTCTTTATTATTTTTGTCCTGTTTTTAATTTAATGATTTCTTTATTTATTTGGTGTGTTTTTCCTTATATAACTTATATGTGTTCATTTTCATATGGATTTTTATTTTTTCTTTGCTGTACTAGTTTGGGTGTATATACATTAATGTTTGCTGGTTGATCATCTAATTCTAATTATTCATTGCTTGGTTCATTACGATCTGTTGCTCAAACTATTTCTTATGAAGTAAGATTGGCTTTAATTATTTTATCTTTAATTATTTTAATTGGAAGTTTTAATATATATAATTTTATAGGTTTTCAGCTTTATTGTTGATTTATTGTTTTTTCTTTTCCTTTAGCTTTATCTTTTTTTGCTTCTTGTTTAGCTGAGACTAATCGTACTCCTTTTGATTTTGCTGAGGGTGAATCTGAATTGGTTTCAGGGTTTAATATTGAATATGGTGCGGGTGGTTTTACTTTAATTTTTTTAGCTGAATATACTAGAATCATTTTTATGAGAATGTTATTTTCATTGATTTTTTTAGGTGGTGATTTTTATTCTTTTTTATTTTTTATTAAGCTTTCTTTTATATCTTTTATTTTTATTTGGGTTCGTGGAACTTTACCTCGTTTTCGATATGATAAACTTATATATTTGGCTTGAAGGAGTTTTTTGCCTTTATCTTTAAATTTTTTATTTTTTTTTATTGGTTTAAGGGTTATATTGTTTTCTTTAATT------------------
>Filchnerella_nigritibia_MZ433420
ATGACCAGCAACTCAACTAAACTCCTGTTCCTGTCATCTTTGATGATAGGAACAGTTTTATCCGTTTCATCCAACTCGTGATTCGGAGTTTGAATAGGGCTAGAAATCAATTTACTTTCATTTATCCCACTTCTAGCCAATAATAAAAATATAATGATAAATGAATCCTCAATCAAATATTTCATTGTCCAAGCAATAGCGTCGACAATGCTTTTGTTCTCAATCTTGATTATTCAAATTAAATAT---CCCTTGAATTGAGAACAACAA---ATCATCCCTTCCATGATGATTAGATCAAGATTAATATTAAAGATTGGGGCAGCTCCATTTCATTTCTGATTTCCAGAAGTTATAGGAGCAACAAGATGGATTAATTGTCTAGTATTAATAACATGACAAAAAATTGCCCCAATAATGGTTCTATCATATTGTATTCAAAACAGAATATTTATTAGAACCATTATTATTGCAAGAATTGCAATTGGAGCCTTAGGAGGGTTAAATCAAAATTCTCTACGTCAACTAATAGCTTATTCTTCAATTAGACATTTAGGTTGAATAATCGCTTCAATTAGAATTAGAGAAACAATATGGGAAGTATATTTTCTAGTATACTCCTTACTGAGAATAATTATAGTATCACTATTCAACCAAAGTAAACTATTCTTTATAAATCAAATCTATACCTCAGAAAATATAAACATCGAAATTAAATTCATAATATTTCTAACATTATTATCGTTAGGAGGATTACCTCCATTCCTTGGATTTATACCAAAATGAATAGTAATACAATCACTAGTAGAAAATAACCTTTCAGCTTTAATGGCAATTATAGCAGTATTAACAACAATTACATTATACTACTACATACGAATTAGATTCTCAGCACTAATCATAACATTCTCAGAAAACTCATGATCAATCAATAATAATGTAAAATCACCGAAATTTATTTTACCAACAATAGTTACAATCTCAACACTTGGGCTAATTTCAACATCAACAATAATCTCAACATTT---------------CCGCAAAAATGATTATTCTCAACAAACCATAAGGATATTGGAACTCTATACTTTTTATTTGGAGCATGAGCAGGAATAGTAGGAACATCAATAAGCATAATTATTCGAGCTGAACTTGGTCAACCAGGACAATTAATTGGAGACGATCAAATTTATAATGTAGTAATTACATCCCACGCATTCGTAATAATTTTCTTTATAGTAATACCAATTATAATTGGAGGGTTTGGGAACTGACTGGTTCCATTAATAATTGGAGCACCAGATATAGCCTTTCCACGAATAAATAATATAAGATTTTGACTTTTACCCCCTTCCTTAACCCTACTTCTAACCTCGTCTATAGTGGATAGCGGAGCAGGGACAGGATGGACAGTTTACCCCCCACTTGCCGGAGCAATCGCTCATGGAGGAGCCTCAGTAGACTTAGCAATTTTTTCATTACATTTAGCAGGAGTATCATCAATTCTTGGTGCAGTAAATTTTATCACTACAGCAATTAATATACGATCAGAAAGAATAACTCTTGACCAAACACCTTTATTTGTTTGATCGGTAGCAATTACTGCACTATTATTACTCCTATCTTTACCAGTTCTAGCAGGTGCCATTACAATATTACTTACTGACCGAAACTTAAATACATCATTCTTTGATCCAGCAGGAGGAGGAGACCCAATTTTATATCAACACTTATTTTGATTCTTTGGGCATCCTGAAGTTTACATTTTAATTCTCCCAGGATTTGGTATTATTTCCCATATTGTTTGTCAAGAAAGTGGAAAGATTGAATCATTTGGAACACTAGGAATAATTTACGCAATATTATCTATTGGACTTATAGGATTTATTGTATGAGCTCATCATATATTCACCGTAGGTATAGACGTCGACACCCGAGCATACTTCACATCAGCTACAATAATTATTGCTGTACCCACAGGAATTAAGGTATTTAGATGATTAGCAACCTTATACGGAACAAAATTTAAATTTAATCCACCTTTATTATGAGCATTAGGATTTATTTTCCTATTCACAATTGGGGGATTAACAGGGTTAATTTTAGCAAATTCCTCATTAGATATTGTATTACATGATACATACTATGTTGTCGCACACTTCCACTATGTACTTTCTATAGGAGCAGTATTTGCAATTATAGGAGGAATTATTCAATGATATCCACTATTTACAGGTCTAACAATAAACAACACATGACTAAAAATCCAATTTGCAATTATATTTATTGGAGTAAACCTAACATTCTTTCCACAACACTTCCTAGGACTAGCTGGAATACCTCGACGATATTCAGATTACCCAGACGCATATACATCATGAAATGTAATTTCAAGTATTGGATCAACTATCTCAATTGTTGGAATCATCATATTTATTATTATTATATGAGAAAGAATAATTTCAAATCGAGCAGTTATATTTAGTTCAAACATATCAAGTTCAACTGAATGACTCCAAAATAACCCCCCAGCAGAACACAGATATTCAGAACTACCTTTAATTACTAGA---ATGGCAACTTGATCAATTTTATCATTACAAGACAGAGCTTCCCCTTTAATAGAACAACTATCATTTTTTCATGACCACACAATAACTGTATTAACTTTAATTACAATTGTTGTAGGATATTCGTTATCCTATATATTAACAATTAAATATTCAAACCGATATGTTCTCCATGGACACCTTATTGAAACAATTTGAACAGCTCTGCCAGCAATCACCTTAATTTTTATTGCCCTACCATCATTACGACTACTTTATATACTAGATGACTCAATTGATGCATTAATTACAATTAAAACAATTGGACGTCAATGATACTGAAGATATGAATATTCAGACTTTGTAGATGTAGAATTTGATACCTATATAACCCCTGAAAGAGACTTAGAAGTAGATGGATTTCGACTACTAGATGTTGATAATCGAACAATCTTACCAATAAATACAGAAGTACGAGTGTTAACTAGAGCATCAGATGTACTTCACTCATGAGCTATCCCATCACTAGGAATTAAAATTGATGCAACCCCAGGGCGATTAAATCAAGGAACATTTACAATTAATCGCCCTGGCCTA---TTTTTCGGGCAATGTTCTGAAATCTGTGGAGCAAACCACAGATTTATACCAATTGTAATTGAAAGAACATCAGTGAACCTATTTATTAAATGATTATCAAAGATAATTATCCCACAAATATCTCCACTTATATGATTCTCACTATTCATTATATTCTCAGCAACATTAATTTTATTTAATCAAATAAACTTCTTTTCTTTCAAAACAACACCAATTAAAATATTTAAGAGAACAAAGGAAGGAAGAAAAAATATA---AACTGAAAATGAATGATAAGAAATTTATTCTCAACATTTGATCCATCAACTAGAATCTTTAATCTATCATTAAATTGAACAAGAACATTTATTGGATTACTTATCATCCCATCCTTATTTTGACTTACACCATCACGAATTAATATCATATGAAACAAACTTAACCTAACTTTACATAATGAATTTAAAACATTATTAGGACCTAAATCATTCGATGGAACAACATTCATCTTTATTTCAATCTTTATTATAATATTATTCAATAATTTTATAGGACTATTCCCATATATTTTTACCAGAACTAGACACCTAGCATTAACATTTGCCATTGCATTACCTATATGATTAAGATTTATATTATTTGGATGAATCAACCACACAAATCATATATTTGCACATCTAGTACCACAAGGTACACCACCAGCTCTAATATCATTTATAGTTTTAATTGAAACA---------------------------------------------------------------------ATTAGAAATATTATTCGACCAGGAACATTAGCTGTACGACTAGCAGCTAATATAATTGCAGGACACTTATTACTTACATTATTAGGTAATACAGGACCAATGATTGGCTTCAACTTAATTTCAATCTTAATTATTGGACAAATAATACTTTTAATTTTAGAATCAGCTGTAGCTATAATTCAAGCCTACGTATTCTCTATCTTAAGAACATTATATTCAAGAGAAGTTTATATGTTAACAACACACTCAAACCATCCATTCCACCTAGTAGATTATAGACCATGACCAATTACAGGAGCAATTGGAGCAATAGTCCTTGTATCAGGATTAGCTAAATGATTTCACCTATTTAACATTAATTTGTTCGCAATCGGATTTGCAATTACAATTTTAACAATAATTCAATGATGACGAGATGTAATTCGTGAAGGAACATTCCAAGGACTACATACAAGATTTGTATCAGTTGGATTACGATGAGGAATAATTCTATTTATTGCATCAGAAGTATTATTTTTCATCTCATTCTTCTGAGCATTTTTTAATAGAAGATTAGCTCCAGCAATTGAACTTGGAATAATTTGACCACCTATAGGAATTCAACCATTCAATCCTATACAAGTACCTTTACTAAATACAGCTATTCTTCTAGCATCAGGAGTAACAGTAACATGAGCACATCATAGACTAATAGAATCTAATCATACACAAGCACTGCAAGGATTACTATTTACAGTACTATTAGGATTATATTTTACAACACTACAAGCATATGAATATTGAGAAGCACCATTCACTATTGCAGATGCAGTTTATGGATCTTCGTTCTTTGTAGCAACAGGATTCCATGGATTACATGTAATTATTGGAACAATCTTTTTATCAACATGCCTATTA------CGACATCTAATAAATCAATTCTCCCAAAGACATCATTTTGGATTTGAAGCTGCAGCATGATATTGACATTTCGTAGATGTAGTATGATTATTCCTT---TACATTTCAATTTATTGATGAGGTAGA------------------------ATCATAACCCTATTAACAAGATTCGTAATTAGATTTTCAATACCAATATTAGTTATATTATTAGCAACTATTCTCTCAAAAAAAATTATCAATGACCGAGAAAAAAGATCCCCATTTGAATGTGGATTTGACCCAAAAAGATCAGCTCGAATACCTTTCTCACTACGATTCTTCCTAATCGCAGTCATCTTCTTAATTTTTGATATTGAAATTGCCTTAATTTTACCTATCATTATCATTATAAAATCCTCAAACTTAGCAATCTGAACCTCAACAACCCTATTCTTCATTTTAGTTCTTTTAGGGGGACTATATCACGAATGAAATCAAGGAGCACTACAATGAGCAGAA------ATATTTTCTATTTGTTCTTTAAGTTTTTTTTCTTTATTTTTTTCTAGAACTTTATTATTTATTTTGGGAATTTATTATTTACTTTTTGATTATAGTGTTTTTGTTGAGTGAGAATTATTTAATTTGAATGGTTCTATAGTTGTTATAACGTTAATTTTAGATTGGATATCTTTAATTTTCATATCATTTGTTATATATATTTCTTCTTTAGTTATTTATTATAGAGAGGATTATATATCTGGTGAAAAGAATATAAATCGGTTTATTATTATTGTTTTAATATTTATTCTTTCTATAGGTTTTTTAATTATTAGTCCTAATTTAATTAGAATTCTTTTAGGTTGGGATGGTTTGGGTTTGGTTTCTTATTGTTTAGTTATTTATTATCAGAATGTAAAGTCTTACAGTGCTGGTATGCTTACTGCTTTAAGTAATCGTATTGGTGATGTTGCTATTTTAATTTCAATTGCTTGGATATTAAATTTTGGTAGTTGAAATTATATTTATTATTATAATTTTATTTCAGATTCATTTGAGATGAAGTTGATTACTATTTTGATTATTTTAGCAGCAATAACTAAGAGTGCACAGATTCCTTTTTCTTCTTGGTTACCTGCTGCTATAGCAGCTCCTACTCCTGTTTCTGCATTAGTTCATTCTTCTACTTTGGTAACTGCTGGTGTTTATTTATTAATTCGTTTTAGTCCTATATTGGACTTGTATAATTTTGGTTGATTTTTATTAATTATTGGTTGTATAACTATATTTATGGCTGGTTTAGGTGCTAATTTTGAGTTTGATTTAAAAAAAATTATTGCTCTTTCTACTTTAAGACAATTAGGTTTAATAATAAGAATTCTTTCTATAGGTTATTCTAAGCTTGCTTTTTTTCATTTATTGACTCATGCTTTGTTTAAGGCTCTTTTATTTATGTGTGCTGGTTCTATAATTCATAATTTAAAGGATACTCAGGATATTCGTTTTATAGGTTCAATTGTTTATTTTATACCTTTAACTTCAGTTTGTTTT------------AATGTTTCTAGTCTTTCCCTTTGTGGTCTTCCTTTTTTAGCTGGATTTTATTCAAAGGATTTAATTCTTGAACTTGTTTGTTTTAGTTGAGTTAATTTTTTAATTTTTTTTCTTTATTTTTTTTCTACTGGGTTAACTGCTGCTTAT---TCATTTCGTTTATTTTATTATTCTATGTCTGGTGATAATAATTTTTATTCTAGATTTTGTTTTGATGATAGGGGTTATTATATTTCATTTGGTATGATTTTTCTTTTAATTGTTGCTGTTTTTGGTGGGAGTTTTTTATCTTGGTTAATTTTTCCTATTCCTTATATAATTAGTTTGCCTTATTATTTAAAGTTTTTAACTATGTTTGTGGTTTTATTAGGTGCTTATTTGGGTTATTTAATTTCTGAAATAAATTTATCTCGTGTTTTATTTTCTTTAAGAGGTTTACCTTTTGTTAGTTTTGTTGGTTCAATATGGTTTATGCCTTTTTTGTCTACTAAGTTTATTAGATATTTACCATTAAAGTATGGTTATTTATCTTCAAAGTCTTTTGATTATGGATGAGGTGAGTTATTTGGTGGTCAGGGAATTTATAGTTTATTTATTTATTTAATTGGGTATATTCAAGGTTGATATGATTCTAATTTTAAGATTTATCTTTTAACTTTTATTTTTTGGATATTATTTTTGGTAATTTATTTTTATATT---------------ATGTTAAAATATCTTTTTATATTAATTTTTATGACCCCTCTTTGTTTAATTGGTAATTTTTGATGGTTGGTTCATTCTTTAATATTTGTGGTTAGTTTCTTTTTTATAATTGGTGTATATTCATATTCTGATTTGAATATAATTAGTTGGTTTTTTGGAGTGGATTATTTTTCTTTTGGTTTAATTTTATTGAGTTTTTGAGTTTGTTCTTTAATAATTACTGCTAGAAGATCAATTTATTTATCTTCTTATCATTCTAGAATTTTTGTTTTTATTGTTTTATTTTTAATGATTATGCTTTATTGTTCATTTTCTAGTTTGAGATTATTATCTTTTTATATTTTTTTTGAGGCTAGTTTAATTCCTACTTTATTGCTTATTTTGGGGTGGGGTTATCAGCCTGAGCGTTTGCAGGCTGGTATTTATTTAATTTTTTATACTTTGGTTGCTAGACTTCCTTTGTTGTTAGTTTTATTTAAGGTTTATGATTGTTCTCATACTTTGTATTTTCCTTTATTATCAGAT---TTTGGTTCTTTTTATTTTTTATTTTATTTATTTATTGTTTTAGCTTTTTTAATTAAGATACCTATATTTTTAGTTCATCTTTGACTTCCAAAGGCTCATGTTGAAGCTCCTATTTCGGGGAGTATAATTTTGGCTGGGGTTCTTTTGAAGTTAGGTGGTTATGGTATTTTTCGTGTAATAAAGATTATTTCTTTTTTGGGTTTAAGATTTAATTATTTTTGATTAGCTCTTGGTTTATCTGGTGGTGTTGTGGTTAGTTTTATTTGTTTTCGTCAGGTGGATCTTAAATCTTTAATTGCATATTCTTCAGTTGCTCACATAAGTATAGTTATTGGTGGTCTTATAACTATAAATTGATGGGGTTGTATGGGTTCTTTATGTTTAATGATTGGTCATGGTCTTTGTTCATCTGGATTATTTTGTTTATCTAATATTATTTATGAGCGTTTAGGTAGACGAAGATTACTTATTAATAAGGGTATAATCAATTTAATACCTAGAATGGCTCTTTGATGATTTTTGTTGAGTTCTTCTAATATGGCTGCTCCTCCTTCTTTAAATTTATTGGGTGAATTAAGTTTGTTAAATAGAATTATTTCTTGATCTTCTTTAAGATTTTTAACTTTAATATTTTTATCTTTTTTTAGAGCTGTTTATACTTTATATATATATTCTTATTCTCAACATGGTTCTTATTATGGTGGTGTTTATACTTGTTCATTGGGTTATATTCGTGAATATCATCTTTTACTTTTACATTGATTGCCTTTAAACATTCTTTGTTTAAAGGGTGAATATTTCTTTTTTATGTTTATATTTTCTATTTTTACTTCTCTTTTTATTTATTTTAGTGGAGTTTATGTTTTTTCTTCAAAGCGTAAACATTTACTTATGGTTCTTTTGAGATTGGAATATATTGTTCTTTCTTTATTTCTTTTAATTATTATTTATTTATATAGATTTGATTATGATTATTTTTTTCCGGTTATTTTTTTGGTTTTTTCTGTTTGTGAAGGTGCTTTAGGTTTATCTATTTTAGTTTCTATAATTCGTTCACATGGTAATGAT---TTTTTTAATTCTTTTGGGTTATCTTTATGTGTGATAAAAATAACAATTATATCTTTATCTAATGCCCTCAATATTAATTTTATTAAATTAAATCATCCAATATCAATAATAATATTTATTATTATTCAAACTCTACTTATTGGTTTAACAGCAGGGACATTAATAGAAAGATTTTGATTAGCTTACATTTTATTTTTAACATTCTTAGGAGGAATATTAGTTTTATTCATTTACATTACTAGAATTGCCTCAAATGAAATATTTCAACTTAAATCAATCAGAGCAATTTTAACAGGAATTATATGATTGATTTTAACAATCAGACTTATCCTCCTAGATAAATCATTATACATCGACTTATTAAAAAATAGTGATACATACCTTACT---ACTAATAATATAAATTTTCAAGAAATAACAATATCATTAAATAAGATTTATAATAACCCTACCTTTATAATCACT---ATAATAATAATGATTTATCTATTTTTAGCCCTGCTAGCAGTAGTTAAAATCACCAACATTAATCAAGGACCTATTCGTAAAATAAGA---ATGAATAAACCAATTCGACTGAAACATCCATTATTTAAAATTATTAATAACTCACTTGTAGATTTACCAGCTCCAACAAACATTTCATTTTGATGAAACTTTGGATCCTTATTAGGATTATGTTTAATAATTCAAATTGTTACAGGATTATTTTTAGCAATACATTACACATCTAATATTGAAATAGCTTTTAGAAGAGTA------GTTCATATTTGTCGTGACGTTAACAATGGGTGAATTATTCGAACTTTGCATGCAAATGGAGCATCTATATTCTTCATTTGCATTTATCTACATGTAGGACGTGGTATTTACTATGGATCATATATGTATATACACACTTGAATAATTGGAGTAATTATTCTATTTTTAGTAATAGCAACAGCATTTATAGGATATGTATTACCATGAGGTCAAATATCATTTTGAGGTGCTACAGTTATTACAAATCTTCTATCAGCAATCCCCTATTTAGGAACTGATCTAGTCCAATGAGTCTGAGGAGGATTTGCTGTAGATAATGCTACATTAAACCGATTCTTTACATTTCATTTTGTTTTACCATTTATTATTGCTGCCATGGCAGCAATTCATTTATTTTTTCTTCATCAAACAGGATCAAATAACCCGCTCGGTATTAATAGTGATATTGAAAAAATTCCATTCCACCCTTATTTTACATTCAAGGATTCAATTACATTTGTCTTAATAACATCACTATTAATTATACTCTGCTTAATTAATCCTTATCTTTTAGGAGACCCAGATAATTTTGTACCAGCAAATCCTTTAGTTACACCAGTACATATCCAACCAGAATGATACTTCCTATTCGCCTACGCTATTTTACGATCTATTCCTAATAAATTAGGAGGAGTTATTGCATTATTTTTATCAATTAGAATTTTAATAATTATACCATTCTATAATAAAACTCCTTTCCGAGGAATTCAATTCTACCCTATTAATCAAATCATATTTTGAATTATAGTAACAGTAGTAATTTTATTAACATGAATTGGAAAACGACCAGTTGAAGAACCATATATTATAACTGGACAAGTATTAACATTAATTTACTTTGTATATTTCTTAATTAATGTCCACGTAGCAAATATTTGAGATAAATTAATCAAAAACTAC---------ATATTATATGATTTATTTATATTTGTTTTAAACTTTTTATTACTTGTAATTTGTGTTTTAGTTAGAGTGGCATTTTTGACATTATTTGAGCGGAAGATTTTAGGTTATATTCAAATTCAAAAGGGTCCTAATAAGGTTGGTTTTGTTGGGATTCCTCAGCCTTTTAAAGACGCAATTAAGTTGGTGTGTAAGGAACAGCCTATTCCTATTCTTTCTAATTATTTACTTTATTATTTTTCTCCTGTATTTAGTTTAATAATTTCGTTGCTTGTTTGAATAATTTTTCCTTATTTGACATATATGTGTTCTTTCTCTTACGGTTTTTTATTTTTTTTATGTTGTACTAGATTTGGTGTTTATACTGTAATAATTGCTGGTTGATCTTCCAATTCTAATTATTCTTTATTAGGTTCATTACGTTCTGTTGCACAAACTATTTCTTATGAAGTAAGTTTAGCTTTGATTTTATTGTCATTAATTATTTTAATTGGAAGATTTAATATAGTTGATTTTATAAATTATCAATTATATTGTTGATTTATTATTTTTTCTTTTCCTTTAGCTTTAGCTTGTTTTGCTTCTTGTTTAGCTGAAACTAATCGAACTCCTTTTGATTTTGCTGAGGGAGAGTCAGAATTAGTTTCAGGATTTAATATTGAATATGGGGCTGGTGGTTTTACTTTAATTTTTTTAGCTGAATATACAAGAATTGTTTTTATAAGAATATTAATAACTTTAATTTTTATAGGTGGGGATTTTTATTCTTTCTTTTTCTTCATAAAGCTTGGATTTTTGGCTTTTTGTTTTATTTGGGTTCGAGGGACTTTACCTCGTTTTCGGTATGATAAATTAATATATTTAGCTTGAAAAAGTTTTCTTCCTCTTTCATTAAACTTTTTTATTTTTTTTGTAGGGTTAAAGGTTTTATTGATTTCCGTTATT------------------
>Gomphocerippus_rufus_NC_014349
ATGAACAACAACTCTACAAAACTTCTCTTCCTATCAACATTAATGATAGGAACGATCCTGTCCATCTCATCAAACTCCTGATTTGGAGTTTGAATAGGACTAGAGATCAACTTACTCTCGTTTATTCCCATATTAGCAAATAATAAAAACATAATAATAAATGAATCAGCAATTAAGTACTTTATTGTTCAAGCAATAGCATCAACAATATTACTATTCTCTATTTTGCTGATTCAAATAAAGTAT---ATAATTAGATGAGAAAAACAG---TTAATCCCATCTATAATAATCTGATCAAGATTATTGTTAAAAATCGGGGCTGCTCCATTCCATTTCTGATTTCCAGAAGTAATAAGAGCATCAAGATGAATTAATTGCTTAATTCTAATAACATGGCAAAAAATCGCCCCTATAATAGTTTTATCCTATTGTATCCAACTAAAAACATTTATTTTCTTAGTTAACATTTTAAGAATTTATATTGGAGCAATAGGAGGACTAAATCAAACATCATTAAAACAAATTCTAGCATACTCATCAATTAGTCATTTAGGATGAATAATTAGATCATTGGTTGTTAGAGAAAACGTATGAGAACTATATTTTTTAGTTTACTCATTACTAAGAATAATTTTAGTTTTAATATTCAAAAGTATAAACCTGTCAATATTAAATCAAATCTACACAGCAAATAATGTAAAAACAGAAATTAAATTTATTATGTTTTTATCGTTACTATCACTGGGTGGACTACCTCCTTTTTTAGGATTTCTACCCAAATGAATTATTATCCAATTACTTATTGAAAACAACATGACCTCAATCATAACAATTATAGTAGTATTAACAACTATTACATTATACTACTATTTACGAATCAGATTTTCAGCATTAATTCTATCATATTCAGAAAATTCCTGATCATTAAGAATTAAAACTAAAAAAACAATATTAGTTTTACCCTTTATGGTAGTAATTTCAACAATAGGATTAATCTGTTCATCAACGCTAATTTCATTACTA---AGGACTATCTTACCGCAAAAATGATTATTTTCAACAAACCATAAGGATATTGGAACCTTATATTTTTTATTTGGAACATGAGCCGGAATAGTAGGAACATCAAAAAGTATAATTATTCGCGCAGAACTTGGACAACCAGGATCCTTAATTGGAGATGATCAAATCTATAACATTATTATTACAGCTCATGCATTTGTAATAATTTTCTTTATAGTAATACCTATTATAATTGGAGGATTTGGTAATTGATTAGTTCCACTAATAATCGGAGCACCAGATATAGCTTTTCCACGAATAAATAACATAAGTTTTTGACTTTTACCACCATCATTAACTCTTTTAATTGCATCATCAATAGTAGATAATGGTGCAGGAACAGGATGAACAGTTTATCCCCCTCTCGCAGGAGCAATCGCACATGGAGGAGGATCAGTAGACCTAGCTATTTTTTCATTACATTTAGCAGGTGTTTCATCAATTTTAGGAGCAGTTAATTTCATTACAACTGCAATCAATATACGGTCGGAAAGAATAACACTAGATCAAACACCACTATTTGTTTGATCAGTAGCAATTACAGCACTCCTATTACTATTATCATTACCGGTACTAGCAGGAGCAATTACTATATTATTAACTGATCGAAATTTAAATACTTCGTTCTTTGACCCTGCAGGTGGTGGAGATCCAATCCTTTATCAACATTTATTTTGATTCTTTGGACACCCTGAAGTCTATATTTTAATTCTTCCAGGATTTGGTATTATTTCACACATTGTATGTCAAGAAAGTGGAAAAATTGAATCATTTGGAACTTTAGGAATAATTTATGCAATATTATCAATTGGATTAATAGGATTTATTGTATGAGCACACCATATATTTACAGTAGGAATAGACGTTGATACACGAGCCTACTTTACATCAGCAACAATAATTATTGCAGTTCCAACAGGAATTAAAGTATTCAGATGACTGGCAACTCTTTATGGAACAAAATTCAACTTTAATCCCCCATTATTATGAGCCCTTGGATTCATTTTTTTATTTACAATTGGAGGGTTAACAGGATTAGTTTTAGCAAACTCATCTCTTGATATTGTTTTACATGATACCTATTATGTTGTAGCACATTTCCATTATGTTTTATCTATAGGAGCAGTATTTGCAATCATAGGAGGTATTATTCAATGATATCCCTTATTCACAGGATTAACAATAAATAATACATGATTAAAAATTCAATTCACTATTATATTTATTGGGGTAAACTTAACATTCTTTCCTCAACACTTTCTTGGGTTAGCAGGAATACCACGACGATATTCCGATTACCCAGATGCATATACATCATGAAATGTAATTTCTAGTATTGGGTCTACAATTTCAATTGTAGGGATCATTATGTTTATTTTAATTATATGAGAAAGAATAATCACAAATCGAACCATTATATTTAGAGCAAATATAAGCAGATCAACAGAGTGACTGCAAAATAATCCACCTGCAGAACATAGATATTCAGAACTACCAATAATTAATTTC---ATGGCAACATGATCAAACTTATCATTACAAGACGGAGCTTCACCTTTAATAGAACAACTATCATTCTTTCATGACCACACCACCTTTGTATTATTATTAATTACAGTAATTGTTGGATATTCATTAAGATACACATTAATAATTAAATTAACAAACCGAAATATATTACACGGACATTTAATTGAAACAATCTGAACAGCATTACCAGCTATTACATTAATTTTTATTGCATTACCATCACTACGGTTATTATACCTTTTAGACGACTCAGTAGACGCAATAATCACAATTAAAACAATTGGACGACAATGATATTGAAGATATGAATATTCTGATTTTGTAGATGTAGAATTTGACACATATATAACACCAGAAAGAGATCTTGAAACCGATAGATTTCGTTTGCTAGATGTTGACAATCGTACAATTTTACCTATAAACACCGAAGTTCGAATTTTAACTAGAGCATCAGACGTTTTACATTCATGAGCAGTTCCTGCTCTTGGAGTTAAAATTGATGCTACACCAGGTCGATTAAATCAAGGAACATTTACAATTAATCGACCAGGATTA---TTCTTTGGTCAATGCTCAGAAATCTGTGGAGCAAACCATAGATTTATACCAATTGTTATTGAAAGAACTTCAGTAAACTTATTTATCAAATGATTATCTAAAATTATAATCCCTCAAATATCACCACTTATATGATTCTCACTATTTATTTTATTTTCTATTACAATAATTATATTCAATCAAATAAACTTCTTCTCTTTTAAACCTCATACTATTAATAGCACAAAAAAAATAATAACAAAAATAAAGAACCAA---ACTTGAAAATGAATGATAACAAATTTATTTTCCACTTTTGATCCATCAACTAATATTTTTAATATTTCAATAAATTGAACTAGAACATTTATTGGATTATTAATTATTCCATCAATATTTTGATTAACATCATCACGAATTAACATTATATGAAATAAAATAAACTTAACCCTACATAATGAATTCAAAACATTATTAGGAACTAAATCATTTAATGGAACAACATTCATTTTTATTTCAATCTTTATTATAATATTATTTAATAATTTTATAGGACTATTTCCATATATTTTTACAAGAACTAGACATTTAGTATTAACATTTACAATTGCATTACCTATATGATTAAGATTTATATTATTTGGATGAATTAATCATACTAACCACATATTTGCCCATTTAGTACCACAAGGAACACCACCAGCACTTATATCATTTATAGTATTAATTGAAACA---------------------------------------------------------------------ATCAGAAATATTATCCGACCAGGAACCTTAGCTGTTCGGTTAGCAGCAAATATAATTGCTGGACATTTACTATTAACATTATTAGGAAATACAGGACCAACAATATCAATAAATCTGATCTCAATCTTGATTATTGGACAAATAATACTTTTAATTCTGGAATCAGCAGTAGCTATAATTCAAGCATATGTATTCTCAATTTTAAGAACATTATACTCTAGTGAAGTTTATATGTTAACAACCCATTCAAATCACCCATTTCACATAGTGGACTATAGACCTTGACCATTAACAGGAGCAATTGGAGCAATAGTTTTAGTCTCAGGATTAGCTAAATGATTTCATTTATTTAATATAAATCTATTTATTATTGGATTTATAATTACATTATTAACAATAATTCAATGATGACGAGACGTAGTCCGAGAGGGAACTTATCAAGGACTACATACAGGATTTGTTTCAATTGGACTACGATGAGGAATAATTTTATTTATTGCATCAGAAGTTTTATTCTTTCTGTCATTTTTTTGAGCATTTTTTAGAAGAAGATTAGCACCAACAATTGAACTTGGAATAATATGACCCCCTATAGGAATTCAACCTTTTAATCCTATACAAATTCCATTACTTAATACAGCCATCCTTCTAGCGTCAGGAGTTACTGTAACATGAGCTCATCATAGACTTATGGAATCTAATCATACTCAAGCACTTCAGGGTCTATTTTTCACAGTTTTACTAGGTTTATATTTCACAATATTACAAGCATACGAATACTGAGAAGCACCATTTACTATTGCCGATGCAGTATATGGATCTACATTTTTTGTTGCCACAGGGTTTCATGGTCTTCACGTAATTATTGGAACAATCTTCTTAACTACATGTTTAGCAGACCCCCGACATACAATAAACCAATTTTCACCTAATCATCACTTTGGATTTGAAGCTGCAGCATGATACTGACACTTTGTAGATGTAGTTTGACTATTCTTA---TATATTTCAATTTATTGATGAGGTAGA------------------------ATCTTAATTTTATCAACAAGAATTCTAATTAGATTTTTTGTACCAATAATAGTTATATTAATTGCAACAATCCTATCAAAAAAACTAATTAATGATCGAGAAAAAAGATCACCATTTGAATGTGGTTTTGACCCAAAAAGATCAGCTCGAATACCATTTTCACTACGATTCTTCCTAATTGCAATAATCTTTTTAATTTTTGATGTAGAAATTGCACTAATTTTACCAATTGTAATCATTATAAAAACATCAAATATTGCAATATGAACAATATCTACAACATTCTTTATTTTAGTATTATTAAGAGGATTATATTATGAATGAAATCAAGGAGCTCTACAATGAGCAGAT---------------ATTTGTTCATTAAGTTTTTTTTCTTTATTTCTCTCTAGAACTTTTGTTTTTATTGTAGGTATTTATTATTTAATGTTTGATTATAGAGTTTTTATTGAATGGGAGCTTTTTAGATTAAACGGTTCTATAGTAGTAATAACTTTTATTTTTGATTGAATGTCTCTTATTTTTATATCTTTTGTTATATATATTTCTTCTTTGGTTATTTATTATAGAGAGGATTATATGTCTGGTGAAATAAATATAAATCGTTTTGTTATAATTGTTTTAATATTTATTCTTTCTATAGGTCTTTTAATTATTAGTCCAAATTTAATTAGTATTTTGTTAGGTTGAGATGGTTTGGGGTTAGTTTCTTATTGTTTAGTTATTTATTATCAGAATGTAAAATCTTATAGTGCTGGTATATTAACTGCTTTATCAAATCGAATTGGTGATGTTGCTATTTTGATTTCTATTTCTTGAATATTAAATTTTGGTGGTTGAAATTATATTTATTATTATGATTTTATTTGTGATTCTTTTGAAATAAAGGTTATTACTATATTAATTATTCTTGCTGCTATAACTAAAAGAGCTCAAGTTCCTTTTTCTTCTTGACTTCCAGCGGCTATAGCTGCTCCTACCCCTGTTTCTGCTTTAGTACATTCTTCTACTCTTGTTACTGCCGGTGTTTATTTATTAATTCGTTTCAGTCCTATACTGGTTGTTTATAATTGTGGTTGGTTTTTATTATTAATTGGTTGTATAACTATGTTTATAGCTGGTTTTGGGGCTAATTTTGAATTTGATTTAAAGAGGATTATTGCTCTTTCTACTTTAAGTCAACTTGGTTTAATAATGAGAATTTTATCTATAGGATATTTAAAGCTTGCTTTTTTTCATTTGTTGTCTCATGCTTTATTTAAGGCTTTATTATTTATGTGTGCAGGTTCAATAATTCATAATTTGAGGGATTCTCAAGATATTCGTTTTATAGGCTCAATTGTTAATTTTATACCTTTAACTTCTGTTTGTTTT------------AATGTATCTAGATTATCATTATGTGGGATTCCCTTTTTAGCAGGGTTTTATTCTAGGGATTTAATTCTTGAGATGGTTTGTTTAAGTTGAATTAATTGTTTAATTTTTTTTATATATTTTATTTCGACTGGTTTAACTGCTTCTTAT---TCTTTTCGTTTATTTTATTATTCTATGTCTGGTGATAATAATTTTTATTCTAGTTTTTCTTTTAATGATAGAAGATATTTTATTTCTTTTGGTATATTATCTTTATTATTTGTTGCTGTTTTTGGTGGTAGACTATTATCTTGATTAATTTTTCCAATTCCTTATATAGTTGTTTTACCTTATTATTTAAGGTTTTTAACAATTTTTACAGTTGTTTTAGGTTCATATTTGGGTTATTATTTTTCAAATATTAATTTTTCTTATGATTTATTTTCTTTAAATTTTTTGTCTTTTGTTAGATTTTCTGGCTCAATATGGTTTATGCCTTATCTTTCAACTGGTTTTATTAGATATTTACCTTTAAGGATAGGTTATTATTCATCAAAATCTTTTGATTATGGTTGAGGTGAATTATTTGGAGGTCAGGGTTTATATAGATTATTTATTTATTTAATTAATTATATTCAAGATTGATATGATTCAAATTTTAAGGTTTATTTATTAACTTTTATTTTTTGAATGTTTATTTTATTAATATTATTCTTTTTA---------------ATGTTAAGGTACTTGTTAATAGTTGTTTTTTTGGCCCCCCTTTGTTTTTTACGTGGTTGTTGATGGTTAATTCATTCTATGATGTTTTTTTCTAGTTTTGTTTTTATGATTTTTTTTTATTCTTATGCTGATTTAAATATAGTTGGATATTGTTTTGGTTTTGATTATTTTTCTTTTAGATTGATTTTATTAAGTTTTTGAATTTGTTCTTTAATAATTACTGCTAGAGGTTTAGTTTATTTATCTTCTTATCATTCAAGTTTTTTTGTTTTTATTGTTTTGTTTTTATTAATTATGTTGTATTGTTCTTTTTCAAGTTTAAGTTTATTATCATTTTATATTTTTTTTGAGTCTAGATTGATTCCTACATTACTTTTGATTTTAGGTTGGGGTTATCAGCCCGAGCGTTTACAGGCTGGTTTATATTTGATTTTTTATACTTTAGTTGCAAGATTACCTTTATTACTAGTTTTGTTTAGGGTTTATGATGTTTCTAAAACTCTTTATTTTCCTTTATTATTTGAT---TTTGGTTCTTATTATTTTATGTTTTATATTTTTATTATTTTAGCATTCTTAGTTAAAATACCAATATTTTTAGTTCATCTTTGACTTCCTAAGGCTCATGTTGAGGCCCCAATTTCTGGAAGAATAATTCTTGCAGGAGTTTTACTTAAATTAGGTGGTTATGGTATTTTTCGTGTTATGAAAATTATTTCTTTTTTAGGTATGAAATTTAATTATTTTTTATTGTCTTTAAGTTTATCTGGTGGTGTTATTGTTAGATTTATTTGTTTTCGTCAAGTTGATTTAAAGTCTTTAATTGCTTATTCATCTGTTGCTCATATAAGAATAGTTATTGGTGGTTTAATAACTATAAATTGATGAGGTTGTATAGGTTCTTTTTCTCTAATAATTGGTCATGGTTTATGTTCTTCTGGGTTATTTTGTTTATCAAACATTATTTATGAACGTTTGGGAAGACGAAGATTATTAATTAATAAAGGAATAATTAATCTAATACCAAGAATATCTCTTTGATGATTTCTTTTTAGATCATCAAATATAGCTGCTCCTCCTTCATTAAATTTAATAGGTGAATTAAGTTTATTAAATAGAATTATATCTTGGTCTACTTTCAGATTTTTGGTTTTAATTTTTTTATCTTTTTTTAGAGCTGTTTATACATTATATATGTATTCTTATTCACAGCATGGTTCTTATTATATAGGAATTTATACTTGTTCTTTAGGTTATTTTCGAGAATATCATTTATTACTTTTACATTGATTACCTTTAAATATTTTATGTTTAAAGGGTGATTACTTTTATATTATGTATATATTTTCTATTTTTACTTCTTTGCTGTTATATTTTTCTGGTGTTTATGTTTTTTCTTCAAAGCGTAAACATTTACTTATGGTTTTATTAAGATTGGAATATATTGTTCTTTCTTTATTTATATTAATTATTGTTTTTCTTATTGAGTTTGATTATGATTATTTTTTTCCTGTAATTTTTTTAGTTTTTTCTGTTTGTGAAGGGGCTTTGGGTCTTTCTATTTTGGTTTCTATAATTCGTTCTCATGGTAATGAT---TTTTTAAATTCTTTTGTTTTGTCTTTATGTATGATTAAAATAATTATTATAGCATTATCAAATATAATAAATATTAATTTTATTAAATTAAATCACCCTATATCAATAATAATATTTATTATTATTCAAACTTTTGTTGTTGGTTTAATTATAGGAACAATAATAGAAAGTTTTTGATTATCTTATATTTTGTTCTTAACATTTCTTGGTGGTATATTAGTTTTATTTATTTATATTACAAGAATTGCATCAAATGAATTATTTAAACCTAAATCTATTATTATAGTTATTTCAATATTTATAATAATTATTATTACAATAATCTTAATTGTTGCAGATAAGACAATATTTTTAGACCCAATTAAAAATACAGAAACCATAAATATT---AATAATTCAATTAATTATCAAGAAATATCTATATCTTTAGAAAAATTATATAATAAACCAACATTAACTACTACC---ATAATAATAATAATTTATCTATTCCTTGCTCTAGTAGCAGTAGTAAAAATTACTAATATTAATCAGGGACCTATCCGAAAAAAAAGA---ATGAATAAACCTTTACGATTAAAACACCCACTAATTAAAATTTTAAATAATTCTTTGGTTGATTTACCAGCACCAATAAACATTTCATTCTGATGAAACTTTGGATCATTACTAGGACTATGTTTAATGATCCAAATTATTACTGGATTATTTTTAGCAATACATTATACCCCTAATATTGAAATAGCATTTAGAAGAGTT------GTTCATATTTGCCGAGATGTTAATAATGGTTGAATTATTCGAACACTACATGCAAATGGAGCATCTATATTTTTTATTTGTATTTATTTACATGTAGGGCGAGGAATCTATTACGGATCATTCATATATATACATACATGAATAATTGGAACAATTATTCTATTTTTAGTTATAGCAACTGCATTTATAGGATACGTTTTACCTTGAGGACAAATATCTTTTTGAGGAGCAACAGTAATTACAAATTTATTATCAGCAATTCCTTATCTAGGAACAGATTTAGTCCAATGAGTATGAGGGGGATTTGCTGTTGACAACGCAACATTAAATCGCTTCTTCACATTCCATTTTGTTTTACCATTTGTAATTGTAGCTATAGCTGCAATTCATTTATTCTTTTTACATCAAACAGGTTCAAATAATCCAATTGGATTAAATAGCAACATTGATAAAATTCCTTTTCATCCTTATTTTACATTTAAGGACTCAATTACATTCGTAATTATAACATCTTTATTAATTTTATTATGTTTAATTAACCCTTATATTTTAGGAGACCCAGATAATTTCGTGCCAGCTAACCCTCTTGTAACACCAGTACATATTCAACCAGAATGATATTTTTTATTTGCTTATGCCATTTTACGATCTATTCCTAATAAATTAGGAGGAGTTATTGCATTATTTTTATCAATTAGAATTTTAATAATTTTACCATTTTATAATAAAACAAAGTTTCGTGGAATTCAATTTTACCTAATTAATCAAATTATATTCTGAATTATAGTAATTATTGTGATTCTATTAACATGAATCGGAAAACGACCTGTAGAAGAACCTTATATTATAACTGGACAGATTTTAACAGTTATTTACTTTTCTTATTTCCTTATAAACATTCATGTTGCAAACATATGAGATAAATTAATTAAAGAA------------ATATATTATGATTTATTAATATTTATTTTAAATTTTCTACTTTTAATTATTTGTGTTTTAATTAGTGTAGCCTTTTTAACTTTATTAGAACGTAAGGTGTTAGGTTATATTCAAATTCGAAAAGGTCCAAATAAAGTTGGTTTTGTTGGTATTCCTCAACCTTTTAGTGATGCTATTAAGCTGGTTTGTAGGGAACAACCAATTCCTATTATGTCAAATTATTTGCTTTATTATTTTTCTCCTGTTTTTAATTTAATAATTTCTTTAATTGTTTGGATAATTTTTCCTTATTTGACTTATATGTGTTCATTTTCTTATGGATTTTTATTTTTTTTATGTTGTACTAGATTGGGTGTTTATACTGTAATAATTGCTGGTTGATCATCTAATTCAAATTATTCATTATTAGGTTCTTTACGTTCTGTTGCTCAAACTATTTCTTATGAAGTAAGATTAGCTTTAATTTTATTATCTTTAATTATTTTGATTGGTAGTTTTAATATATTAGATTTTATGAATTATCAATTTTATTGTTGATTTATTATTATTTCTTTTCCTTTAGCTTTATCTTGTTTTGCCTCTTGTTTGGCAGAAACTAATCGGACTCCTTTTGATTTTGCTGAAGGTGAATCTGAGCTTGTTTCTGGGTTTAATATTGAATATGGTGCTGGTGGTTTTACTTTAATTTTTTTAGCTGAATATAACTGAATTGGTTTTATAAGTTTATTAATAAATTTAAATTTTTTTTGTTGTTATTTTTATTCTTTTTACTTTTTTATAAAGTTTACTTTTATATCTTTTATTTTTATTTGGGTTCGTGGAACTTTACCTCGCTTCCGATATGATAAGTTAATATATTTAGCATGAAAGAGTTTTTTACCTTTATCTTTAAATTTTTTCATTTTTTTTGTAGGGTTGAAAATCTTATTAATTTCAATTATT------------------
>Gomphocerus_licenti_NC_013847
ATGAACAACAACTCTACAAAACTTCTCTTCCTATCATTATTAATGATAGGAACGATCCTGTCCATCTCATCAAACTCCTGATTTGGAGTTTGAATAGGACTAGAGATCAACTTACTCTCGTTTATTCCCATATTAGCAAATAAAAAAAATAAAATAATAAATGAATCAGCAATTAAGTACTTTATTGTTCAAGCGATAGCATCAACAATATTACTATTCTCTATTTTGCTGATTCAAATAAAGTAT---ATAATTAGATGAGAAAAACAT---TTAATTCCATCTATAATAATCTGATCAAGATTGTTATTAAAAATTGGAGCTGCACCATTTCACTTTTCATTTCCAGAAGTAATAAGAGCTCAAAGATGAATAAATTTCTTAATCCTAATAACATGACAAAAAATTGCTCCTATAATAGTTTTATCATATTGTATTCAATTAAGAACATTTATTTTCTTGGTTAATATCTTAAGAATTTACATTGGAGCAATAGGAGGATTAAACCAAACATCATTAAAACAAATTCTAGCATACTCATCAATTAGTCATTTAGGTTGAATAATTAGATCATTAGTTGTTAGAGAAAAAAGTTGAGAACTATATTTTTTAGTTTACTCATTACTAAGAATAATTTTAGTTTTAATATTCAAAAGTATAAACCTATTCATATTAAATCAAATCTACACAGCAAATAATGTAAAAACAGAAATTAAATTTGTTATGTTTTTATCATTATTATCACTGGGTGGTCTACCTCCTTTTTTAGGATTCCTACCTAAATGGATTATTATTCAATTACTCATCGAAAATAATATGACCTCAATCATAACAATTATAGTAGTACTAACAACTATTACATTATACTACTATTTACGAATTAGATTTTCAGTATTAATTCTATCATATTCAGAAAATTCCTGATCATTAAGAATTAAAACTAAAAAAACAATATTAGTTTTACCTTTTATGGTAGTAATTTCAACAATAGGATTAATCTGTTCATCAACACTAATTTCATTACTA---AGGACT------ACGCAAAAATGATTATTTTCAACAAACCATAAGGATATTGGAACTTTATATTTTATATTTGGAGCATGAGCTGGAATAGTAGGTACATCAATAAGAATAATCATTCGTGCAGAACTTGGACAACCAGGATCTATAATTGGAGACGATCAAATTTATAATGTTATTATTACAGCACATGCATTTGTAATAATTTTCTTCATAGTAATACCTATCATAATTGGAGGATTTGGTAATTGATTGGTTCCATTAATAATTGGGGCACCAGATATAGCTTTTCCACGAATAAATAACATAAGTTTTTGACTTTTACCACCATCATTAACCCTTTTAATTGCATCATCAATAGTAGATAATGGTGCAGGAACAGGATGAACAGTTTATCCCCCTCTTGCAGGAGCAATCGCACATGGAGGAGGATCAGTAGACCTGGCTATCTTTTCATTACATTTAGCAGGTGTTTCATCAATTTTAGGAGCAGTTAATTTCATTACAACTGCAATTAATATACGGTCGGAAAGAATAACACTAGATCAAACACCACTATTTGTTTGATCAGTAGTAATTACAGCACTCCTATTACTATTATCATTACCAGTACTAGCAGGAGCAATTACCATATTATTAACTGATCGAAATTTAAATACTTCATTCTTTGATCCTGCAGGTGGTGGAGATCCAATTCTTTATCAACATTTATTTTGATTTTTTGGACATCCTGAAGTCTATATTTTAATCCTACCAGGATTTGGTATTATTTCACATATTGTATGTCAAGAAAGTGGAAAAATTGAATCATTTGGAACTTTAGGAATAATTTATGCAATATTATCAATTGGATTAATAGGATTTATTGTATGAGCCCACCATATATTTACAGTAGGAATAGACGTTGATACACGAGCCTACTTTACATCAGCAACAATAATTATTGCAGTACCGACAGGAATTAAAGTATTCAGATGACTGGCAACCCTTTATGGAACAAAATTCAACTTTAATCCTCCATTATTATGAGCCCTTGGATTTATTTTTTTATTTACAATTGGGGGATTAACAGGATTAGTTTTAGCAAACTCGTCTCTTGATATTGTTTTACATGATACTTATTATGTTGTACCACATTTCCATTATGTTTTATCTATAGGAGCAGTATTTGCAATTATAGGAGGTATTATTCAATGATATCCTTTATTCACAGGATTGACAATAAATAATACATGATTAAAAATTCAATTCACTATTATATTTATCGGGGTAAACCTTACATTCTTTCCTCAACATTTTCTTGGATTAGCAGGAATACCACGACGATATTCTGATTATCCAAATGCATATACATCATGAAATGTAGTTTCTAGTATAGGGTCTATAATTTCAATTGTAGGAATCACTATGTTTATTTTAATTATATGAGAAAGAATAATCATAAATCGAACCATTATATTTAGAGAAAATATAAACAGATCAACAGAATGATTACAAAATAATCCGCCTGCAGAACATAGATATTCAGAATTACCAATAATTAATCTC---ATGGCAACATGATTAAACTTATCATTACAAGATAGAGCTTCTCCTTTGATAGAACAATTATCATTCTTTCATGACCATACTATAGTTGTATTATTATTAATTACTGTGATTGTTGGATATTCATTAAGATATACATTAATAATTAAATTAACAAATCGAAATATATTACACGGAAATTTAATTGAAACAATCTGAACAACATTACCAGCTATTACATTAATTTTTATTGCATTACCATCACTACGGTTATTATATCTTCTAGATGATTCAGTAGATGCAATAATTACAATTAAAACAATTGGACGACAATGATATTGAAGATATGAATATTCTGATTTTGTAGATGTAGAATTTGATACATACATAACACCAGAAAGAGATCTTGAAATCGATGGATTTCGATTACTAGATGTTGACAATCGCACAATTTTACCAATAAATACTGAAGTTCGAATTTTAACTAGTGCATCAGACGTTTTACATTCATGAGCAGTACCTGCTCTTGGGATTAAAATTGATGCTACACCTGGTCGATTAAACCAAGGAACATTTACAATTAATCGACCAGGATTA---TTCTTTGGTCAATGTTCAGAAATCTGTGGAGCAAACCATAGATTTATACCAATTGTTATTGAAAGAACTTCAGTAAATTTATTTATCAAATGATTATCTAAAATTATAATCCCTCAAATATCACCACTTATATGATTCTCACTATTTATTTTATTTTCTATTACAATAATTCTATTTAATCAAATAAACTTCTTCTCTTTTAAACCTGATATTATTAAAAGTACAAAAAAAATAATAATAAAAAGAAAAGACCAA---ACTTGAAAATGAATGATAACAAATTTATTTTCCACTTTTGATCCATCAACTAATATTTTTAATATTTCAATAAATTGAATTAGAACATTTATTGGATTATTACTTATTCCATCAATATTTTGATTAATATCATCACGAATTAACATTATATGAAATAAAATAAATTTAACCTTACATAATGAATTCAAAACATTATTAGGGCCTAAATCATTTAATGGAACAACATTTATTTTTATTTCAATCTTTATTATAATATTATTTAATAATTTTATAGGACTATTTCCATATATTTTTACAAGAACTAGACATTTAACATTAACATTTACAATTGCATTACCTATATGATTAAGATTTATATTATTCGGATGAATTAATAACACTAATCATATATTTGCCCATTTAGTTCCACAAGGAACACCACCAATACTTATATCATTTATAGTATTAATTGAAACA---------------------------------------------------------------------ATTAGAAATATTATTCGACCAGGAACTTTAGCTGTTCGATTAGCAGCAAATATAATTGCTGGACATTTGTTATTAACATTATTAGGAAATACAGGACCAACAATATCAACAAATCTGATCTCAATATTAATTATTGGACAAATAATACTCCTAATTCTAGAATCAGCAGTAGCTATAATTCAAGCATATGTATTTTCAATTTTAAGAACATTATACTCTAGAGAAGTTTATATGTTAACAACCCATTCAAATCACCCATTTCATATAGTAGACTATAGACCTTGACCATTAACAGGAGCAATTGGAGCAATAGTTTTAGTTTCAGGATTAGCTAAATGATTTCATTTATTTAATATAAATTTATTTATTATTGGATTTATAATCACAATATTAACAATAATTCAATGATGACGAGACGTAGTACGAGAAGGAACTTATCAAGGATTTCATACAGGATTTGTTTCAATTGGACTACGATGAGGAATAATTTTATTTATTGCATCAGAAGTTTTATTCTTTCTATCATTCTTCTGAGCATTTTTTAAAAGAAGATTAGCACCAACAATTGAACTTGGAATAATATGACCACCTATAGGAATTAAACCTTTTAATCCTATACAAATTCCATTACTTAATACAGCCATTCTTCTAGCTTCAGGAGTTACTGTAACATGAGCTCATCATAGACTAATAGAATCTAATCATACTCAAGCACTTCAGGGTCTATTTTTTACAGTTCTACTAGGTTTATATTTTACATTATTACAAGCATACGAATACTGAGAAGCACCATTTACTATTGCCGATGCAGTATACGGATCAACATTTTTTGTTGCCACAGGGTTTCATGGTTTACATGTAATTATTGGAACAATCTTCTTAACTTCATCTTTAGCA------CGACATATAATAAATCAATTCTCACCTAACCACCATTTTGGATTTGAAGCTGCAGCATGATATTGACATTTTGTAGATGTAGTTTGATTATTCTTA---TATATTTCAATTTATTGATGAGGTAAA------------------------ATTATAATTTTATCAACAAGAATTCTAATTAGATTTATTGTACCAATAATAGTTATATTAATTGCAACAATCCTATCAAAAAAATTAATTAATGATCGAGAAAAAAGATCACCATTTGAATGTGGTTTTGATCCAAAATTAGAT------ATACCATTCTCACTTCGATTTTTCCTAATTGCAGTAATCTTTTTAATTTTTGATGTAGAAATTGCACTAATTTTACCAATTGTAATAATTATAAAAACATCAAATATTGCAATATGAACAATATCTACAACATTTTTTATTCTAGTATTATTAAGAGGATTATATTATGAATGAAATCAAGGAGCTCTACAATGAGCAGAT---------------ATTTGTTCTTTAAGTTTTTTTTCTTTATTTTTTTCTAGAACTTTATTGTTTGTTTTAGGTATTTATTATTTACTTTTTGATTATAGTATTTTTGTTGAATGGGAATTATTTGATTTGAATGGTTGTATAGTTGTAATAACTTTCATTTTTGATTGAATGTCTCTTGTTTTTCTATCTTTTGTTTTATATATTTCTTCTTTGGTTATTTATTATAGAGAGGATTACATAACTGGTGAAATAAATATAAATCGTTTTTTCATAATTGTTTTAATATTCATTCTTTCAATAGGTCTTTTAATTCTTTGTCCAAATTTAATAAGTATTTTGTTAGGTTGAGATGGTTTAGGGTTAGTTTCTTATTGTTTAGTTATTTATTATCAGAATGTAAAATCTTATAGTGCTGGTATATTAACTGCTTTATCAAATCGAATTGGTGATGTTGCAATTTTAATTTCAATTGCTTGAATATTAAATTTTGGTGGTTGAAATTATATTTATTATTATGATTTTGTTTGTGATTCTTTTGAAATAAAGGTTTTTTCTTTATTAATTTTTCTTGCTGCGATAACAAAAAGAGCTCAAATTCCCTTTTCTTCTTGACTTCCAGCTGCCATGGCTGCTCCAACTCCTGTTTCTGCTTTAGTACATTCTTCTTCTCTTGTTGCTGCCGGTGTTTATTTATTAATTCGTTTCAGTCCAATACTGGTTGTTTATAATTGTGGTTGATTTTTATTATTAATTGGTTGTTTAACAATGTTTGTGGCTGGTTTTGGGGCCAATTTTGAATTTGATTTAAAAAGGATTGTTGCTCTTTCGACTTTAAGTCAGCTTGGTTTAATAATAAGAATTTTATCAATAGGTTATTTAAATCTTGCTTTTTTTCATTTATTATCTCATGCTTTATTTGAGGCTTTATTATTTCTATGTGCAGGTTCAATAATTCATAATTTGAAGGATTCTCAAGATATTCGTTTTGTAGGCTCAATTGTTCATTTTGTACCTTTAACTTCTGTTTGTTTA------------AATGTATCTGGATTATCATTATGTGGTATTCCTTTTTTAGCAGGTTTTTATTCAAAGGATTTAATTCTTGAGATGGTTTGTTTAAGTTGAATTGATTGTTTAGTTTTTTTCTTATATTTTTTTTCAACTGGTTTAACTGCTTCTTAT---TCTTTTCGTCTATTTTATTATTCAATGTCAGGTGATAATAATTTTTCTTCTTGTTTTTCTTTTGATGATAGGAGATATTTTGTTTCTTTTGGTATATTGTCTTTATTATTTGTTGCTGTTTTTGGTGGTAGATTATTATCTTGATTGATTTTTCCAATTCCTTATATGATTGTTTTACCTTATTATTTAAGGTTTTTAACAATTTTAACAGTTGTTTTAGGTGCATATTTGGGTTATTATTTTTCAAATACTGATTTTTCTTCTGATTTATTTTCTTTAAATTTTTTATCTCTTCTTGGATTTTCTGGTTCAATGTGGTTTCTACCTTATCTTTCAACTGGTTTTGTTGGATATTTACCTTTAAGGATAGGTTATTATTCATCAAAGTCTTTTGATTCGTGTTGAGGTGAACTATTTGGAGGTCAGGGTTTATACAGATTATTTGTTTATTTAATTGATTATATCCAAAATTTATATGATTCAAATTTTGAGCTTTATTTATTAACTTTTGTTTTTTGAATGTTTGTTTTATTAATATTATTCTTTTTA---------------ATGTTAAAGTATTTGTTAATAATTGTTTTTTTGACCCCTCTTTGTTTTTTACGTGGTTGTTGATGATTAATTCATTCTATAATGTTTCTCTCTAGTTTTGTTTTTATAATTTTTTTTTATTCTTATGCTGATTTAAATATAGTTGGATATTGTTTTGGTTTTGATTATTTTTCTTTTAGATTGATTTTATTAAGTTTTTGAATTTGTTCTTTAATAATTACTGCTAGAGGTTTAATTTATTTGTCTTCTTATCATTCAGGTTTTTTTGTTTTTATTGTTTTGTTTTTATTAATTATGTTGTATTGTTCTTTTTCTAGTTTAAGTTTATTATCATTTTACATTTTTTTTGAGTCTAGATTAATTCCTACATTACTTTTGATTTTAGGTTGGGGTTATCAACCCGAGCGTTTACAGGCTGGTTTATATTTAATTTTTTATACTTTAGTTGCAAGATTACCTTTATTACTAGTTTTGTTTAGGGTTTATGATGTTTCTAAAACTCTTTATTTTCCTTTATTATTTGAT---TTTGGTTCTTATTATTTAATATTTTATGTTTTTATTATTTTAGCATTCTTAATTAAAATACCAATATTTTTAGTTCATATTTGGCTTCCTAGGGCTCATGTTGAGGCTCCAATTTCTGGAAGAATAATTCTTGCAGGAGTTTTACTTAAATTGGGTGGTTATGGTATTTTTCGTGTTATGAAAATTATTTCTTTTTTAAGTATAAAATTTAATTATTTTTGATTGTCTTTAAGTTTATCTGGTGGTGTTATTGTTAGATTTATTTGTTTTCGTCAAGTTGATTTAAAGTCTTTAATTGCTTATTCATCTGTTTCTCATATAAGAATAGTTATTGGTGGTTTAATAACTATAAATTGATGAGGTTGTATAGGTTCTTTTTCTTTAATAATTGGTCATGGTTTATGTTCTTCTGGTTTATTTTGTTTGTCTAATATTATTTATGAGCGTTTAGGTAGACGAAGATTACTTATTAATAAGGGGATAATTAATTTGATACCTAGAATGGCTCTTTGATGATTTTTGTTAAGTTCTTCTAATATAGCTGCTCCTCCTTCTTTAAATTTATTAGGTGAATTAGGTTTGTTAAATGGAATTATTTCTTGATCTTCTTTTAGATTTTTAACTTTAATATTTTTATCTTTTTTTAGAGCCGTTTATACTTTGTATATATATTCTTATTCTCAACATGGTTCTTATTATGCTGGTGTTTATACTTGTTCATTGGGTTATATTCGTGAATATCATCTTTTACTTTTACATTGATTACCTTTAAATATTCTTTGTTTAAAGGGTGAATATTTCTTTTTTATGTATATATTTTCTATTTTTACTTCTTTGTTGTTATATTTTTCTGGTGTTTATGTTTTTTCTTCAAAGCGTAAACATTTACTTATGGTTTTATTAAGATTGGAATATATTGTTCTTTCTTTATTTATGTTAATTATTGTTTTTCTTATTGAGTTTGATTATGATTATTTGTTTCCTGTAATTTTTTTGGTTTTTTCTGTTTGGGAAGGTGCTTTGGGTCCTTCTATTTTGGTTTCTATAATTCGCTCTCATGGGAATGATTATTTTTTTAATTCTTTTGTTTTGTCTTTATGTATGATTAAAATAATTATTATAGCATTATCAAACATAATAAATATTAATTTTATTAAATTAAATCACCCTATATCAATAATAATATTTATTATTATTCAAACTTTTATTGTTGGTTTAATTACAGGAACAATAATAGAAAGTTTTTGATTATCTTATATTTTGTTCTTGACGTTTCTTGGTGGTATATTAGTTTTATTTATTTATTTTACAAGAATTGCATCAAATGAATTATTTAAGCCTAAATCTATTATTATAGTTATTTTAATAATCATAATAATTATTATTTCAATAATATTAATTGTTGTAGATAAGAAAATATTTTTAGACTTAATTAAAAATACAGAAACTATAAATATT---AATAATACAATTTATTTTCAAGAAATATCTATATCTTTAGAAAAAAAATTTATAATAACAACACTTTCATTATTA---CTATTAATAATAATTTACCTATTCCTTACCCTTCTAGCAGTAGTTAAAATTACTAATATTAACCAAGGACCTATTCGTAAAATAAAA---ATGAATAAACCAATTCGACTAAAACATCCACTATTTAAAATCATTAATAACTCACTTGTAGATTTACCAGCTCCAACAAACATTTCATTCTGATGAAATTTTGGATCTTTATTAGGATTATGTTTAATAATTCAAATTATTACAGGATTATTTTTAGCAATACACTATACCTCTAACATTGAAATAGCCTTTAGAAGAGTA------GTTCATATTTGTCGTGATGTTAATAATGGATGAATTATTCGAACTCTCCATGCAAATGGAGCCTCTATATTTTTCATTTGCATTTATTTACATGTAGGACGTGGTATTTATTATGGATCATATATGTATATACACACTTGAATAATTGGAGTAATTATTTTATTCTTAGTTATAGCAACAGCATTTATAGGATATGTATTACCATGAGGTCAAATATCATTTTGAGGTGCTACAGTTATTACAAATCTTTTATCAGCAATTCCGTATTTAGGAACAGATTTAGTTCAATGAGTATGAGGAGGATTTGCTGTTGACAACGCAACATTAAATCGATTCTTCACATTCCATTTTGTTTTACCATTTGTAATTGTAGCTATAGCTGCAATTCATTTATTCTTTTTACATCAAACAGGTTCAAGTAATCCAATTGGATTAAATAGTAATATTGATAAAATTCCTTTTCATCCTTATTTTACATTTAAGGATTCAATTACATTTGTAATTATAATATCTTTATTAATTTTACTATGTTTAATTAACCCTTATATTTTAGGAGACCCAGATAATTTTGTACCAGCAAATCCTCTTGTTACACCAGTACATATTCAACCAGAATGGTATTTTTTATTTGCTTATGCTATTTTACGGTCTATTCCTAATAAATTAGGAGGAGTTATTGCATTATTTTTATCAATTAGCATTTTAATAATTTTACCATTTTATAATAAAACACAGTTTCGTGGAATTCAATTCTACCCTATTAATCAAATTTTATTTTGAATAATAGTAATTGTTGTTTTTCTATTAACATGAATTGGAAAACGACCAGTCGAAGAACCTTATATCATAACAGGACAAATTTTAACAATTATTTACTTTTCCTATTTTTTAATTAATATTCATGTAGCTTATATATGAGACAAGATAATTAAAAAC------------ATATATTATGATTTATTAATATTTATTTTAAATTTTCTTCTTTTAATTATTTGTGTTTTAATTAGTGTAGCCTTTTTAACTTTATTAGAACGAAAGGTATTAGGTTATATCCAAATTCGAAAAGGTCCAAATAAAGTTGGGTTTGTTGGTATTCCTCAACCTTTTAGTGATGCTATTAAACTGGTTTGTAAGGAACAGCCAATTCCTATTATATCTAATTATTTGCTTTATTATTTTTCTCCTATTTTTAATTTAATAATTTCTTTAATTGTTTGAATAATTTTCCCTTATTTAACTTATATATGTTCATTTTCTTATGGATTTTTATTTTTTTTATGTTGTACTAGACTAGGTGTTTATACCGTAATAATTGCTGGTTGATCATCTAATTCAAATTATTCATTATTAGGTTCTTTACGTTCTGTTGCTCAAACTATTTCTTATGAAGTAAGATTAGCTTTAATTTTATTATCTTTAATTATTTTGATTGGTAGTTTTAATATGTTGGATTTTATGAATTATCAATTTTATTGTTGATTTATTATTATTTCTTTTCCTTTAGCTTTATGTTGTTTTGCCTCTTGTTTGGCAGAGGCTAATCGTACTCCTTTTGATTTTGCTGAAGGTGAATCTGAACTTGTTTCTGGTTTTAATATTGAATATGGTGCTGGTGGGTTTACTTTAATTTTTTTAGCTGAATATACTAGAATTGTTTTTATAAGTATATTATTAACTTTAATTTTTTTGGGTGGTGATTTTTATTCTTATTCTTTTTTTATTAAAATTGCTTTTATATCATTTTTATTTATTTGAGTTCGTGGAACTTTACCCCGTTTTCGTTATGATAAATTAATATATTTAGCTTGAAAGAGTTTTTTACCTTTATCTTTAAATTTTTTTATTTTCTTTATTGGTTTTAAGATTTTATTGATTAAATATATT------------------
>Gomphocerus_sibiricus_NC_021103
ATGAACAACAACTCTAAAAAACTTCTCTTCCTATCATTATTAATGATAGGAACGATCCTGTCCATCTCATCAAACTCCTGATTTGGAGTTTGAATAGGACTAGAGATCAACTTACTCTCGTTTATTCCCATATTAGCAAATAGAAAAAATAAAATAATAAATGAATCAGCAATTAAGTACTTCATTGTTCAAGCGATAGCATCAACAATATTACTATTCTCTATTTTGCTGATTCAAATAAAGTAT---ATAATTAGATGAGAAAAAAAT---TTAATTCCATCTATGATAATCTGATCAAGATTATTGTTAAAAATTGGGGCTGCTCCATTCCATTTCTGATTTCCAGAAGTAATAAGAGCATCAAGATGAATTAATTGTTTAATTCTAATAACATGGCAAAAAATTGCCCCTATAATAGTTTTATCCTATTGTATCCAACTAAAAACATTTATTTTCTTAGTTAACATTTTAAGAATTTATATTGGAGCAATAGGAGGACTTAATCAAACATCATTAAAACAAATTCTAGCATACTCATCAATTAGTCATTTAGGTTGAATAATTAGATCATTAGTTGTTAGAGAAAACGTATGAGAACTATATTTTTTAGTTTACTCATTACTAAGAATAATTTTAGTTTTAATATTCAAAAGTATAAACCTGTCAATATTAAATCAAATCTACACAGCAAATAATGTAAAAACAGAAATTAAATTTGTTATGTTTCTATCATTATTATCACTAGGTGGTCTACCTCCTTTTTTAGGATTTCTACCTAAATGGATTATTATTCAATTACTCATCGAAAATAATATGACCTCAATTATAACAATTATAGTAGTACTAACAACTATTACATTATACTACTATTTACGAATTAGATTTTCAGTATTAATTCTATCATATTCAGAAAATTCCTGATCATTAAGAATTAAAACTAAAAAAACAATATTAGTTTTACCTTTTATGGTAGTAATTTCAACAATAGGATTAATCTGTTCATCAACACTAATTTCATTACTA---AGGACT------CCGCAAAAATGATTATTTTCAACAAACCATAAGGATATTGGAACTTTATATTTTATATTTGGAGCATGAGCTGGAATAGTAGGTACATCAATAAGAATAATCATTCGTGCAGAACTTGGACAACCAGGATCTATAATTGGAGACGATCAAATTTATAATGTTATTATTACAGCACATGCATTTGTAATAATTTTCTTCATAGTAATACCTATCATAATTGGAGGATTTGGTAATTGATTGGTTCCATTAATAATTGGGGCACCAGATATAGCTTTTCCACGAATAAATAACATAAGTTTTTGACTTTTACCACCATCATTAACCCTTTTAATCGCATCATCAATAGTAGATAATGGTGCAGGAACAGGATGAACAGTTTATCCCCCTCTTGCAGGAGCAATCGCACATGGAGGAGGATCAGTAGACCTAGCTATCTTTTCATTACATTTAGCAGGTGTTTCATCAATTTTAGGAGCAGTTAATTTCATTACAACTGCAATTAATATACGGTCGGAAGGAATAACACTAGATCAAACACCACTATTTGTTTGATCAGTAGTAATTACAGCACTCCTATTACTATTATCATTACCAGTACTAGCAGGAGCAATTACCATATTATTAACTGATCGAAATTTAAATACTTCATTCTTTGATCCTGCAGGTGGTGGAGATCCAATTCTTTATCAACATTTATTTTGATTTTTTGGACATCCTGAAGTCTATATTTTAATCCTACCAGGATTTGGTATTATTTCACATATTGTATGTCAAGAAAGTGGAAAAATTGAATCATTTGGAACTTTAGGAATAATTTATGCAATATTATCAATTGGATTAATAGGATTTATTGTATGAGCACACCATATATTTACAGTAGGAATAGACGTTGATACACGAGCCTACTTTACATCAGCAACAATAATTATTGCAGTACCAACAGGAATTAAAGTATTCAGATGACTGGCAACCCTTTATGGAACAAAATTCAACTTTAATCCTCCATTATTATGAGCCCTTGGATTTATTTTTTTATTTACAATTGGGGGATTAACAGGATTAGTTTTAGCAAACTCGTCTCTTGATATTGTTTTACATGATACTTATTATGTTGTAGCACATTTCCATTATGTTTTATCTATAGGAGCAGTATTTGCAATTATAGGAGGTATTATTCAATGATATCCTTTATTCACAGGATTGACAATAAATAATACATGATTAAAAATTCAATTCACTATTATATTTATCGGGGTAAACCTTACATTCTTTCCTCAACATTTTCTTGGATTAGCAGGAATACCACGACGATATTCTGATTATCCAGATGCATATACATCATGAAATGTAGTTTCTAGTATAGGGTCTATAATTTCAATTGTAGGAATCACTATGTTTATTTTAATTATATGAGAAAGAATAATCATAAATCGAACCATTATATTTAGAGAAAATATAAACAGATCAACAGAATGATTACAAAATAATCCGCCTGCAGAACATAGATATTCAGAATTACCAATAATCTCAAGATTCATGGCAACATGATTAAACTTATCATTACAAGATAGAGCTTCTCCTTTGATAGAACAATTATCATTCTTTCATGACCATACTATAGTTGTATTATTATTAATTACTGTGATTGTTGGATATTCATTAAGATATACATTAATAATTAAATTAACAAATCGAAATATATTACACGGAAATTTAATTGAAACAATCTGAACAACATTACCAGCTATTACATTAATTTTTATTGCATTACCATCACTACGGTTATTATATCTTCTAGATGATTCAGTAGATGCAATAATTACAATTAAAACAATTGGACGACAATGATATTGAAGATATGAGTATTCTGATTTTGTAGATGTAGAATTTAATACATACATAACACCAGAAAGAGATCTTGAAATCGATGGATTTCGATTACTAGATGTTGACAATCGCACAATTTTACCAATAAATACTGAAGTTCGAATTTTAACTAGTGCATCAGACGTTTTACATTCATGAGCAGTACCTGCTCTTGGGATTAAAATTGATGCTACACCTGGTCGATTAAACCAAGGAACATTTACAATTAATCGACCAGGATTA---TTCTTTGGTCAATGTTCAGAAATCTGTGGAGCAAACCATAGATTTATACCAATTGTTATTGAAAGAACTTCAGTAAATTTATTTATCAAATGATTATCTAAAATTATAATCCCTCAAATATCACCACTTATATGATTCTCACTATTTATTTTATTTTCTATTACAATAATTCTATTTAATCAAATAAACTTCTTCTCTTTTAAACCTGACATTATTAAAAGTACAAAAAAAATAATAATAAAAAGAAAAGACCAA---ACTTGAAAATGAATGATAACAAATTTATTTTCCACTTTTGATCCATCAACTAATATTTTTAATATTTCAATAAATTGAACTAGAACATTTATTGGATTATTACTTATTCCATCAATATTTTGATTAATATCATCACGAATTAACATTATATGAAATAAAATAAATTTAACCTTACATAATGAATTCAAAACATTATTAGGGCGTAAATCATTTAATGGAACAACATTCATTTTTATTTCAATCTTTATTATAATATTATTTAATAATTTTATAGGACTATTTCCATATATTTTTACAAGAACTAGACATTTAACATTAACATTTACAATTGCATTACCTATATGATTAAGATTTATATTATTTGGATGAATTAATCACACTAATCATATATTTGCCCATTTAGTTCCACAAGGAACACCACCAGTACTTATATCATTTATAGTATTAATTGAAACA---------------------------------------------------------------------ATTAGAAATATTATTCGACCAGGAACTTTAGCTGTTCGATTAGCAGCAAATATAATTGCTGGACATTTATTATTAACATTATTAGGAAATACAGGACCAACAATATCAACAAATCTGATCTCAATATTAATTATTGGACAAATAATACTCCTAATTCTAGAATCAGCAGTAGCTATAATTCAAGCATATGTATTTTCAATTTTAAGAACATTATACTCTAGAGAAGTTTATATGTTAACAACCCATTCAAATCACCCATTTCATATAGTGGACTATAGACCTTGACCATTAACAGGAGCAATTGGAGCAATAGTTTTAGTTTCAGGATTAGCTAAATTATTTCATTTATTTAATATAAATTTATTTATTATTGGATTTATAATCACATTATTAACAATAATTCAATGATGACGAGACGTAGTACGAGAAGGAACTTATCAAGGATTACATACAGGATTTGTTTCAATTGGTCTACGATGAGGAATAATTTTATTTATTGCATCAGAAGTTTTATTCTTTCTATCATTTTTTTGAGCATTTTTTAGAAGAAGATTAGCACCAACAATTGAACTTGGAATAATATGACCTCCTATAGGAATTAAACCTTTTAATCCTATACAAATTCCATTACTTAATACAGCCATTCTTCTAGCTTCAGGAGTTACTGTAACATGAGCTCATCATAGACTAATAGAATCTAATCATACTCAAGCACTTCAGGGTCTATTTTTTACAGTTCTACTAGGTTTATATTTTACATTATTACAAGCATACGAATACTGAGAAGCACCATTTACTATTGCCGATGCAGTATACGGATCAACATTTTTTGTTGCCACAGGGTTTCATGGTTTACATGTAATTATTGGAACAATCTTCTTAACTTCATCTTTAGCA------CGACATATAATAAATCAATTCTCACCTAACCACCATTTTGGATTTGAAGCTGCAGCATGATATTGACATTTTGTAGATGTAGTTTGATTATTCTTA---TATATTTCAATTTATTGATGAGGTAAA------------------------ATCTTAATTTTATCAACAAGAATTCTAATTAGATTTATTGTACCAATAATAGTTATATTAATTGCAACAATCCTATCAAAAAAATTAATTAATGATCGAGAAAAAAGATCACCATTTGAATGTGGTTTTGATCCAAAAAGATCGGCTCGAATACCATTCTCACTTCGATTTTTCCTAATTGCAGTAATCTTTTTAATTTTTGATGTAGAAATTGCACTAATTTTACCAATTGTAATTATTATAAAAACATCAAATATTGCAATATGAACAATATCTACAACATTTTTTATTTTAGTATTATTAAGAGGATTATATTATGAATGAAATCAAGGAGCTCTACAATGAGCAGAT---------------ATTTGTTCATTAAGTTTTTTTTCTTTATTTCTCTGTAGAACTTTTGTTTTTATTGTAGGTATTTATTATTTAATGTTTGATTATAGAGTTTTTATTGAATGGGAACTTTTTAGATTGAACGGTTCTATAGTAGTTACAACTTTTATTTTTGAATGAATGTCTCTTATTTTTATATCTTTTGTTATATATATTTCTTCTTTGGTTATTTATTATAGAGAGGATTACATATCTGGTGAAATAAATATAAATCGTTTTATTATAATTGTTTTAATATTTATTCTTTCTATAGGTCTTTTAATTATTAGTCCAAATTTAATTAGTATTATGTTAGGTTGATATGGGTTGGGATTAGTTTCTTATTGTTTAGTTATTTATTATCATAATGTAAAATCTTATAGTGCTGGTATATTAACTGCTTTGTCAAATCGAATTGGTGATGTTGCTATCTTAATTTCTATTGCTTGAATATTAAATTTTGGTGGTTGAAATTACATTTATTATTATGATTTTATTTGTGATTCTTTTGAAATAAAGGTTATTACTATATTAATTATTCTTGCTGCTATAACTAAAAGAGCTCAAATTCCCTTTTCTTCTTGGCTTCCAGCAGCTATGGCTGCTCCTACCACCGTTTCTGCTTTAGTTCATTCTTCTACTCTTGTTACTGCCGGTGTTTATTTATTAATTCGTTTCAGTCCTATACTGGTTGTTTATAATTGTGGTTGGTTTTTATTATTAATTGGTTGTATAACTATAATTATGGCTGGTTTTGGGGCTAATTTTGAATTTGACTTAAAAAGGATTATTGCTCTTTCTACTTTAAGTCAACTTTTTTTAATAATGAGAATTTTATCTATGGGTTATTTAAAGCTTGCTTTTTTTCATTTATTGTCTCATGCTTTATTTAAGGCTTTATTATTTATGTGTGCAGGTTCAATAATTCATAATTTGAAGGATTCTCAAGATATTAGTTTTATAGGTTCAATTGTTAATTTTATGCCTTTAACTTCTGTTTGTTTT------------TATGTATCCAGATTATCGTTGTATGGTATTCCTTTTTTAGCAGGTTTTTATTCAAAGGATTTAATTCTTGAGATGGTTTGTTTAAGATGAATTAATTGTTACATT---TTTTTATATTTTATTTCAACTGGTTTAACTGCTTCTTAT---TCTTTTCGTTTATTTTATTATTCTATGTCAGGAGATAATAATTTTTATTCTAGTTTTTCTTTCAATGATAGAAGATATTTTATTTCTTTTGGTATATTATCTTTATTTTTT---GCTGTTTTTGGTGGTAGATTATTATCTTGGTTGATTTTTCCTATTCCTTATATAATTATTTTACCTTATTATTTGAGGTTTTTAACAATTTTTACAGTTGCTTTAGGGGCATATTTGGGTTACTATTTTTCAAATATTAATTTTTCTTATGATTTATTTTCTTTGAATTTTTTGTCTTTTGTTAGATTTTCTGGTTCAATGTGATTTATACCTTATCTTTCAACTGGTTTTATTAGATATTTACCTTTAAGGATAGGTTATTATTCATCAAAGTCTTTTGATTATGGTTGAGGTGAACTATTTGGAGGTCAGGGTTTATACAGATTATTTATTTATTTAATTAATTATATCCAAAATTTATATGATTCAAATTTTAAGATTTATTTATTAACTTTTATTTTTTGAATGTTTATTTTATTAATATTATTCTTTTTA---------------ATGTTAAAGTATTTGTTAATAATTGTGTTTTTGACCTCTCTTTGTTTTTTATGTGGTTATTGATGGTTGGTTCATTCTTTAATGTTTTTGTCTAGTTTTATTTTTATAATT---TTTTATTCTTATGCTGATTTAAATATAATTAGATATTGTTTTGGGTTTGATTATCTTTCTTTCAGATTAATTTTATTAAGTTTTTGAATTTGTTCTTTAATAATTACTCCTAGAGGTTTAGTTTATTTGTCTTCTTATCATTCAAGTTTTTTTGTTTCTATTGTTTTGTTTTTATTAATTATGTTTTATTGTTCTTTTTCTAGTTTAAGTTTATTA------TACATTTTTTTGGAGTCTAGATTGATTCCTACATTACTTTTGATTTTAGGTTGGGGTTATCAACCTGAACATTTACAGGCTGGTTTATATTTAATTTTTTATACTTTAGTTGCAAGATTACCTTTGTTATTAGTTTTGTTTAGGATTTATGATATTTCTGAAACTCTTTATTGTCCTTTATTGTTTGAT---TTTGGTTATTACTATTTTATGTTTTATATTTTTATCATTTTAGCATTTTTAGTGAAAATACCAATATTTTTAGTTCATCTTTGTCTCCCTAAGGCTCATATTGGGGCCCCTATATCTGGTAGAATAATTCTTGCAGGAGTTTTACTTAAATTATGTGGTTATGGTATTTTTTGTGTTATGAAAATTATT---TTTTTAGGTATAAAATTTAATTATTTTTGATTGTCTTTAAGTTTATCTGGTGGTGTTATTGTTAGATTTATTTGTTTTCGTCAAGTTGATTTAAACTCTTTAATTGCTTATTCATCTGTTGCCCATATAAGAATAGTTATTGGTGGTTTAATAACTATAAATTGATGAGGTTGTATAGGTTCTTTTTCTTTAATGATTGGTCATGGTTTATGTTCTTCTGGTTTATTTTGTTTATCAAACATTATTTATGAACGTTTGGGAAGACGAAGATTATTAATTAATAAAGGAATAATTAATCTAATACCAAGAATGGCTCTTTGATGATTTCTTTTTAGATCATCAAATATAGCTGCTCCTCCTTCATTGAATTTAATAGGTGAATTAAGTTTATTAAATAGAATTATGTCTTGGTCTACTTTTAGATTTTTGGTTTTAATTTTTTTATCTTTTTTTAGAGCTGTTTATACATTATATATGTATTCTTATTCACAGCATGGTTCTTATTATATAGGAGTTTATACTTGTTCTTTAGGTTATTTTCGAGAATATCATTTATTACTTTTACACTGATTACCTTTAAATATTTTATGTTTAAAGGGTAATTATTTTTATATTATGTATATATTTTCTATTTTTACTTCTTTGTTGTTATATTTTTCTGGTGTTTATGTTTTTTCTTCAAAGCGTAAACATTTACTTATGGTTTTATTAAGATTGGAATATATTGTTCTTTCTTTATTTATGTTAATTATTGTTTTTCTTATTGAGTTTGATTATGATTATTTTTTCCCTGTAATTTTTTTAGTTTTTTCTGTTTGTGAGGGTGCTTTAGGTCTTTCTGTTTTGGTTTCTATAATTCGTTCTCATGGTAATGAT---TTTTTTAACTCTTTTGTTTTATCTTTATGTATGATTAAAATAATTATTATAGCATTATCAAACATAATAAATATTAATTTTATTAAATTAAATCACCCTATATCAATAATAATATTTATTATTATTCAAACTTTCATTGTTGGTTTAATTACAGGAACAATAATAGAAAGTTTTTGACTATCTTATATTTTGTTCCTAACGTTTCTTGGTGGTATATTAGTTTTATTTATTTATATTACAAGAATTGCATCAAATGAATTATTTAAGCCTAAATCTATTATTAGAGTTATTTCAATAATTGTAATAATTATTACTACAATAATGTTAATTGTTGAAGATAAGATAATATTTTTAGACTCAATTAAAAATACAGAAACTACAAATATT---AATAATACAATTAATTATCAAGAAATAACTATATCTTTAGATAAATTATATAATATGCCAACATTAACTACTACTATAATAATAATAATAATGTACCTATTCCTTGCATTAGTAGCAGTAGTAAAAATCACTAATATTAACCAGGGGCCTATTTGAAAAATAGAT---ATGAATAAACCTTTACGATTAAAACACCCACTAATTAAAATCTTTAATAATTCTTTGCTTGATTTACCAGCACCAACAAACATTTCTGTCTGATGAAACTTTGGATCTTTACTAGGATTATGTTTAATTATCCAAATTGTTACTGGATTATTTGTAGCTATACACTATACCCCTAATATTGAAATAGCATTTAGAAGA---------GTTCATATTTGCCAAGATGTTAATAATGGTTGAATTATTCGAACATTACATGCAAATGGAGCATATATATTTTTTATTTGTATTTATTTACATGTAGGACGAGGAATTTATTATGGCTCATTTATATATATGCATACATGAGTAATTGGAACAATTATTTTATTTTTAGTTATAGCAACTGCATTTATAGGATACGTTTTACCTTGAGGACAAATATGTTTTTGAGGAGCAACAGTAATTACAAACTTATTATCAGCAATTCCATATCTATTAACAAATTTAGTTCAATGAGTATGAGGAGGACTTGCTGTTGACAACACAACATTAAATCGCTTCTTTACATTCCATTTTGTTTTACCATTTGTAATTGTAGCTATAGCTGCAATTCATTTATTCTTTTTACATCAAACAGGTTCAAGTAATCCAATTGGATTAAATAGTAATATTGATAAAATTCCTTTTCATCCTTATTTTACATTTAAGGATTCAATTACATTTGTAATTATAATATCTTTATTAATTTTACTATGTTTAATTAACCCTTATATTTTAGGAGACCCAGATAATTTTGTACCAGCAAATCCTCTTGTTACACCAGTACATATTCAACCAGAATGGTATTTTTTATTTGCTTATGCTATTTTACGGTCTATTCCTAATAAATTAGGAGGAGTTATTGCATTGTTTTTATCAATTAGCATTTTAATAATTTTACCATTTTATAATAAAACACAGTTTCGTGGAATTCAATTCTACCCTATTAATCAAATTTTATTTTGAATAATAGTAATTGTTGTTTTTCTATTAACATGAATTGGAAAACGACCAGTCGAAGAACCTTATATCATAACAGGACAAATTTTAACAATTATTTACTTTTCCTATTTTTTAATTAATATTCATGTAGCTTATATATGAGACAAGATAATTAAGAATAAT---------ATATATTATGATTTATTAATATTTATTTTAAATTTTCTTCTTTTAATTATTTGTGTTTTAATTAGTGTAGCCTTTTTAACTTTATTAGAACGAAAGGTATTTGGTTATATCCAAATTCGAAAAGGTCCAAATAAAGTTGGGTTTGTTGGTATTCCTCAACCTTTTAGTGATGCTATTAAACTGGTTTGTAAGGAACAGCCAATTCCTATTATATCTAATTATTTGCTTTATTATTTTTCTCCTATTTTTAATTTAATAATTTCTTTAATTGTTTGAATAATTTTCCCTTATTTAACTTATATATGTTCATTTTCTTATGGATTTTTATTTTTTTTATGTTGTACTAGACTAGGTGTTTATACCGTAATAATTGCTGGTTGATCATCTAATTCAAATTATTCATTATTAGGTTCTTTACGTTCTGTTGCTCAAACTATTTCTTATGAAGTAAGATTAGCTTTAATTTTATTATCTTTAATTATTTTGATTGGTAGTTTTAATATGTTGGATTTTATGAATTATCAATTTTATTGTTGATTTATTATTATTTCTTTTCCTTTAGCTTTATGTTGTTTTGCCTCTTGTTTAGCAGAGACTAATCGTACTCCTTTTGATTTTGCTGAAGGTGAATCTGAACCATTTACTGGTTTTAATATTGAATATGGTGCTGGTGGGTTTACTTTAATTTTTTTAGCTGAATATACTAGAATTGTTTTTATAAGTATATTATTAACTTTAATTTTTTTGGGTGGTGATTTTTATTCTTATTCTTTTTTTATTAAAATTGCTTTTATATCATTTTTATTTATTTGAGTTCGTGGAACTTTACCCCGTTTTCGTTATGATAAATTAATATATTTAGCTTGAAAGAGTTTTTTACCTTTATCTTTAAATTTTTTTATTTTCTTTATTGGTTTTAAGATTTTATTGATTAAATATATT------------------
>Gomphocerus_sibiricus_tibetanus_NC_015478
ATGAACAACAACTCTACAAAACTTCTCTTCCCATCAAAATTAATGATAGGAACGATCCTGTCCATCTCATCAAACTCCTGATTTGGAGTTTGAATAGGACTAGAGATCAACTTACTCTCGTTTATTCCCATATTAGGAAATAATAAAAATATAATAATGAATGAATCAGCAATTAAGTACTTTATTGTTCAAGCGATAGCATCAACAATATTACTATTCTCTATTTTGCTGATTCAAATAAAGTAT---ATAATTAGATGAGAAAAACAT---TTAATTCCATCTATGATAATCTGATCAAGATTATTGTTAAAAATTGGGGCTGCTCCATTCCATTTCTGATTTCCAGAAGTAATAAGAGCATCAAGATGAATTAACTGTTTAATTCTAATAACGTGGCAAAAAATTGCCCCTATAATAGTTTTATCTTATTGTATCCAACTAAAAACATTTATTTTCTTAGTTAACATTTTAAGAATTTATATTGGAGCAATAGGAGGACTTAATCAAACATTATTAAAACAAATTTTAGCATACTCATCAATTAGTCATTTAGGTTGAATAATTAGATCATTAGTTGTTAGAGAAAACGTATGAGAACTATATTTTTTAGTTTACTCATTACTAAGAATAATTTTAGTTTTAATATTCAAAAGTATAAACCTGTTAATATTGAATCAAATCTACACAGCAAATAATGTAAAAACAGAAATTAAATTTGTTATGTTTCTATCACTATTATCACTGGGTGGTCTACCTCCTTTTTTAGGATTCCTACCTAAATGGATTATTATTCAATTACTCATCGAAAATAACATGACCTCAATCATAACAATTATAGTGGTACTAACAACTATTACATTATACTACTATTTACGAATTAGATTTTCAGCATTAATTCTATCATATTCAGAAAATTCCTGATCATTAAGAATTAAAACTAAAAAAACAATATTAGTTTTACCTTTTATGGTAGTAATTTCAACAATAGGATTAATCTGTTCATCAACACTAATTTCATTACTA---AGGACTATCTCACCGCAAAAATGATTATTTTCAACAAACCATAAGGATATTGGAACTTTATATTTTATATTTGGAGCATGAGCTGGAATAATAGGTACATCAATAAGAATAATCATTCGTGCAGAACTTGGACAACCAGGATCCATAATTGGAGATGATCAAATCTATAATGTTATTATTACAGCACATGCATTTGTAATAATTTTCTTCATAGTAATACCTATCATAATTGGAGGATTTGGTAATTGATTAGTTCCATTAATAATTGGGGCACCAGATATAGCTTTTCCACGAATAAATAATATAAGTTTTTGACTTTTACCACCATCATTAACCCTTTTAATTGCATCATCAATAGTAGATAATGGTGCAGGAACAGGATGAACAGTTTATCCTCCTCTTGCAGGAGCAATCGCACATGGAGGAGGATCAGTAGACCTGGCTATCTTTTCATTACATTTAGCAGGTGTTTCATCAATTTTAGGAGCAGTTAATTTCATTACAACTGCAATTAATATACGGTCGGAAAGAATAACACTAGATCAAACACCACTATTTGTTTGATCAGTAGTAATTACAGCACTCCTATTACTATTATCATTACCAGTACTAGCAGGAGCAATTACCATATTATTAACTGATCGAAATTTAAATACTTCATTCTTTGATCCTGCAGGTGGTGGAGATCCAATTCTTTATCAACATTTATTTTGATTTTTTGGACATCCTGAAGTCTATATTTTAATCCTACCAGGATTTGGTATTATTTCACATATTGTATGTCAAGAAAGTGGAAAAATTGAATCATTTGGAACTTTAGGAATAATTTATGCAATATTATCAATTGGATTAATAGGATTTATTGTATGAGCACATCATATATTTACAGTAGGAATAGACGTTGATACACGAGCCTACTTTACATCAGCAACAATAATTATTGCAGTACCGACAGGAATTAAAGTATTCAGATGACTGGCAACCCTTTATGGAACAAAATTCAACTTTAATCCTCCATTATTATGAGCCCTTGGATTCATTTTTTTATTTACGATTGGAGGGTTAACAGGATTAGTTTTAGCAAACTCATCTCTTGATATTGTTTTACATGATACTTATTATGTTGTAGCACATTTCCATTATGTTTTATCTATAGGAGCAGTATTTGCAATTATAGGAGGTATTATTCAATGATATCCTTTATTTACAGGATTGACAATAAATAATACATGATTAAAAATTCAATTCACTATTATATTTATTGGGGTAAACCTTACATTCTTTCCTCAACATTTTCTTGGGTTAGCAGGAATACCACGACGATATTCTGATTATCCAGATGCATATACATCATGAAATGTAGTTTCTAGTATCGGGTCTATAATTTCAATTGTAGGAATCATTATGTTCATTTTAATTATATGAGAAAGAATAATCATAAATCGAACCATTATATTTAGAGAAAATATAAACAGATCAACAGAATGATTACAAAATAATCCGCCTGCAGAACACAGATATTCAGAATTACCAATAATTTCAAGATTCATGGCAACATGATTAAACTTATCATTACAAGATAGAGCTTCACCTTTGATAGAACAATTATCATTCTTTCATGACCACACTATAGTTGTATTATTATTAATTACTGTGATTGTTGGATATTCATTAAGATATACATTAATAATTAAATTAACAAATCGAAATATATTACACGGACATTTAATTGAAACAATCTGAACAACATTACCAGCTATTACATTAATTTTTATTGCATTACCATCACTACGGTTATTATATCTTCTAGATGACTCAGTAGATGCAATAATTACAATTAAAACAATTGGACGACAATGATATTGAAGATATGAATATTCTGATTTTGTAGATGTAGAATTTGATACATACATAACACCAGAAAGAGATCTTGAAATTGATAGATTTCGCTTACTAGATGTTGACAATCGCACAATTTTACCAATAAACACTGAAGTTCGAATTTTAACTAGTGCATCAGACGTTTTACATTCATGAGCAGTACCTGCTCTTGGGATTAAAATTGATGCTACACCCGGTCGATTAAACCAAGGAACATTTACAATAAATCGACCAGGATTA---TTCTTTGGTCAATGTTCAGAAATCTGTGGAGCAAACCATAGATTTATACCAATTGTTATTGAAAGAACTTCAGTAAATTTATTTATCAAATGATTATCTAAAATTATAATCCCTCAAATATCACCACTTATATGATTCTCACTATTTATTTTATTTTCTATTACAATAATTTTATTTAATCAAATAAACTTCTTCTCTTTTAAACCTAATATTATTAAAAGTACAAAAAAA---ATAATAAAAAAAAAAAAACAA---ACTTGAAAATGAATGATAACAAATTTTTTTTCCACTTTTGATCCCCCAACTAATATTTTTTATATTTCTATAAATTGAACAACAACATTTTTTGGATTATTACTTATTCCACCAATATTTTGATTAACATCATCACCAATTAACATTATATGAAAAAAAAAAAATTTTTCCCCCCATAATGAATTCAAAACATTATTAGGACCTAAATCATTTATTGGAGCAACATTCTTTTTTATTTCAACCTTTATTATAATATTATTTAATAATTTTATAGGACTATTTCCACATATTTTTTCAAGAACAAGACATTTAACATTAACATTTACAATTGCTGTACCTATATGATTAAGATTAATATTATTTGGAGGAATTAATCACACTAACCATATATTTGCCCATTTAGTTCCACAAGGAACACCACCACCACTTATATCATTTATAGTATTAATTGAAACA---------------------------------------------------------------------ATTAGAAATATTATTCGACCAGGAACTTTATCTGTTCGATTATCAGCAAATATAATTGCTGGACATTTGCTGTTAACATTATTAGGAAATACAGGAGCAACAATATCAACAAATTTGATCTCAATATTAATTATTGGACAAATAATACTTCTAATTCTAGAATCAGCAGTAGCTATAATTCAAGCATATGTATTTTCAATTTTAAGAACATTATACTCTAGAGAAGTTTATATGTTAACAACCCATTCAAATCACCCATTTCATATAGTGGACTATAGACCTTGACCTTTAACAGGAGCAATTGGAGCAATAGTTTTAGTTTCAGGATTAGCTAAATGATTTCATTTATTTAATATAAATCTATTTATTATTGGATTTATAATCACATTATTAACAATAATTCAATGATGACGAGACGTAGTACGAGAAGGAACTTACCAAGGATTACATACAGGATTTGTTTCAATTGGATTACGATGAGGAATAATTTTATTTATTGCATCAGAAGTTTTATTCTTTCTATCATTTTTTTGAGCATTTTTTAGAAGAAGACTAGCACCAACAATTGAACTTGGAATAATATGACCTCCTATAGGAATTAAACCTTTTAATCCTATACAAATTCCATTACTTAATACAGCCATTCTTCTAGCATCAGGAGTTACTGTAACATGAGCTCATCATAGACTTATAGAATCTAATCATACTCAAGCACTTCAGGGTCTATTTTTTACAGTTTTATTAGGTTTATATTTTACAATATTACAAGCATATGAATACTGAGAAGCACCATTTACTATTGCCGATGCAGTATATGGATCAACATTTTTTGTTGCCACAGGGTTTCATGGTTTACATGTAATTATTGGAACAATCTTTTTAACTACATGTTTAGCA------CGACATATAATAAATCAATTCTCACCTAACCACCATTTTGGATTTGAAGCTGCAGCATGATATTGACATTTTGTAGATGTAGTTTGATTATTCTTA---TATATTTCAATTTATTGATGAGGTAGA------------------------ATCTTAATTTTATCAACAAGAATTCTAATTAGATTTATTGTACCAATAATAGTTATATTAATTGCAACAATCATATCAAAAAAATTAATTAATGATCGAGAAAAAAGATCACCATTTGAATGGGGTTTTGATCCAAAAAGATCGGCTCGAATACCATTCTCACTACGATTTTTCCTAATTGCAGTAATCTTTTTAATTTTTGATGTAGAAATTGCATTAATTTTACCAATTGTAATCATTATAAAAACATCAAATATTGCAATATGAACAATATCAACAACATTCTTTATTCTAGTATTATTAAGAGGATTATATTATGAATGAAATCAAGGAGCTCTACAATGAGCAGAT---------------ATTTGTTCATTAAGTTTTTTTTCTTTATTTCTTTCTAGAACTTTTGTTTTTATTGTAGGTATTTATTATTTAATGTTTGATTATAGAGTTTTTGTTGAATGGGAACTTTTTAGATTGAATGGTTCTATAGTAGTTATAACTTTTATTTTTGATTGAATGTCTCTTATTTTTATATCTTTTGTTATATATATTTCTTCTTTGGTTATTTATTATAGAGAGGATTACATATCTGGTGAAATAAATATGAATCGTTTTATTATAATTGTTTTAATATTTATTCTTTCTATAGGTCTTTTAATTATTAGTCCAAATTTAATTAGTATTTTGTTAGGTTGAGATGGTTTGGGATTAGTTTCTTATTGTTTAGTTATTTATTATCAGAATGTAAAATCTTATAGTGCTGGTATATTAACTGCTTTATCAAATCGAATTGGTGATGTTGCTATTTTAATTTCTATTGCTTGAATATTAAATTTTGGTGGTTGAAATTATATTTATTATTATGATTTTATTTGTGATTCTTTTGAAATAAAGGTTATTACTATATTAATTATTCTTGCTGCTATAACTAAAAGAGCTCAAATTCCTTTTTCTTCTTGACTTCCAGCGGCTATGGCTGCTCCTACTCCTGTTTCTGCTTTAGTACATTCTTCTACTCTTGTTACTGCCGGTGTTTATTTATTAATTCGTTTCAGTCCTATACTGGTTGTTTATAATTGTGGTTGATTTTTATTATTAATTGGTTGTATAACTATGTTTATGGCTGGTTTTGGGGCTAATTTTGAATTTGATTTAAAAAGGATTATTGCTCTTTCTACTTTAAGCCAGCTTGGTTTAATAATGAGAATTTTGTCTATAGGTTATTTAAATCTTGCTTTTTTTCATTTGTTATCTCATGCTTTATTTAAGGCTTTATTATTTATGTGTGCAGGTTCAATAATTCATAATTTAAAGGATTCTCAAGATATTCGTTTTATAGGCTCAATTGTTAATTTTATACCTTTAACTTCTGTTTGTTTA------------AATGTATCTAGATTGTCATTATGTGGTATCCCTTTTTTAGCAGGTTTTTATTCAAAGGATTTAATTCTTGAGATGGTTTGTTTAAGTTGAATTAATTGTTTAGTTTTTTTATTATATTTTATTTCAACTGGTTTAACTGCTTCTTAT---TCTTTTCGTTTATTTTATTATTCTATGTCAGGTGATAATAATTTTTATTCTAGTTTTTCTTTTAATGATAGGAGATATTTTATTTCTTTTGGTATATTGTTTTTATTATTTGTTGCTGTTTTTGGTGGTAGATTATTATCTTGGTTGATTTTTCCAATTCCTTATATAATTGTTTTACCTTATTATTTAAGGTTTTTAACAATTTTTACAGTTGTTTTAGGTGCATATTTGGGTTATTATTTTTCAAATACTAATTTTTCTTATGATTTATTTTCTTTAAATTTTTTATCTCTTGTTAGATTTTCTGGTTCAATATGGTTTATACCTTATCTTTCACCTGGTTTTGTTAGATATTTACCTTTAAGGATAGGTTATTATTCATCAAAGTCTTTTGATTATGGTTGAGGTGAACTATTTAGAGGTCAGGGTTTATACAGATTATTTATTTATTTAATTAATTATATTCAAAATTTATATGATTCAAATTTTAAGATTTATTTATTAACTTTTATTTTTTGAATGTTTATTTTATTAATATTATTCTTTTTA---------------ATGTTAAGGTATTTGTTAATAATTGTTTTTTTGACCCCTCTTTGTTTTTTACGTGGTTATTGATGATTAATTCATTCTATAATGTTTCTCACTAGTTTTGTTTTTATAATTTTTTTTTATTCTTATGCTGATTTAAATATAGTTGGATATTGTTTTGGTTTTGATTATTTTTCTTTTAGATTGATTTTATTAAGTTTTTGAATTTGTTCTTTAATAATTACTGCTAGAGGTTTAGTTTATTTTTCTTCTTATCATTCAGGTTTTTTTGTTTTTATTGTTTTGTTTTTATTAATTATGTTGTATTGTTCTTTTTCTAGCTTAAGTTTATTATCATTTTACATTTTTTTTGAGTCTAGATTAATTCCTACATTACTTTTGATTTTAGGTTGGGGTTATCAACCCGAGCGTTTACAGGCTGGTTTATATTTAATTTTTTATACTTTAGTTGCAAGATTACCTTTATTACTAGTTTTGTTTAGGGTTTATGATGTTTCTAAAACTCTTTATTTTCCTTTATTATTTGAT---TTTGGTTCTTATTATTTTATGTTTTATATTTTTATCATTTTAGCATTCTTAATTAAAATACCAATATTTTTAGTTCATCTTTGGCTTCCTAGGGCTCATGTTGAGGCTCCAATTTCTGGAAGAATAATTCTTGCAGGAGTTTTACTTAAATTAGGTGGTTATGGTATTTTTCGTGTTATGAAAATTATTTCTTTTTTAAGTATAAAATTTAATTATTTTTGATTGTCTTTAAGTTTATCTGGTGGTGTTATTGTTAGATTTATTTGTTTTCGTCAAGTTGATTTAAAGTCTTTAATTGCTTATTCATCTGTTGCTCATATAAGAATAGTTATTGGTGGTTTAATAACTATAAATTTATGAGGTTGTATAGGTTCTTTTTCTTTAATAATTGGTCATGGTTTATGTTCTTCTGGTTTATTTTGTTTATCAAATATTATTTATGAACGTTTGGGAAGACGAAGATTATTAATTAATAAAGGAATAATTAATCTAATACCAAGAATGGCTCTTTGATGATTTCTTTTTAGATCATCAAATATAGCTGCTCCTCCTTCATTGAATTTAATAGGTGAATTAAGTTTATTAAATAGAATTATTTCTTGGTCTACTTTTAGATTTTTGGTTTTAATTTTTTTATCTTTTTTTAGAGCTGTTTATACATTATATATGTATTCTTATTCACAGCATGGTTCTTATTATATAGGAGTTTATACTTGTTCTTTAGGTTATTTTCGAGAATATCATTTATTATTTTTACATTGATTACCTTTAAATATTTTATGTTTAAAGGGTGATTATTTTTATATTATGTATATATTTTCTATTTTTACTTCTTTGCTGTTATATTTTTCTGGTGTTTATGTTTTTTCTTCAAAGCGTAAACATTTACTTATGGTTTTATTAAGATTGGAATATATTGTTCTTTCTTTGTTTATGCTAATTATTGTTTTTCTTATTGAGTTTGATTATGATTATTTTTTTCCTGTAATTTTTTTAGTTTTTTCTGTTTGTGAGGGGGCTTTAGGTCTTTCTATTTTGGTTTCTATGATTCGTTCTCATGGTAATGAT---TTTTTTAATTCTTTTGTTTTGTCTTTATGTATGATTAAAATAATTATTATAGCATTATCAAACATAATAAATATTAATTTTATTAAATTAAATCACCCTATATCAATAATAATATTTATTATTATTCAAACTTTTATTGTTGGTTTAATTACAGGGACAATAATAGAAAGTTTTTGATTATCTTATATTTTGTTCTTGACATTTCTTGGTGGTATATTAGTTTTATTTATTTATATTACAAGAATTGCATCAAATGAATTATTTAAACCTAAATCTATTATTATAGTTATTTTAATATTTATAATAATTATTATTACAATAATCTTGATTATTGTAGATAAGACAATATTTTTAGACCCAATTAAAAATACAGAAACCATAAATATT---AATAATTCAATTAATTATCAAGAAATATCTATATCTTTAGAAAAATTATATAATAAACCAACATTAACTACTACC---ATAATAATAATAATTTATCTATTCCTTGCTCTAGTAGCAGTAGTAAAAATTACTAATATTAATCAGGGACCTATCCGAAAAATAAGA---ATGAATAAACCTTTACGATTAAAACACCCACTAATTAAAATTTTAAATAATTCTTTGGTTGATTTACCAGCACCAACAAACATTTCATTCTGATGAAACTTTGGATCATTATTAGGATTATGTTTAATCATCCAAATCATTACTGGATTATTTTTAGCCATACATTATACCCCTAATATTGAAATAGCATTCAGAAGAGTT------ATTCATATTTGTCGAGATGTTAATAATGGTTGAATTATTCGAACATTACATGCAAATGGAGCATCTATATTCTTCATTTGTATTTATTTACATGTAGGACGAGGAATTTATTATGGATCATTTATGTATATACATACATGAATAATTGGAACAATTATTTTATTTCTAGTTATAGCAACTGCATTTATAGGATATGTCTTACCTTGAGGACAAATATCTTTTTGAGGAGCAACAGTAATTACAAATTTATTATCAGCAATTCCGTATTTAGGAACAGATTTAGTTCAATGAGTATGGGGAGGATTTGCTGTTGACAACGCAACATTAAATCGCTTCTTCACATTCCATTTTGTTTTACCATTTGTAATTGCAGCTATAGCTGCAATTCATTTATTCTTTTTACATCAAACAGGTTCAAATAATCCAATTGGATTAAATAGTAATATTGACAAAATTCCTTTTCACCCTTATTTTACATTTAAGGATTCAATTACATTCGTAATTATAATATCTTTATTAATTTTATTATGTTTAATTAACCCTTATATTTTAGGAGACCCAGATAATTTTGTGCCAGCAAATCCTCTTGTTACACCAGTTCATATTCAACCAGAATGGTATTTTTTATTTGCTTATGCCATTTTACGATCTATTCCTAATAAATTAGGAGGAGTTATTGCATTGTTTTTATCAATTAGCATTTTAATAATTTTACCATTTTATAATAAAACACAGTTTCGTGGAATTCAATTCTACCCTATTAATCAAATTTTATTTTGAATAATAGTAATTGTTGTTTTCCTATTAACATGAATTGGAAAACGACCAGTTGAAGAACCTTATATCATAACAGGACAAATTTTAACAATTATTTACTTCTCCTATTTTTTAATTAATATTCATGTAGCTAATATATGAGACAAGATAATTAAGAATAAT---------ATATATTATGATTTATTAATATTTATTTTAAATTTTCTTCTTTTAATTATTTGTGTTTTAATTAGTGTAGCCTTTTTAACTTTATTAGAACGAAAGGTATTAGGTTATATTCAAATTCGAAAAGGTCCAAATAAAGTTGGGTTTGTTGGTATTCCTCAACCTTTTAGTGATGCTATTAAACTGGTTTGTAAAGAACAACCAATTCCTATTATATCTAATTATTTGCTTTATTATTTTTCTCCTATTTTTAATTTAATAATTTCTTTAATTGTTTGGATAATTTTCCCTTATTTAACTTATATGTGTTCATTTTCTTATGGATTTTTATTTTTTTTATGTTGTACTAGACTAGGTGTTTATACCGTAATAATTGCTGGTTGATCATCTAATTCAAATTATTCATTATTAGGTTCTTTACGTTCTGTTGCTCAAACTATTTCTTATGAAGTAAGATTAGCTTTAATTTTATTATCTTTAATTATTTTGATTGGTAGTTTTAATATATTGGATTTTATGAATTATCAATTTTATTGTTGATTTATTATTATTTCTTTTCCTTTAGCTTTATCTTGTTTTGCCTCTTGTTTGGCAGAGACTAATCGTACTCCTTTTGATTTTGCTGAAGGTGAATCTGAACTTGTTTCTGGTTTTAATATTGAATACGGTGCTGGTGGGTTTACTTTAATTTTTTTAGCTGAGTATACTAGAATTGTTTTTATAAGTATATTATTAACTTTAATTTTTTTAGGTGGTGATTTTTATTCTTATTCTTTTTTTATTAAGATTGCTTTTATATCATTTTTATTTATTTGAGTTCGTGGAACTTTACCCCGTTTTCGTTATGATAAATTAATATATTTAGCTTGAAAGAGTTTTTTACCTTTATCTTTAAATTTTTTTATTTTCTTTATTGGTTTTAAGATTTTATTGATTAAATATATT------------------
>Hieroglyphus_tonkinensis_NC_030587
ATGACCAACAACTCTACAAAACTTCTCTTCCTATCAACATTAATGATAGGAACGATCCTGTCCATCTCATCAAATTCCTGATTTGGAGTTTGAATAGGACTAGAGATCAACTTACTCTCGTTTATCCCCCTATTATCAAGAAACAAGAATATAATAATAAATGAATCATCAATCAAATATTTTATTGTCCAAGCTTTAGCATCGACAATATTATTATTTTCGATTTTGCTGATCCAAATAAAATAC---CCACCGGGTTGAGAAATAGAA---ATAATTCCATCAATAATAATTAGATCAAGACTATTATTAAAGATCGGGGCTGCCCCATTCCATTTCTGATTTCCAGAAGTTATAAGAACATCAAGATGAATTAACTGCTTAGCATTAATAACATGACAAAAAATTGCTCCTCTAATAGTTCTATCCTACTGTATTCAAATAAGAACATTTATATTTTCAATTATCATACTCAGAATTTTTATTGGAGCTATTGGAGGACTAAACCAAACATCAATACGACAACTTATAGCATATTCATCAATCAGACATTTAGGATGAATAATTAGATCACTAATTGTAAGAGAAAACGTTTGAGAATTATACTTTATTACCTACTCATTACTAAGACTAATCATAATTTTACTTTTTAAACAAATAAACGTTTTCTTTTTAAACCAGATCTATACAGCAAGAAATATGAAAATCGAAATTAAATTTCTAATGTTCTTATCTTTGCTTTCATTAGGTGGATTACCTCCATTTCTTGGATTCCTACCAAAATGAATTGTTATACAATCAATAATTGAAATAAACATGACAATCATCATAACAATCATGGTAGTATTAACTACAGTTACTTTATACTACTACATACGAATTAGATTTTCTGCACTAATTATATTGTATACAGAAAATTCTTGATCAATGGAATTGAAGTCACAAAAAATAAATCTAACCTTACCTATAACAGTAATGTTATCAACATTAGGATTAATATGTACTCCAACCTTAATTTTTTTATAT------------TTACCGCAAAAATGATTATTCTCAACAAACCATAAGGATATTGGTACTTTATATTTTTTATTTGGAGCATGAGCAGGTATAGTTGGAACATCAATAAGAATATTAATCCGAGCAGAATTAGGTCAACCAGGATCACTAATTGGGGATGATCAAATTTACAACGTAATTATTACAGCACATGCATTTGTAATAATTTTTTTCATAGTAATACCAATTATAATTGGTGGATTTGGTAATTGATTAGTACCACTAATAATTGGCGCACCAGACATGGCATTCCCTCGAATAAACAATATAAGTTTTTGACTTTTACCACCATCACTGACCCTATTACTTACGTCCTCTCTAGTTGATAACGGAGCTGGTACCGGTTGAACAGTTTACCCCCCACTAGCAAGAGCTATTGCTCACGGGGGCGCTTCCGTTGATCTTGCCATCTTTTCACTCCACTTAGCTGGAGTTTCATCAATTCTTGGAGCAGTAAATTTTATTACCACTGCAATCAATATACGATCAGAAAGTATAACATTAGATCAAACACCACTATTTGTTTGATCAGTAGCTATTACTGCTCTACTTTTACTATTATCACTACCAGTTCTAGCTGGAGCTATTACTATATTATTAACAGACCGTAATTTAAATACATCATTTTTTGATCCTGCTGGTGGTGGTGACCCAATCCTATATCAACATTTATTCTGATTCTTTGGACACCCAGAAGTATATATTTTAATCTTACCAGGATTTGGTATTATTTCACATATTGTCTGTCAAGAAAGAGGAAAAATTGAATCATTTGGAACATTAGGAATAATTTATGCTATATTATCAATTGGCCTAATAGGATTTATTGTTTGAGCTCATCATATATTTACAGTTGGAATAGATGTAGATACACGAGCTTACTTCACATCAGCAACAATAATTATTGCCGTACCAACAGGAATTAAGGTATTCAGATGATTAGCAACATTATATGGAACTAAATTTAAATTCAATCCCCCCCTACTTTGAGCTTTAGGATTTATTTTTCTATTTACAATTGGAGGATTAACAGGACTAGTTTTAGCAAATTCATCATTAGATATTGTCCTCCATGACACTTATTATGTTGTTGCACACTTCCATTATGTATTATCTATAGGAGCAGTATTTGCCATTATAGGAGGTATCATTCAATGATATCCGTTATTCACAGGATTAACTATAAATAATACATGATTAAAAATCCAATTTACAATTATATTTATTGGAGTAAACCTAACATTTTTTCCTCAACACTTTCTTGGGCTAGCAGGAATACCACGACGATACTCAGATTATCCAGATGCATACACATCATGAAACGTATTATCAAGAGTAGGATCTATAATTTCAATTGTTGGAATCATTATATTTATTACCATTATATGAGAAAGAATAATTACAAACCGATCAATTATATTTAGAAAAAACATAAGAAGATCAACAGAATGACTTCAAAATAACCCACCAGCAGAACACAGTTATTCAGAACTACCACTAATCTCTAGA---ATGGCAACATGATCAAACCTATCACTTCAAGATAGAGCTTCACCATTAATAGAACAATTATCATTCTTTCATGATCATACAATAGTTGTACTATTAATAATCACAGTAATTGTTGGATATGCTCTAAGATACACACTAACTATAACCTATAGAAACCGATATATACTACATGGACATTTAATTGAAACAGTATGAACAGCTTTACCAGCAATTACACTAATTTTTATTGCATTACCATCATTACGATTATTATATCTTCTGGATGACTCAGTAGATGCAATAATTACAATTAAAACAATTGGACGACAATGATATTGAAGATATGAATATTCAGACTTTGTTGATGTTGAATTTGATACTTACATAAAACCAGAAAGAGACCTTGAAATAAATGGATTTCGTCTTCTAGATGTGGATAACCGAACAATTTTACCCATAAATACAGAAGTACGAATTTTAACAAGTGCATCAGATGTATTACACTCATGAGCAGTACCAGCATTAGGAATTAAAATTGACGCAACACCAGGACGATTAAATCAAGGAATATTTACTATAAACCGACCTGGACTA---TTCTTTGGCCAATGTTCAGAAATCTGTGGAGCAAATCATAGATTTATACCAATTGTGATTGAAAGCACTTCAGTAAATATATTCATTAAATGATTATCTAAGATAATTATCCCTCAAATATCTCCACTGATATGATTTTCACTATTTATTATATTTTCAATAGCAATAATTCTATTTAATCAAATAAATTTCTTCTCATTTAAAAATAAAAAGATTACAAGAGAAGAAATAAATAAAATTAAAAGTAAAAACTTA---AATTGAAAATGAATGATAACAAATCTATTTTCAACATTTGATCCATCCACTAATATTTTCGGATTATCACTAAATTGAATAAGAACATTTATTGGATTATTAATAATTCCATCTATATTTTGACTAACATCATCACGAATTAATATTCTATGGAATAAATTAAACCTAAGTTTACATAATGAATTTAAAACATTACTAGGACCTAAATCATTTCATGGAACAACATTTATCTTCATTTCAATTTTTATTATAATAATATTTAATAATTTCATAGGACTATTTCCATATATTTTTACAAGAACAAGACATATAGCATTAACATTTGCAATTGCATTACCTATATGACTTAGATTTATATTATTTGGATGAATTAATCATACAAATCATATATTTGCCCATCTAGTTCCCCAAGGAACCCCACCAGCACTAATATCATTTATAGTATTAATTGAAACA---------------------------------------------------------------------ATCAGAAATGTAATTCGACCTGGAACCTTAGCAGTACGATTAGCAGCCAATATAATTGCAGGACACCTACTACTTACATTATTAGGAAATACAGGACCGTCTATAGCAATAAATATAATTTCAATTCTTATCATTGGACAAATAATACTTTTAATTTTAGAATCAGCAGTTGCAATAATTCAAGCATATGTATTTTCTATCTTAAGAACACTTTATTCAAGAGAAGTATACATGTTAACAACACATTCAAACCACCCATTCCATCTAGTAGACTATAGACCTTGACCACTAACAGGAGCCATTGGAGCAATAGTTTTGGTTTCAGGACTAGCTAAATGATTCCATTTATTTAATATTAATTTATTTATAATTGGAATTGGAATTACTTTATTAACAATAATTCAATGATGACGAGATGTAGTCCGAGAAGGAACATATCAAGGATTACATACAGAATTTGTATCAATTGGACTACGATGAGGAATAATTTTATTTATTGCATCAGAAGTATTATTTTTCTTTTCATTCTTTTGAGCCTTTTTTAGAAGAAGATTAGCACCAACTATTGAATTAGGAATATTATGACCACCAATAGGAATTGAACCATTTAATCCAATACAAATTCCATTATTAAATACAGCAATTCTTCTAGCATCAGGAGTAACAGTAACATGAGCTCATCATAGACTTATGGAATCAAATCATTCACAAGTAATACAAGGATTATTCTTTACAGTAATATTAGGATTATATTTCACAACTCTTCAAGCATATGAATACTGAGAAGCACCATTCACTATTGCAGATGCAGTTTATGGATCAACATTTTTTGTAGCAACAGGATTCCATGGACTTCATGTAATTATCGGAACAATTTTTCTTTTAACTTGCTTAATA------CGACACTCAATAAATCAATTCTCCCCAAGACACCACTTTGGATTTGAAGCAGCAGCATGATATTGACATTTTGTAGACGTAGTATGACTATTCCTC---TATATTTCAATTTATTGATGAGGTAGA------------------------ATCTTAACATTATCTTTAAGAATTATTATTACATTTATTATTCCAATAATTGTTATATTATTAGCAACTACACTATCAAAAAAATTAATTAATGACCGGGAAAAAAGATCACCGTTTGAATGTGGATTTGACCCAAAAAGATCGGCCCGTATACCATTTTCACTACGATTCTTTTTAATTGCAGTAATCTTCCTAATTTTTGATGTAGAAATTGCATTAATTTTACCAATTGTAATCATTATAAAAACATCAAATTTAATAATTTGAACATCATCAACAATATTTTTCATTCTTATTTTATTAGGGGGATTATATCATGAATGAAATCAAGGTGCCTTACAATGAGCAGAA---------------ATTTGTTCATTGAGTTTTTTTTCTTTATTTTTTTCTAGAACTTTGATTTTTTTAATTGGTATTTATTATTTAATGGTTGATTATAGAGTTTTTATTGAATGGGAACTTTTTAATTTAAATGGTTCAATGGTTGTTATAACTTTAATTCTTGATTGAATATCTTTAATTTTTATATCTTTTGTTATGTATATTTCTTCTTTAGTTATTTATTATAGAGAGGATTATATGTTAGGTGAAAAGAATATAAATCGTTTTATTATTATTGTTTTAATGTTTATTCTTTCAATAGGTTTTTTAATTATTAGACCAAATTTGATTAGAATTTTATTGGGTTGGGATGGTCTTGGTTTAGTTTCTTATTGTTTAGTTATTTATTATCAGAATGTAAAGTCTTATGGTGCTGGTATATTAACTGCCCTGTCAAATCGTATTGGTGATGTTGCTATTTTAATTTCTATTGCTTGAATGTTAAATTTTGGTGGTTGAAATTATATTTATTATTATGATTTTATCTCTAATTCTTTTGAAATAAAGTTGATTACTATATTAATTTTGCTTGCAGCTATGACTAGGAGAGCTCAGATTCCTTTTTCTTCTTGACTTCCTGCTGCTATAGCTGCTCCTACTCCTGTATCTGCTTTAGTTCATTCTTCTACTTTGGTTACAGCTGGTGTATATTTATTAATTCGTTTTAGTCCAATACTTGAATCTTTTAATTGTGGTTGATTTTTATTACTTATTGGTTGCATAACTATATTTATGGCCGGTCTTGGGGCTAATTTTGAGTTCGATTTGAAAAAGATTATTGCTCTTTCTACTTTAAGTCAACTTGGTTTAATAATAAGAATTTTGGCAATAGGTTATCCTAAACTTGCTTTTTTTCATCTTTTAGCACATGCTTTATTTAAAGCGTTATTATTTATGTGTGCAGGTTCAATAATTCATAATTTAAAGGATTCTCAGGATATTCGTTTTATAGGTTCAATTGTTAATTTTATACCTTTGACTTCTGTTTGTTTT------------AATGTTTCTAGATTGTCTTTGTGTGGAATACCTTTTCTTGCTGGTTTTTATTCAAAGGATTTAATTCTTGAGATGGTTTGTTTAAGATGAATTAATTGTTTAATTTTTTTTCTTTATTTTTTTTCTACTGGATTAACGGCTTCATAT---TCTTTTCGTTTATTTTATTATTCAATGTCAGGTGATAATAATTTTTATTCAAGTTTTTCTTTTGATGATAGGGGGTATTATATTTCTTTTGGTATAATTGGTTTATTATTCATTGCTGTTTTTGGTGGTAGATTACTTTCTTGATTAATTTTTCCTATTCCTCATATAATTGTTTTACCTTATTATTTAAAATTTTTAACTATTTTTGTGGTTATTTTAGGTTCTTATTTGGGTTATATAATTTCGGTTTATAATTTTTCTTATGATTTATTTTCTGTAAATTTATTATCTTTTTTTAGATTTTCAGGTTCAATGTGATTCATGCCTTATATTTCTACTAAGTTTATTAGATATATTCCTTTAAAGATAGGTTATTATTCATGTAAATCTTTTGATTATGGTTGAGGTGAATTACTTGGGGGTCAAGGCTTATATGATTTTTTTATTTATTTGATAAATTATGTTCAATTTTGGTATGATTCAAATTTTAAAATTTACTTTTTAACTTTTATTTTTTGAATGTTTATTTTAATCATTTTATTTTTTGTG---------------ATGTTAAAATACTTATTTATAATTATTTTTTTGATCCCTCTTTGTTTATTTATTAATTCTTGGTGATTGGTTCATTCTTTAATGTTTTTATCTAGTTTTATGTTTATATTTTTTTTTTATTCTTATGCTGATTTAAATATAATTAGATATTATTTTGGAGTTGATTATTTTTCTTTTAGTTTAATTTTGTTGAGTTTTTGGATTTGTTCTCTAATAATTATAGCTAGAGGTTCAGTTTATTTATCTTCTTATCATTCTGGTTTTTTTGTTTTTGTGGTTTTGTTTTTAATAATTATGTTGTATTGTTCTTTTGCTAGATTAAGTTTATTATCTTTTTATATTTTTTTTGAGGCTAGATTAGTTCCTACTTTACTTTTGATTTTGGGTTGGGGTTATCAGCCCGAACGTCTTCAGGCTGGTGTTTATTTAATTTTTTATACTTTGGTTGCTAGATTACCTTTATTATTATGTTTATTTAAGGTTTACTGTTTTTCAAATACTTTATATTTTCCTTTATTGAGTGAT---TTTGGTTCTTATTATTTTATATTTTATGTTTTTATAATTTTGGCTTTCTTGGTTAAAATACCAATATTTTTAGTTCATCTTTGGCTTCCTAAGGCTCATGTTGAAGCACCAATTTCTGGTAGAATAATTCTTGCTGGTGTATTATTGAAGTTGGGTGGTTATGGTATTTTTCGTGTTATAAAAATTACTTCTTATTTGGGTTTAAAGTTTAATTACTTTTGAATTTCTTTAGGTCTTTCTGGTGGTGTAATTGTTAGATTTATTTGTTTTCGTCAGGTTGATTTAAAATCTTTGATTGCTTATTCTTCAGTTGCTCATATGAGAATAGTTATTGGTGGTTTAATAACAATAAATTGATGGGGTTGTATGGGTTCATTATCATTAATAATTGGTCATGGTTTATGTTCTTCTGGTTTGTTTTGTTTATCAAATATTATTTATGAACGTTTGGGAAGACGGAGATTATTAATTAATAAGGGTATAATTAATTTAATACCTAGAATAGCCCTTTGATGATTTCTTTTAAGATCATCAAATATAGCTGCTCCTCCTTCATTAAATTTGGTTGGTGAGTTAAGATTATTAAATAGAATTATATCTTGGTCATCTTTTAGATTTTTGGTTCTTATTTTTTTATCATTTTTTAGAGCTGTGTATACTTTATATATATATTCTTATTCTCAACATGGTTCTTATTATGCTGGTGTTTATACTTGTTCTTTAGGTTATTTTCGTGAATACCATCTTTTATTTTTACATTGATTTCCTTTAAATATTTTATGTTTGAGGGGAGATTATTTTTTTTCTATGTTTACGTCTTCTATTTTTACTTCTTTATTTATTTATTTTTCTGGTGTTTATGTTTTTTCTTCAAAACGTAAACATTTATTAATGGTTTTATTAAGATTAGAGTATATTGTTCTTTCATTATTTATATTTATTATTATTTTTCTTATTGGGTTTGATTATGATTATTTTTTCCCTGTGATTTTTTTGGTTTTTTCTGTTTGTGAAGGTGCCTTGGGTTTATCTATTTTAGTTTCTATAATTCGTTCTCATGGTAATGAT---TTTTTTAATTCTTTTGGATTGTCTTTATGTATGATTAAAATTATAATTATAGCTGTATCAAATATAATAAACATTAATTTTATTAAATTAAACCATCCTATATCAATAATACTCTTCATTATTTTCCAAACAGTTTTAATTGGATTAATTACAGGGACAATAATAGAAAGATTTTGATTATCATATATTTTATTCTTAACATTTTTAGGTGGAATATTAGTTCTATTTATTTATATTACAAGAATTGCATCAAATGAAATATTTCAACCAAAATCAATTACTTTAATTTTTTCAATAATCTTAGTAATTATTATTACAATTAGATTAATTTTTTTTGATAAAATAGTATTTATTGACTTCTTTAAAAATAATGACAACTTTAACATT---AACAATTCAATAAATTATCAAGAAATAACTTTGTCATTAGAGAAATTATATAATAATCCAACATTTATTATTACA---ATAATAATAATAATTTATTTATTCTTAGCACTTTTAGCAGTAGTAAAAATTACTAATATTAATCAAGGGCCTATTCGAAAAATA------ATGAATAAACCCCTACGACTAAAACACCCTTTAATTAAAATTATTAATAATTCATTAGTAGATTTACCAGCACCAACAAATATTTCATTCTGATGAAATTTTGGGTCACTATTAGGACTATGTTTAATTATTCAAATTGTAACAGGATTATTTTTAGCTATACATTACACATCAAATATTGAAATAGCATTTAGAAGAGTA------ATCCATATTTGTCGAGATGTAAATAATGGTTGAATCATTCGAACCTTACATGCAAATGGAGCTTCAATATTTTTTATTTGTATCTATTTACATGTAGGACGAGGAATTTATTATGGATCTTATATATACATACATACATGAATAATCGGAACAGTAATTTTATTCTTAGTTATAGCAACTGCATTTATAGGATATGTTTTACCTTGAGGTCAAATATCTTTTTGAGGAGCAACAGTAATTACAAATTTATTATCAGCCATTCCATATTTAGGAACAGATTTAGTTCAATGAGTATGAGGAGGATTTGCTGTAGATAACGCAACAATAAATCGATTCTTTACATTTCACTTTATTTTACCTTTTATTATTGCAGCAATAGCCGCAATCCACTTATTTTTCCTTCACCAAACAGGATCAAATAACCCATTAGGATTAAATGGAAATATTGAAAAAATTCCATTTCATCCATATTTTACCTTTAAGGATTCAATTACATTCGTTTTAATAACATCATTATTAATTATTTTATGTTTAATGAATCCTTACCTTTTAGGAGACCCACACAACTTTGTACCAGCTAATCCTCTTTGTACTCCTGTTCATATTCAACCAGAATGATATTTTTTATTCGCATATGCTATTTTACGATCAATCCCTAATAAATTAGGAGGAGTTATCGCACTATTTTTATCAATTAGAATCTTAATAATCTTACCATTTTATAATAAAACACTATTTCGAGGTATTCAATTTTACCCAATTAATCAAATATTATTTTGAATTATAGTAGTAGTTGTATGTTTATTAACATGAATTGGTAAACGACCAGTTGAAGAACCATATATTATAACAGGACAAATCCTAACAATTATTTATTTTTTATATTTTTTGATTAATATTCATATTGCTAATTTATGAGATAAATTAATTAAGAAA------------ATATTTTATGATTTATTAATATTTATTTTAAATTTTTTTCTTTTAATTATTTGTGTTTTAATTAGTGTGGCTTTTTTAACATTATTGGAACGAAAAGTTTTAGGTTATATTCAGATTCGAAAAGGTCCAAATAAAGTGGGATTTGTTGGTATTCCTCAACCTTTTAGTGATGCAATTAAATTAATTTGTAAGGAACAGCCCATTCCTATTATATCTAATTATTTACTTTATTATTTTTCTCCAGTTTTTAATTTAATAATTTCTTTAGTAATTTGAATAATTTTCCCCTTTTTAACTTATATATGTTCTTTTTCTTATGGATTTTTATTTTTTTTATGTTGTACTAGATTAGGTGTTTATACTGTAATAATTGCGGGTTGGTCATCTAATTCAAATTATTCATTATTAGGTTCATTGCGTTCAGTTGCTCAAACTATTTCTTATGAAGTAAGATTAGCATTAATTTTATTATCTTTAATTATTTTAATTGGTAGATTTAATATATTTGATTTTATAAGTTATCAGCTTTATTTTTGATTTTTAATTATTTCATTTCCTTTATTTTTATCTTGTTTTGCTTCTTGTTTGGCTGAAACTAATCGTACTCCTTTTGATTTTGCTGAAGGTGAATCAGAATTAGTTTCAGGGTTTAATATTGAATATGGTGCTGGTGGGTTTACATTAATTTTTTTGGCTGAGTATACTAGAATTATTTTTATAAGAATGCTTTTATCTTTAATTTTTTTAGGTGGAGATTTTTATTCATTTATGTTTTTTTTTAAGCTTGCTTTTGTATCATTTGGGTTTATTTGAGTACGTGGAACTTTACCCCGTTTTCGATATGATAAATTAATGTATTTAGCTTGAAAGAGTTTTTTACCTTTATCTTTAAATTTTTTTATTTTTTTTATTGGATTTAAAATTTTATTGTTTTCATTATCT------------------
>Humphaplotropis_culaishanensis__nomen_nudum__NC_023535
ATGACCAGTAACTCAACTAAACTCCTGTTCCTGTCATCTTTGATGATAGGAACAGTTTTATCCGTTTCATCTAACTCGTGATTCGGAGTTTGAATAGGGCTAGAGATTAATTTACTTTCATTTATCCCTCTTCTAGCCAACAATAAAAATATAATGATAAATGAATCCTCAATCAAGTATTTCATTGTCCAAGCAATAGCGTCGACAATGCTTTTGTTCTCAATCTTGATTATTCAACTTGAATAT---CCTTTGAATTGAGAACAACAA---ATCATCCCGTCCATGATGATTAGATCAAGATTAATACTAAAGATTGGGGCTGCTCCATTTCACTTCTGATTTCCAGAAGTAATAGGAGCAACAAGATGGATTAACTGTCTAATTTTAATAACATGACAAAAAATTGCACCAATAATAGTTCTTTCGTATTGTATTCAAAATAGAATATTTACAAAAACAATTATTATTGTAAGAATTGCAATTGGAGCGCTTGGTGGATTAAATCAAACCTCCCTTCGTCAGCTAATAGCTTATTCATCAATCAGACACCTAGGTTGAATAATTGCATCAATTAAAATTAGAGAAACAATATGAGAAGTATATTTCACAGTATATTCTCTGCTAAGACTAATTATAGTCTTGTTATTTAACCAAAGTAAATTATTCTTCATAAACCAAATTTACACTGCAGAAAATATAAACATCGAAATTAAATTTATAATGTTCCTTACACTATTATCACTAGGAGGGTTACCTCCATTTTTAGGATTTATACCAAAATGAATAGTAATACAATCGCTAGTAGAAAATAATATATCAGCCTTAATAGCAATAATAGCAGTATTAACAACAATCACCCTATACTACTACATACGAATTAGATTCTCAGCTCTAATTATAACATTTTCAGAAAACTCATGATCAATTAATAACAACGTAAAGTCACCAAAATTTATTTTACCCACACTTGTTACAATCTCAACATTAGGGCTAATTTCAACATCAACAATAATTTCAACATTT---------------CCGCAAAAATGATTATTCTCAACAAACCATAAGGATATTGGAACACTATATTTTCTATTTGGTGCATGAGCAGGGATAGTAGGAACATCAATAAGAATAATTATCCGAGCCGAACTTGGTCAACCAGGACAACTAATTGGAGATGATCAAATCTATAATGTAGTAATTACTTCTCATGCATTCGTAATAATTTTCTTTATAGTAATACCAATCATAATTGGTGGATTTGGAAATTGATTAGTTCCATTAATAATTGGAGCACCAGATATAGCCTTTCCACGAATAAATAACATAAGATTTTGACTTTTACCTCCCTCATTAACCCTACTTCTAACCTCGTCTATAGTAGATAGAGGAGCAGGTACAGGATGGACAGTTTACCCACCACTTGCCGGAGCAATTGCCCATGGTGGAGCATCGGTAGACCTAGCAATCTTTTCATTACATTTAGCAGGAGTATCATCAATTCTTGGTGCAGTAAATTTTATTACTACGGCTATTAATATACGATCAGAAAGAATAACTCTTGACCAAACACCTTTATTTGTTTGATCAGTAACAATCACTGCACTTCTACTACTTCTATCATTACCAGTTTTAGCAGGAGCTATTACAATACTACTTACAGACCGTAATTTAAATACATCATTCTTTGATCCCGCAGGAGGGGGAGATCCTATTCTATACCAACATCTATTCTGATTCTTTGGACACCCAGAAGTATACATTTTAATTCTACCAGGATTTGGTATTATTTCTCATATTGTCTGTCAAGAAAGTGGAAAAATTGAATCCTTTGGAACACTAGGAATAATTTATGCAATACTATCTATTGGATTAATAGGATTCATTGTATGAGCCCACCATATATTTACTGTAGGAATAGACGTTGACACCCGAGCATACTTTACATCAGCTACAATAATTATTGCTGTACCTACAGGAATTAAAGTATTTAGATGATTAGCAACCTTATATGGAACAAAATTCAAGTTCAATCCACCATTACTATGAGCATTAGGATTTATTTTCCTATTTACAATTGGAGGATTAACAGGATTAATTTTAGCAAATTCATCATTAGACATTGTATTACATGATACATATTATGTTGTTGCACACTTCCATTATGTACTTTCTATAGGAGCAGTATTTGCTATTATAGGAGGTATCATTCAATGATACCCTTTATTTACAGGTTTAACAATAAATAATACATGACTAAAAATTCAATTTGCAATTATATTTATTGGAGTAAATCTAACATTCTTCCCACAACACTTCTTAGGATTAGCTGGCATACCTCGACGATACTCAGACTATCCAGATGCATATACATCTTGAAACGTAATTTCAAGTATTGGATCAACAATTTCAATTGTTGGAATCATTATATTTATTATCATCATATGAGAAAGAATAATTTCAAATCGAACAGTTATATTTAGATCTAATATATCAAGTTCAACTGAATGACTACAAAATAATCCACCAGCAGAACATAGATATTCAGAACTTCCATTAATTACTAGA---ATGGCAACCTGATCAATTTTTTCATTACAAGATAGAGCTTCACCTTTAATAGAACAATTATCATTCTTCCATGATCATACAATAACTGTACTAACTTTAATTACAATTGTCGTAGGATATTCATTATCTTACATACTAACAATTAAATATTCAAATCGATATGTATTACATGGACATCTTATTGAAACAATTTGAACAACTTTACCCGCAATCACATTAATTTTTATTGCCCTACCATCACTTCGACTACTTTATATACTAGACGATTCAATTGATGCACTAATTACAATCAAAACAATTGGACGTCAATGATATTGAAGATATGAATATTCAGATTTTGTAGATTTAGAATTTGACGCATATATAACACCTGAAAGAGATTTAGAAGTAGATGGATTTCGACTTTTAGATGCTGATAACCGAACAATCTTACCTATAAACACAGAAGTTCGAGTTTTAACCAGAGCATCAGATGTACTTCATTCATGAGCAGTTCCATCATTAGGTATTAAAATCGATGCAACACCAGGACGTTTAAATCAAGGAACATTTACAATTAACCGTCCTGGTCTA---TTCTTCGGTCAATGTTCTGAAATTTGTGGAGCAAATCACAGATTTATACCAATCGTAATTGAAAGAACATCAGTAAATATATTTATTAAATGACTATCCAAGATAATTATTCCACAAATATCTCCACTTATATGATTCTCACTATTTATTATATTCTCAACAACATTAATTTTATTCAATCAAATAAACTTCTTCTCATTTAAAATAACACCAATCAAAATATTTAAAATAAGAAAGGAAGAAGGAAAAAATATA---AACTGAAAATGAATGATAAGAAATCTATTTTCAACATTTGATCCATCAACTAGAATCTTTAATTTATCACTAAATTGAACAAGAACATTTCTAGGATTATTAATTATCCCATCATTATTTTGACTCACACCATCACGAATTAATATTTTATGAAATAAACTTAACTTAACATTACATAATGAATTTAAAACATTACTTGGACCTAAATCATTCAATGGAACAACATTCATTTTTATCTCAATCTTCATTATAATAATATTTAATAATTTCATAGGACTATTCCCGTATATCTTCACCAGAACCAGACACTTAGCATTAACATTTGCCATTGCATTACCAATATGACTAAGATTTATATTATTTGGATGAATTAATTATACAAATCATATATTTGCACATTTAGTACCCCAAGGTACACCACCAGCTCTAATATCTTTTATAGTTCTTATTGAAACT---------------------------------------------------------------------ATTAGAAATATTATTCGACCCGGCACATTAGCTGTACGTCTAGCAGCTAATATAATTGCAGGACATCTACTATTAACATTATTAGGTAATACAGGACCTATAATTGGATTTAACCTAATCTCAATTCTAATTATTGGACAAATACTCCTACTAATTCTAGAATCAGCTGTAGCTATAATCCAAGCTTATGTATTCTCAATCTTAAGAACTTTATATTCTAGAGAAGTATATATGTTAACAACACACTCAAATCACCCATTCCACCTAGTAGATTATAGACCATGACCAATTACAGGAGCAATTGGAGCTATAGTTCTAGTATCAGGACTAGCTAAATGATTCCACCTATTCAACATCAATCTATTCATAATTGGAATTATAATTACCATCTTAACAATAATTCAATGATGACGAGACGTAATTCGTGAAGGAACATACCAAGGATTACATACAAGATTTGTATCAGTAGGATTACGATGAGGAATAATTTTATTTATTGCATCTGAAGTATTATTCTTCATCTCATTCTTTTGGGCATTCTTTAATAGAAGATTAGCCCCAGCCATCGAATTAGGAATACTTTGACCGCCTATAGGAATTCAGCCATTTAATCCTATACAAGTACCCCTTTTAAATACAGCTATTCTTCTAGCATCAGGGGTAACAGTAACATGAGCACATCACAGACTAATAGAATCTAATCATACACAAGCACTTCAAGGATTATTCTTCACAGTACTACTAGGATTATACTTTACAACCCTTCAAGCATATGAATATTGAGAAGCCCCATTCACTATTGCAGATGCTGTATATGGATCAACATTCTTTGTAGCAACAGGATTTCATGGACTACATGTAATTATTGGAACTATTTTCCTATCAACATGCCTAATC------CGACATTCAATAAATCAGTTCTCCCCAAGACACCACTTCGGATTTGAAGCTGCAGCATGATATTGACATTTTGTAGATGTAGTATGATTATTCCTT---TATATCTCAATTTACTGATGAGGTAGA------------------------ATTATAATACTTTCAATAAGATTCATAATTAGATTTCTAGTACCAATATTAGTCATATTATTAGCAACAATCCTTTCAAAAAAAATCATTAATGATCGAGAAAAAAGATCCCCATTCGAATGTGGATTCGATCCCAAAAGATCAGCTCGAATACCATTTTCACTACGATTTTTCCTAATCGCAGTAATTTTTTTAATTTTTGACATTGAAATTGCATTAATCTTACCTATCGTAATTGTTTTAAAATCATCAAACTTAATAATTTGAACATCAGCAACTATATTCTTCATTATAATCCTACTAGGAGGATTGTATCACGAATGAAATCAAGGAGCATTACAATGAGCAGAA---------------ATTTGTTCTTTGAGTTTTTTTTCTTTATTTTTTACTAGAACTTTATTATTTGTTTTGGGTATTTATTATTTACTTTTTGATTACAGTGTTTTTATTGAATGGGAGTTGTTTAGTTTGAATGGTTCAATAGTTGTTATGACATTAATTTTTGATTGAATATCTTTAATTTTTATATCTTTTGTTATGTATATTTCTTCTTTGGTTATTTATTATAGAGAGGATTATATATCTGGTGAGAAAAATATGAATCGTTTTATTATTATTGTTTTAATATTTATTCTTTCTATAGGTTTTTTAATTATTAGTCCTAATTTAATTAGAATTCTTTTAGGTTGAGATGGGTTGGGTCTGGTTTCTTATTGTTTGGTTATTTATTATCAGAATGTAAAGTCTTATAGTGCTGGTATATTAACTGCTTTAAGTAATCGAATTGGTGATGTTGCTATTTTAATTTCTATTGCTTGAATATTGAATTTTGGTAGTTGAAATTATATTTATTATTATGATTTTATTTCTGATTCTTTTGAGATGAAATTAGTTACTGGTTTAATTATTTTGGCAGCTATAACTAGGAGAGCACAAATTCCTTTTTCTTCTTGATTACCTGCTGCTATGGCTGCTCCCACACCTGTTTCTGCTTTAGTTCATTCTTCGACTTTAGTAACTGCTGGGGTTTATTTGTTAATTCGTTTTAGACCAATATTGGAATTATATAATTTTGGTTGGTTTTTACTTCTTATTGGTTGTGTAACTATATTTATGGCAGGTCTTGGTGCTAATTTTGAATTTGATTTGAAGAAGATTATTGCTCTTTCTACGTTAAGACAATTGGGTTTAATAATAAGAATTCTTGCTATAGGTTATCCTAAGCTTGCTTTTTTCCATTTATTGACACATGCTTTATTTAAGGCCCTTTTATTTATGTGTGCTGGTTCTATAATTCATAATTTGAGGGATACTCAAGATATTCGTTTTATGGGTTCTGTTGTTAATTTTATACCTTTAACTTCAATTTGTTTT------------AATGTTTCTAGTCTTTCTCTTTGTGGTATGCCTTTTTTGGCTGGGTTTTATTCTAAGGATTTAATTCTTGAGATTGTTTGTTTAAGTTGAATTAATTTTTTAATCTTTTTTTTATATTTTTTTTCTACTGGCTTGACTGCAGCTTAT---TCATTTCGTTTATTTTATTATTCAATATCTGGTGATAATAATTTTTATTCAAGATTTTCTTTTGATGATAAGGGTTATTATATTTCATTTGGAATAATTTCTCTTTTGATTGTTGCTGTTTTTGGTGGTAGTTTTTTATCTTGGTTAATTTTTCCTGTTCCTTATATGATTAGTTTACCTTATTATTTAAAGTTTTTAACAATGTTTGTTGTTTTATTAGGTTCTTATTTGGGTTATTTGATTTCTGATATAAGTGTATCTCGTGTTTTATTTTCTTTGGAGAGTTTATCTTTTGTTAGATTTGTTGGTTCAATATGATTTATACCTTTTTTGTCTACTAAGTTTATTAGATATTTGCCTTTAAAATATGGTTATTTGTCTTCAAAGTCTTTTGATTATGGTTGGGGTGAGATGTTTGGTGGTCAAGGTGTTTATAGTTTATTTATTTATCTAATTAATTATATTCAAGGGTGATATGATTCTAATTTTAAGATTTATCTTTTAACTTTTATTTTTTGAATATTTATTTTGTTAATTTTTTTTTATATT---------------ATGTTAAAGTATCTTATTATATTAGTTTTTATGACCCCCCTTTGTTTAATTGGTAATTTTTGATGATTGGTTCATTCTTTAATGTTTATGTCTAGATTCTTTTTTATGCTTGGTGTCTATTCTTATTCTGATTTAAATATAATTAGTTTATGTTTTGGGATTGATTATTTTTCTTTTGGTTTAATTTTGTTGAGTTTTTGAGTTTGTTCATTAATAATTACTGCAAGAGGTTCTATTTATTTATCTTCTTATCATTCTAGGGTATTTGTTTTTATGGTTTTATTTTTGATAATTATACTTTATTGTTCTTTTTCTAGTTTGAGATTATTGTCTTTTTATATTTTTTTTGAGGCTAGATTAGTTCCTACTTTATTACTTATTTTAGGTTGAGGTTATCAGCCTGAGCGATTGCAGGCTGGTATTTATTTAATTTTTTATACTTTAGTTGCTAGACTTCCTTTATTATTGGTTTTATTTAGGGTTTATGATTGTTCTCATACTCTTTATTTTCCTTTATTAATGGAT---TTTGGTTCTTTTTATTTTTTATTTTATTTATTTATTATTTTGGCCTTTTTAATTAAAATACCTATATTTTTGGTTCATCTTTGACTTCCAAAGGCTCATGTTGAGGCACCGATTTCTGGTAGTATAATTCTTGCTGGTGTTCTTTTAAAGTTAGGAGGTTATGGGATTTTTCGTGTAATGAAAATTATTTCTTTTTTGGGGTTGAAATTTAATTATTTTTGGTTGGCTTTAGGTTTATCTGGTGGTGTTGTGGTTAGTTTTATTTGTTTTCGTCAAGTTGATCTTAAGTCTTTAATTGCATATTCTTCAGTTGCACATATGAGAATGGTTATTGGGGGTCTTATAACTATAAATTGATGAGGTTGTATAGGATCTCTTTGTTTAATAATTGGTCATGGTTTATGTTCTTCTGGTTTATTTTGTTTATCTAATATTATTTATGAACGTTTAGGTAGACGAAGATTACTAATTAATAAGGGTATAATTAATTTAATACCTAGAATGGCTCTTTGGTGATTTTTGTTGAGTTCTTCAAATATAGCTGCTCCTCCTTCTTTAAATTTATTGGGTGAGTTGGGTTTGTTAAATAGAATTATTTCTTGATCTTCTTTAAGATTTTTGACTTTAATATTTTTGTCTTTTTTTAGAGCTGTTTATACTTTATATATATATTCTTATTCTCAGCATGGTTCTTATTATGCTGGGGTTTATACTTGTTCATTGGGTTATATTCGTGAATATCATCTTTTACTTTTACATTGGTTTCCTTTAAATGTTCTTTGTTTAAAGGGTGAGTATTTCTTTTTTATGTTTATATTTTCTGTTTTTACTTCTCTTTTGATTTATTTTAGTGGTGTTTATGTTTTTTCTTCAAAGCGTAAACATTTACTTATAGTTCTTTTGAGATTAGAATATATTGTTCTTTCTTTATTTTTATTAATTATTATTTATTTATATAGATTTGATTATGATTATTTTTTTCCAGTTATTTTTTTGGTTTTTTCGGTATGTGAGGGAGCGTTGGGTTTATCAATTTTAGTTTCCATGATTCGTTCTCATGGTAATGAT---TTTTTTAATTCTTTTGGTTTATCTTTATGTGTGATAAAAATAATAATTATATCTTTGTCTAATGCCCTTAATATTAATTTTATTAAATTAAATCACCCAATATCAATAATAATGTTTATTATTATTCAAACTTTACTTATCGGTTTAACAGCAGGGACATTAATAGAAAGATTTTGATTATCATACATTTTATTCTTAACCTTTTTAGGAGGTATATTGGTGCTATTTATTTATATCACAAGAATTGCCTCAAATGAAATATTTCAACTTAAGTCAATCAGAGTAATTTTTACAGGAATTACATGGTTAATTTTAACAACTACACTTATCCTACTAGATAAATCAATATATATTGATTTATCTAAAAATAGTGATTCATATATTACT---AATAATATTATAAATTATCAAGAAATATCAATATCATTAAGTAAAATTTATAATAACCCAACATTTATAATTACT---ATAATAATAATAATTTATCTTTTTTTAGCCCTTCTAGCAGTTGTTAAAATTACTAACATTAACCAAGGACCTATTCGTAAAATAAAT---ATGAATAAACCCTTACGATTAAAACACCCACTATTTAAAATTATTAACAATTCACTTGTAGATTTACCAGCACCAACAAATATTTCATTCTGATGAAACTTTGGATCTTTATTAGGTTTATGTTTAGTAATTCAAATCATTACAGGACTATTTCTAGCAATACATTATACATCTAATATTGAAATAGCTTTTAGAAGAGTT------ATTCATATTTGCCGTGATGTTAATAATGGATGAATTATCCGAACATTACATGCAAACGGAGCTTCCATATTCTTTATCTGCATTTATTTACATGTAGGACGAGGTATTTACTACGGATCATATATGTATATACACACTTGAATAATTGGAGTAATCATTCTATTTTTAGTTATAGCAACAGCATTCATAGGATATGTATTACCATGAGGTCAAATATCATTCTGAGGTGCAACAGTTATTACTAATCTTTTATCAGCAATCCCTTATTTAGGTACTGATTTAGTTCAATGAGTTTGAGGAGGATTTGCTGTAGATAACGCCACATTAAACCGATTCTTTACATTCCATTTCGTTTTACCATTTATAATCGCTGCTATAGCAGCGATTCATTTATTTTTTCTTCACCAAACAGGGTCAAATAATCCACTTGGTATCAATAGTAATATTGAAAAAATTCCTTTTCACCCATATTTTACATTTAAGGATTCAATTACATTTGTATTAATAACATCTTTATTAATTTTACTTTGTTTAATTAATCCCTATCTTTTAGGAGATCCAGACAACTTTGTACCAGCAAACCCTTTAGTTACACCAGTCCATATTCAACCAGAATGATATTTTCTATTTGCCTATGCCATTTTACGATCTATTCCCAATAAATTAGGAGGAGTTATTGCACTATTCTTATCAATTAGAATTTTAATAATTATACCATTTTATAACAAAACACCTTTCCGAGGAATTCAATTCTACCCTATTAACCAAATTATATTTTGAATTATAGTGACAGTAGTAATTTTATTAACATGAATTGGAAAACGACCAGTAGAAGAACCATATATTATAACTGGTCAAATCTTAACATTAATTTACTTTTTATACTTCCTGATTAATGTTCATGTAGCCAACATCTGAGATAAATTAATTAAAAACCTA---------ATATTATATGATTTATTTATGTTTGTTTTGAACTTTTTATTACTTTTAATTTGTATTTTAATTAGAGTGGCTTTTTTAACTTTATTTGAACGAAAAATTTTAGGTTATATTCAAATTCGAAAGGGTCCTAATAAGGTTGGATTTGTTGGTATTCCTCAGCCTTTTAGAGATGCAATTAAATTGGTATGTAGGGAACAGCCTATTCCTATTCTTTCTAATTATTTACTTTATTATTTTTCTCCAGTATTTAGTTTAATAATTTCATTACTTGTTTGAGTAATTTTTCCTTATTTAACATATATATGTTCTTTCCCATATGGATTTTTATTCTTTTTGTGTTGTACTAGATTTGGTGTTTATACTGTAATAATTGCTGGTTGATCTTCCAATTCTAATTATTCTTTATTAGGTTCATTACGTTCTGTTGCTCAAACTATTTCTTATGAAGTGAGTTTAGCTTTAATTTTATTGTCATTAATTATTTTGATTGGTAGTTTTAATATAGTTGATTTTATGAATTATCAATTATATTGTTGATTTATTATTTTTTCTTTTCCTTTAGGTTTATCTTGTTTTGCTTCTTGCTTGGCTGAAACTAATCGTACTCCTTTTGATTTTGCTGAAGGTGAATCAGAGTTGGTTTCAGGGTTTAATATTGAATATGGGGCAGGTGGTTTTACTTTAATTTTTTTAGCTGAATATACAAGAATTATTTTTATAAGAATGTTGATAACTTTAATTTTTATAGGTGGTGATTTTTATTCTTTTATTTTTTTTATAAAGCTTGGTTTTTTAGCCTTTTGTTTTATTTGAGTTCGAGGGACTTTACCTCGATTTCGTTATGATAAATTAATGTATTTGGCTTGAAAGAGTTTTCTTCCCCTTTCACTAAACTTTTTTATTTTTTTTGTAGGTTTAAAGGTTTTATTAATCTCTATTATT------------------
>KXYH_Unclassified__KXYH
ATGAACAACAACTCTACAAAACTTCTCTTCCTATCAACATTAATGATAGGAACGATCCTGTCCATTTCATCAAATTCCTGATTAGGAGTTTGAATAGGACTAGAGATCAACTTACTCTCGATTATTCCCATATTAGCAAATAATAAAAATATAATAATGAATGAATCAGCAATTAAATACTTTATTGTTCAAGCAATAGCATCAACAATATTATTATTTACAATTTTGCTGATTCAAATAAAATTT---ACAATTAGATGAGAAAAACAA---ATAATCTCATCAACAATAATCTGATCAAGATTATTGTTAAAAATTGGGGCTGCTCCATTTCACTTCTGATTTCCAGAAGTAATAAGAGCATCAAGATGAATTAATTGTTTAATTTTAATAACATGACAAAAAATTGCCCCAATAATAGTTTTGTCATATTGTATCCAATTAAGAATATTCATTTTCTTAGTTAATATCCTAAGAATTTTTATTGGAGCCATAGGAGGATTAAATCAAACATCATTAAAACAAATCTTAGCTTATTCATCAATTAGACATTTAGGATGAATAATTAGATCATTAATTGTGAGAGAAAATGCATGAGAATTGTATTTTTTAATCTACTCATTATTAAGAGTAATTTTAATCCTCCTATTCAAAAGTATAAATTTATCAATATTAAATCAAATCTACTCAGCAAACAATCTAAAAATAGAAATTAAGTTCATAATATTCCTATCAATATTATCACTGGGTGGACTACCACCTTTTATCGGATTCTTACCTAAATGAATTGTTATTCAATTACTAATTGAAAATAATATAACTACAATCATAACAATTATAGTAGTATTGACAACCATTACACTCTATTACTATCTTCGAATCAGATTTTCAGCATTAATCCTATCATATACAGAGAATTCTTGATCATCGAGAATTAAAAATGAAAAAACAATATTAATTTTACCTTTTATAGTAATAATTTCAACAATAGGATTAATCTGTTCATCAACACTAATTTCATTATAC---------ATCTCACCGCAAAAATGATTATTTTCAACAAACCATAAGGATATTGGTACTTTATATTTTATATTTGGAGCATGAGCAGGAATAGTAGGAACATCAATAAGTATAATTATTCGTGCAGAACTTGGGCAACCGGGATCTCTAATTGGAGATCATCAAATTTATAATGTTATCATTACAGCCCATGCATTCGTAATGATTTTCTTTATAGTTATACCTATTATAATTGGGGGGTTTGGTAATTGATTAGTACCTTTAATAATTGGAGCACCAGATATAGCTTTTCCACGAATAAATAATATAAGTTTTTGATTATTACCACCATCATTAACCCTTTTAATTGCATCATCAATAACAGATAGTGGTGCAGGGACAGGATGAACAGTTTACCCCCCACTTGCTGGAGCAATTGCTCATAGTGGAAGATCAGTAGATCTAGCGATTTTTTCATTACATCTAGCTGGTGTTTCATCAATTTTAGGAGCAGTAAACTTCATTACAACAGCAATTAATATACGGTCGGAAAGAATAACACTAGATCAAACACCACTATTTGTTTGATCTGTAGCAATTACAGCTCTTCTATTATTATTATCATTACCAGTTTTAGCAGGAGCAATTACTATATTATTAACTGATCGAAACTTAAATACATCATTCTTTGATCCAGCTGGAGGTGGAGACCCAATTCTTTATCAACATTTATTTTGATTCTTTGGGCATCCTGAAGTTTACATCTTAATTTTACCAGGATTTGGTATTATTTCTCACATTGTATGCCAAGAAAGTGGAAAAATTGAATCATTTGGAACTTTAGGTATAATTTACGCAATATTATCAATTGGCCTAATAGGTTTTATTGTATGAGCACACCATATATTTACAGTAGGTATAGATGTTGATACACGAGCCTACTTTACATCAGCTACAATAATTATTGCAGTACCAACAGGAATTAAAGTATTTAGATGAATAGCAACTCTTTATGGAACAAAATTTAATTTTAATCCACCACTATTATGAGCTCTAGGATTTATTTTTCTATTTACAATTGGTGGTTTAACAGGATTAGTTTTAGCAAACTCATCTCTAGATATTGTTTTACATGATACTTATTATGTAGTAGCACATTTCCATTATGTTTTATCTATAGGAGCAGTATTTGCAATTATAGGAGGTCTTATTCAATGGTATCCTTTATTTACAGGACTTATAATAAATAATACATGATTAAAAATTCAATTTGCTATCATATTTATTGGAGTTAATCTGACATTCTTTCCCCAACACTTTTTAGGATTAGCAGGTATACCACGACGATATTCTGATTACCCAGATGCATATACATCATGAAATGTAATTTCTAGTATTGGATCTATAATTTCAATTGTAGGAATCATTATATTTATTCTAATTATATGAGAAAGAATAATTTCAAATCGAACAATTATATTTAGAGCTAACATAAGAAGATCAACAGAATGATTACAAAATAATCCACCTGCAGAACACAGATATTCAGAGCTACCAATAATTTCTAGATTCATGGCAACATGATCAAATTTATTATTACAAGATGGAGCTTCACCTTTAATGGAACAACTATCATTCTTTCATGACCACACTATAGTTATATTATTATTAATTACAGTAATTGTTGGATATTCACTAAGTTATATATTAGTAATTAAATTAACAAACCGAAATATATTACATGGACACTTAATTGAAACAATTTGAACAGCATTACCAGCTATTACATTAATTTTTATTGCTTTACCATCTCTACAATTACTTTATCTTATAGACGATTCAATAGATGCAATAATTACAATTAAAACAATTGGACGACAGTGATACTGAAGATATGAATACTCAGATTTTGTAGATATAGAATTTGACACATACATATTACCAGAAAGAGATATTAAAATAAATAGATTTCGTTTATTAGATGTTGATAATCGTACAATTTTACCAATAAATACAGAAATTCGTATTTTAACTAGAGCATCAGACGTCCTTCATTCATGAGCAGTTCCTGCTATTGGAATTAAAATTGATGCTACACCTGGACGATTAAATCAAAGAACATTCACCATTAATCGTCCAGGACTA---TTCTTTGGCCAATGCTCTGAAATCTGTGGTGCAAACCATAGATTTATACCAATCGTAGTTGAAAGAACTTCAACAAATTTATTTATTAAATGACTATCTAAAATTATAATCCCTCAAATATCACCTCTTATATGATTCTCATTATTTATTTTATTTTCAATAACAATAATTATATTTAATCAAATAAACTTCTTCTCTTATAAACCTAATATTATCAAAAGTATGAAAAAGAGAACAATAAAAAGAAAGAATCAA---ACTTGAAAATGAATGATAACAAATTTATTTTCCACTTTTGATCCATCAACTAATATCTTTAATATTTCAATAAATTGAACTAGAACATTCATTGGATTATTATTTATCCCATCAATATTCTGATTAATGTCATCACGAATTAACATTATATGAAATAAAATAAATTTAACCTTGCACAATGAATTCAAGACATTATTAGGACCTAGATCATTTAATGGAACAACATTTATTTTCATTTCAATTTTTATTATAATAATATTTAATAATTTCATAGGACTATTTCCATATATTTTTACAAGAACTAGACATTTAGTATTAACATTTACTATTGCATTACCCATATGATTTAGATTCATATTATTTGGATGAATTAATCATACAAACCATATATTTTCACATCTAGTACCCCAAGGAACACCACCAGCACTTATATCATTTATAGTATTAATTGAAACA---------------------------------------------------------------------ATTAGAAACATTATTCGTCCAGGTACTTTAGCTGTTCGACTAGCAGCAAATATAATTGCTGGACATTTACTATTAACATTATTAGGAAATACAGGGCCATCATTAACAGTAAATTTAATTTCAATACTAATCATTGGACAAATATTATTATTAATTTTAGAATCAGCAGTAGCTATAATTCAAGCATATGTATTTTCAATTCTAAGAACACTTTATTCTAGAGAAGTATATATGTTAACAACCCACTCAAATCACCCGTTCCATATAGTAGATTATAGACCTTGACCATTAACAGGAGCAATTGGAGCAATAATTATAGTTTCAGGATTAGCTAAATGATTTCACATATTTAATATTAACTTATTTATTATTGGATTTAGAATTACATTATTAACAATAATACAATGATGACGAGATGTAATTCGAGAAGGAACTTATCAAGGACTACATACAAAATCTGTTTCTATTGGATTACGATGAGGTATAATTTTATTTATTGCATCAGAAGTATTATTTTTTATATCATTTTTCTGAGCATTCTTTAATAGAAGATTAGCACCAACAATTGAACTTGGAATATTATGACCACCTATAGGAATTCAGCCATTTAATCCTATACAAATTCCCTTACTTAATACAGCTATTCTTTTAGCATCTGGAGTTACTGTAACATGAGCTCACCATAGAATTATAGAATTTAATCATTCTCAAGCACTTCAAGGTTTATTTTTCACAGTACTATTAGGTCTATACTTCACAATATTACAAGCATATGAATATTGAGAAGCACCATTTACTATTGCCGATGCAGTTTATGGATCAACATTTTTTATAGCAACAGGATTTCATGGATTACATGTAATTATTGGAACAATCTTCTTAACTACATGTCTAGCT------CGACATATAATAAATCAATTCTCCCCTAATCACCACTTTGGATTCGAAGCAGCAGCATGATACTGACATTTTGTTGATGTAGTTTGATTATTCTTA---TATATTTCAATTTATTGATGAGGTAGA------------------------ATTATAATCCTATCAACAAGAATTTTAATTAGATTTATCGTACCAATAATTGTTATATTAATTGCTACAATACTATCAAAAAAACTAATAAATGATCGAGAAAAAAGATCATCATTTGAATGTGGTTTTGATCCAAAAAGATCAGCTCGAATACCTTTCTCACTTCGATTTTTCCTAATTGCAGTAATCTTTTTAATCTTTGATGTTGAAATTGCATTAATTTTACCAATTGTAATTATTATAAAAACATCAAATATTTTAATATGAACATTATCCTCAATATTTTTCATTATAGTATTATTAGGGGGATTATATTATGAATGAAAACAAGGAGCTCTACAATGAGCAGAT---------------ATTTGTTCTTTAAGTTTCTTTTTTTTATTTCTTTCTAGAACTTTTGTTTTATTTTTAGGTATCTATTATTTAGTTTTTGATTATAGAGTTTTTATTGAGTGAGAACTTTTTAGTTTAAATGGTTCTATGGTAGTTATAACTTTTATTTTTGATTGAATATCTCTAATTTTTATTTCTTTTGTTATATATATTTCTTCTTTAGTTATTTATTATAGAGAGGATTACATATCTGGTGAAATAAATATTAACCGTTTTATTATAATTGTTTTAATATTTATTTTTTCTATAGGTCTTTTAATTATTAGTCCAAATTTAATTAGAATTTTGCTGGGTTGAGATGGTTTGGGTTTGGTTTCTTATTGTTTGGTTATTTATTATCAGAATGTAAAGTCTTACAGTGCTGGGATATTAACTTCTTTATCAAATCGAATTGGTGATGTTGCAATTTTAATTTCTATTTCTTGAATGTTAAATTTTGGTGGTTGAAATTATATTTATTATTATGATTTTATTTCTGATTCTTTTGAAATGAAGTTTATTACTATATTAATTATTCTTGCTTCTATAACTAAGAGAGCTCAAATTCCTTTTTCTTCTTGACTTCCAGCAGCTATAGCTGCTCCAACTCCTGTTTCTGCTTTAGTTCATTCTTCCACTCTTGTTACTGCTGGGGTTTATTTATTAATTCGTTTTAGACCAATATTAATTTCTTATAATTATGGTTGATTTTTATTATTGATTGGTTGTATAACAATATTTATGGCTGGTTTAGGTGCTAATTTTGAATTTGATTTGAAGAAAATTATTGCTCTTTCTACTTTAAGTCAGCTTGGTTTAATAATAAGAATTTTATCTATAGGATATTCAAAACTTGCTTTTTTTCATTTATTATCTCATGCTTTATTTAAGGCTTTATTATTTATGTGTGCAGGTTCAATAATTCATAATTTAAAGGATTCTCAAGATATTCGTTTTATGGGTTCAATTGTGAATTTTATACCTTTAACTTCTGTTTGTTTT------------AATGTTTCTAGATTATCATTATGTGGTATTCCATTTTTGGCCGGTTTTTATTCTAAGGATTTGATTCTTGAGATAGTATGTTTAAGATGGATTAATTGTTTAATTTTTTTCTTTTATTTTATTTCAACTGGTTTAACAGCTTCTTAT---TCTTTTCGTTTATTTTATTATTCTATGTCAGGTGATAATAATTTTTATTCAAGTTTTTCTTTTGATGATAAAAGATATTATATTTCTTTTGGTATATTATCTTTATTGTTTGTTGCTGTTTTTGGTGGGAGATTTTTATCTTGGTTAATTTTTCCTATTCCTTATGTAATTGTTTTGCCTTTTTATTTAAAGTTATTAACAATGTTAACGGTTGCTTTAGGCTCATATTTAGGATATTATTTTTCTAATATGAATTTTTCTAATGATTTATTTTCTTTAAATGTTTTATCTTTTTTTAGATTTTCTGGTTCAATATGGTTTATACCTTATCTTTCAACTGGTTTTATTAGATATTTACCTTTAAGGATAGGTTATTATTCATCTAAGTCTTTTGATTATGGTTGAGGAGAGTTATTTGGGGGTCAAGGTTTATACAGATTATTTATTTATTTGATTAATTATCTTCAGTGTTGATATGATTCAAATTTTAAGATTTATTTGTTAACTTTTATTTTTTGAATATTTGTTTTATTAATGTTTTTCTTTTTA---------------ATGTTAAGTTACTTATTTATAATTGTTTTTTTGATCCCTCTTTGTTTTTTACATGATTGTTGATGGTTGATTCATTCTTTAATATTTTTATCAAGTTTTATTTTTATAATTTTTATATATTCTTATTCTGATTTAAATATAATTAGATATTGTTTTGGTTTTGATTATTTTTCTTTCAGATTAATTTTGTTAAGTTTTTGGGTATGTTCTTTAATAATTACTGCTAGAGGATTAGTTTATTTATCTTCTTATCACTCAAATTTTTTTGTTTTTATTGTTTTGTTTTTATTAATTATGTTGTATTGTTCTTTTTCTAGTTTGAGTTTATTATCTTTCTATATTTTTTTTGAATCTAGATTGGTTCCTACATTACTTTTAATCTTAGGTTGAGGTTATCAGCCTGAACGGTTGCAGGCTGGTTTATATCTAATTTTTTATACTTTGGTAGCTAGATTACCTTTATTATTGGTTTTATTTAGGATTTATGATATTTTTAGAACTTTATATTTTCCTTTATTAACTGAT---TTTGGCTCTTATTATTTTATGTTTTATGTTTTTATTATTTTAGCTTTTTTAGTAAGGATACCCATATTTTTAGTTCATCTTTGGCTTCCTAAGGCTCATGTTGAGGCCCCAATTTCTGGTAGAATAATTCTTGCAGGTGTTTTACTTAAATTAGGTGGTTATGGTATTTTTCGTGTTATGAAGATTATTTCTTATTTAGGTGTAAAGTTTAATTATTTTTGATTGTCTTTAAGTTTATCTGGTGGTGTTATTGTTAGATTTATTTGTTTTCGTCAGGTTGATTTAAAATCTTTAATTGCTTATTCTTCTGTTGCTCATATAAGAATAGTTATTGGAGGTTTAATGACTATAAATTGATGGGGTTGTATAGGTTCTTTTTCTTTAATGATTGGTCATGGTTTGTGTTCTTCTGGTTTATTTTGTTTATCTAACATTATTTATGAGCGTTTAGGTAGACGAAGATTATTAATTAATAAAGGTATAATTAATCTTATGCCTAGAATGTCTCTTTGATGATTTCTTCTTAGATCATCAAATATAGCTGCTCCTCCTTCATTAAATTTATTAGGTGAATTGAGTTTATTAAATAGAATTATGTCTTGATCTACTTTTAGATTTTTAGTTTTAATTTTTTTGTCCTTTTTTAGAGCTGTTTATACGTTATATATGTATTCTTATTCACAGCATGGTTCTTATTATATAGGTGTTTATACTTGTTCTTTAGGTTATTTTCGAGAATATCATTTATTATTTTTACATTGGTTACCTTTAAATATTTTATGTTTAAGGGGTGAGTATTTTTTTATTATGTATATTTTTTCTATTTTTACTTCTTTATTAATTTATTTTGCTGGTGTTTATGTCTTTTCTTCAAAACGTAAACATCTACTTATGGTTTTGTTAAGATTAGAATATATTGTTCTTTCTTTATTTTTGTTAATTATTGTTTTTCTTATTGAATTTGATTATGATTATTTTTTTCCTGTGATTTTTTTGGTTTTTTCTGTTTGTGAAGGGGCTTTAGGTCTTTCTATTTTGGTTTCTATAATTCGTTCTCATGGTAATGAT---TTTTTTAATTCTTTTGTTTTTTCTTTATGTATGATTAAAATAACCATTATAACAATATCAAATATAATAAATATTAATTTTATTAAATTAAACCATCCTATATCAATAATAATATTTATTATTATTCAAACATTTTTTGTTGGTTTAATATCAGGAACAATAATAGAAAGCTTTTGATTATCTTATATTTTATTCTTAACATTCCTTGGTGGTATATTAGTTTTATTTATTTATATTACAAGAATTGCATCAAATGAATTATTTAAAACTAAGTCTATTGTTATAGTTATTTCAATAATTATAACAATTATCACTACAATAATTTTAATTATTGCTGATAAAATAATATTTTTAGATGTAATTAAAAATACAGAAACTATAAATATT---AATAATTCAATTAATTTTCAAGAAATAACCATATCTTTAGAAAAATTATATAATAAACCAACATTTGTTATTACC---ATAATAATAATAATTTATTTATTTCTTGCATTAGTAGCAGTAGTAAAAATCACTAATATTAATCAAGGACCTATTCGAAAAATAAGA---ATGAATAAACCCCTACGATTAAAACATCCATTAATTAAAATTCTTAATAATTCTTTAGTTGACTTGCCAGCACCAACAAACATTTCATTCTGATGAAATTTTGGTTCATTATTAGGATTATGTTTAATTATCCAAATTGTTACCGGATTATTTCTAGCTATACATTACACACCTAATATTGAAATAGCATTTAGAAGAGTT------GTCCACATCTGTCGAGATGTTAATAATGGTTGAATTATTCGAACAATACATGCAAATGGAGCATCTATATTTTTTATTTGTATTTATTTACACGTAGGACGAGGAATCTATTATGGTTCATTTATATACATACATACATGAATAATTGGAACAATTATTTTATTTTTAGTTATAGCAACTGCATTTATAGGATATGTTCTACCTTGAGGACAAATATCTTTTTGAGGAGCAACAGTAATTACAAATTTATTATCAGCAATTCCATACTTAGGAACAGATTTAGTTCAATGAGTTTGAGGAGGATTCGCTGTAGATAATGCAACATTAAATCGATTTTTTACATTTCATTTTGTTCTACCATTTATAATTTCAGCAATAGCAGCAATTCATTTATTCTTTTTACATCAAACAGGTTCTAATAATCCAATTGGATTAAATAGTAATATTGATAAAATTCCCTTCCATCCATATTTTACATTTAAGGACTCAATTACATTTGTAATTATAACATCATCATTAATCTTTTTATGTTTAATTAATCCTTATATATTAGGAGATCCAGATAATTTTGTACCAGCAAATCCTCTTGTAACACCAGTTCATATTCAACCAGAATGATATTTTTTATTTGCTTATGCTATTTTACGATCTATTCCTAATAAATTAGGAGGGGTTATTGCATTATTTTTATCAATTAGTATTTTAATAATTATACCATTTTATAATAAAACAAAATTTCGTGGAATTCAATTCTATCCTATTAACCAAATTTTGTTTTGAATTATAGTAATTATTGTTCTCCTATTAACATGAATTGGAAAACGACCAGTTGAAGAACCTTATATCATAACAGGACAAATTTTAACAATTATCTACTTTTCCTATTTTTTAATTAATGTTCATGTAGCTAATATATGAGATAAATTAATTAAAGAA------------ATATATTATGATTTTTTAATATTTATTTTAAATTTTCTTCTTTTAATTATTTGTGTTTTGATTAGTGTAGCTTTTTTAACCTTATTAGAACGAAGGGTATTAGGTTATATCCAAATTCGAAAGGGCCCTAATAAGGTTGGATTTATAGGTATTCCTCAGCCTTTTAGTGATGCTATTAAATTAATTTGTAAAGAACAACCAATTCCTATTATATCTAATTATTTACTTTATTATTTTTCTCCTATTTTTAATTTGATAATTTCTTTAATTATTTGAATAATTTTTCCTTATTTAACTTATATGTGTTCATTTTCTTATGGTTTTTTATTTTTTTTATGTTGTACAAGATTAGGTGTTTATACTGTAATAATTGCTGGTTGATCATCTAATTCAAATTATTCATTATTAGGTTCTTTACGTTCTGTCGCTCAAACTATTTCTTATGAAGTAAGATTGGCTTTAATTTTATTATCTTTAATTATTTTAATTGGAAGCTTTAATATATTAGATTTTATAAGTTATCAGTTTTATTGTTGGTTTATTATTATTTCTTTTCCTTTATTTTTATCTTGTTTTGCTTCTTGTTTAGCTGAAACTAATCGAACTCCTTTTGATTTTGCTGAAGGTGAATCTGAATTGGTTTCTGGTTTTAATATTGAATATGGTGCAGGAGGATTTACTTTAATTTTTTTGGCTGAGTATACTAGAATTGTTTTTATAAGTATATTATTAACAATAATTTTTTTAGGTGGTGATTTTTATTCTTATTTTTTCTTTATTAAACTTGCTTTTATATCATTTTTATTTATTTGAGTTCGTGGAACTTTACCTCGTTTTCGTTATGATAAGTTAATATATTTGGCTTGAAAAAGTTTTTTACCTTTATCTTTAAATTTTTTTATCTTTTTTATTGGTTTTAAGATTTTATTGATTTCATTTATT------------------
>Mekongiella_kingdoni_NC_023921
ATGACCAAAAACCTTAATAAACTTCTTTTTCTGTCATCAACGATGGCAGGATCAATAATCTCTATTTCATCTAACTCATGATTTGGAGTATGAATAGGTTTAGAAATTAACCTATTGTCATTTATTCCTTTAATGGTAAATGACAAAAACCCGATGATTAATGAATCATCAATCAAATATTTTATTGTTCAAGCAGTAGCTTCAGCAATATTATTATTCTCAATTTTAGTAATTATACTAAGATTT---CCCATAGGGGGGGAAAAAAAA---TTAGTACCCTCAATAATAATCAATTCAAGATTATTAATTAAAATTGGAGCTACACCATTCCATTTTTGATTTCCTGAAGTTATAAAAGCTTCAAGATGAAAAAATTGCTTAGGGTTAAGGACATGGCAAAAAATAGCTCCAATAATAGGGATATCGTATTGCATTGAAAGAAAATTATTCATTACATCAATTGTGATTTCAAGAATCTTTATGGGAGCAATAGGAGGTCTTAACCAAACCTCATTACGTCAAATTATGGCTTATTCTTCAATTAGACATCTCGGATGAATAATTAGATCGATAATAATTAGAGAAACCATGTGAGAAATATATTTCCTAATTTACGTAATTCTAAGAGCTATTATAACCATTTTCTTCAACCAATCAAATCTTTTTTTTGTAAACCAAATTTTCATGTCAAGAAGAGGTAAAACAGAAATTAAGTTTTTTATAATTTTGTCCTTACTCTCACTTGGTGGGTTACCTCCCTTCCTTGGGTTTCTCCCAAAATGAATAATTATCCAAATAATAGTAGAGAACAGAATAACACTGTTAGTTGCAACTATAGTAATATTGACCACAATTACACTCTACTACTATATTCGAATCAGATTCACCTCAATAGTTTTAGCTAACAGTGAAACATCCTGATCAATCGACATTAAATCATGAAAATCCAAAATCACTTTATTGACAATGGTTATAATTTCAAGACTAGGCCTAATTTCAACAACAAGTTTAATTTTTAATTCC---------------CCGAATAAGTGAATATTCTCCACAAATCATAAAAATATCGGAACATTATATTTTTTATTCGGTGGCTGAGCGGGGATAGTGGGAACATCAATGAGATTATTAATTCGAGCAGAATTAGGACAAGCAGGGCAGTTAATTGGTGATGATCAAATCTACAATGTAATCATTACAGCACATGCTTTCATTATAATTTTCTTCATGGTTATGCCAATTATAATTGGGGGATTTGGAAATTGACTAGTACCATTAATAATCGGTGCACCAGATATAGCCTTCCCACGAATAAACAACATAAGATTTTGATTACTACCACCTTCACTAACTTTACTAATTAGATCATCGATAGTGGATATAGGAGTAGGAACAGGATGAACAGTTTATCCCCCTTTAGCTGGAACAATCACTCATAGTGGAAGATCAGTAGATTTGGCAATTTTCTCTCTTCATTTAGCAGGCGTATCATCAATCCTGGGGGCTGTAAACTTTATCACAACAGCCATCAACATACGAAGTAAAAATATAACCCTTGACCAAACACCATTATTTGTATGATCAGTTATTATTACAGCACTACTATTATTACTTTCATTACCTGTTTTAGCAGGAGCAATCACAATACTATTAACAGATCGAAATCTAAACACATCATTCTTTGACCCCTCAGGAGGAGGTGATCCTATTCTATACCAACATTTATTCTGATTCTTTGGTCATCCAGAAGTTTATATTCTAATCCTTCCTGGATTCGGGATTATCTCACACATTGTATGTCAAGAAAGAGGTAAAATTGAATCATTTGGAACATTGGGAATAATTTATGCAATATTATCAATTGGACTAATAGGATTTATTGTATGAGCCCATCATATATTTACAGTTGGAATAGATGTAGATACACGAGCCTACTTTACATCAGCAACAATAATTATTGCAGTACCAACAGGAATTAAAGTATTTAGATGACTAGCAACATTATATGGAACAAAATTCAATTTCAATCCACCTTTATTATGAGCAATTGGATTTATTTTTCTATTCACAATTGGTGGTCTAACAGGACTTATTTTAGCAAATTCTTCTTTAGATATTATTCTCCATGATACCTATTATGTAGTAGCCCACTTTCATTATGTACTCTCAATAGGTGCAGTATTTGCCATTATAGGAGGATTAATTCAATGATACCCATTATTTACAGGAATAACAATAAACAATAAATGACTAAAAATCCAATTCACAATTATATTTATCGGAGTTAATATAACATTTTTCCCTCAACACTTCCTAGGATTAGCAGGAATACCTCGACGATATTCCGACTATCCAGATGCTTATACATCATGAAATATCATCTCAAGAATTGGCTCTATAATCTCAATCGTAGGAATTATTATATTCATCATAATTATATGAGAAAGAATAATCTCAAATCGGAAAGTAATATTTAGAGAAAACTTATCAAGATCAAACGAATGATTACAAAATAATCCTCCTGCAGAACATAGATACTCTGAGCTTCCACTAATCTCAAAG---ATGTCTACATGATCTCAAATCTCATTACAAGATAGAGCATCCCCTTTAATAGAACAGCTCTCATTCTTCCATGATCACACAATAACAATTCTAATTATAATTACAATTATTGTAGGTTATACTCTAAACTACATCATAATAATTGAGTTCAAAAATCGAAATATGCTTCATGGACATGTTATTGAAACTATCTGAACAACATTACCAGCCATTACCCTAATCTTTATTGCATTACCATCCCTACGATTACTTTACATAATAGACGATTCTAGTGACACATTAATTACCATTAAAACAATTGGACGTCAATGATACTGAAGATATGAATATTCTGACTTCATAAATGTAGAATTTGACACTTATATAATAAAAGAACAAGACCTTATAAACAATAGATTTCGACTACTAGATGTTGATAATCGAACAGTGATCCCAATAAATTCAGAAATTCGAATACTAACAAGAGCATCAGATGTTCTTCATTCTTGAACAATTCCTGCACTAGGAATTAAAATTGATGCAACGCCAGGACGACTAAACCAAGGAACATTTTTAATTAACCGTCCTGGATTA---TATTTTGGTCAATGCTCAGAAATCTGTGGAGCAAATCATAGATTTATACCTATCATTATTGAAAGAACATCAGTCAGTCTTTTCATCAAATGACTCAACAAGATAATTATCCCTCAAATATCACCAATAATATGATTCACAATATTCATTCTATTCTCAACAACAATAGTACTATTTAATCAAATAATATTCTTTTCATCCAAAATAAATAAAATTTCATTGAATAAAAAAGAAATAAATCAAAACTACCATTTA---AACTGAAAATGAATGATAACAAACCTATTTTCAACATTTGATCCATCAACAAGACTATTCAATATATCAATTAACTGATCAAGAACTTTTATTGGACTATTATTAATTCCTTCTACATTCTGATTCATTCCATCACGAATCTCAATAACATGAAACAAAATCAACTCAAATCTTCATAATGAATTTAAAACAATTACTGGACCAAAATCATTTAATGGCACAACACTAATATTCACCTCAATATTTATTATATTAATATTCAATAACTTTATAGGATTATTCCCTTACATTTTCACTAGAACAAGACATATGACACTTACATTCTCAATCGCATTACCCATATGATTAAGATTTATATTATTTGGATGAATTAACAACACAAAACATATAATAGCTCATTTAGTACCTCAAGGTACTCCTAATGCATTAATATCATTTATAGTATTAATTGAAACA---------------------------------------------------------------------ATTAGTAATATTATCCGACCAGGAACTTTAGCCATCCGACTAGCTGCTAATATAATTGCAGGACACTTATTATTAACACTATTAGGAAACACAAGAAGTATAATTAGATTAAGACTAATAACAATTCTAATTTCTAGACAAATGCTCTTATTAATATTAGAATCAGCAGTTTCATTAATTCAAGCATATGTATTCTCTATCCTAAGAACACTATATTCAAGAGAAACATATATGATAACAACCCACTCTAACCACCCATTTCACTTAGTAGACTATAGACCATGACCTCTAACCGGATCAATAGGGGCTATAGTTTTGACATCAGGACTAGCAAAATGATTTCACCTATTCAACATCAACTTATTCTTAATTGGAGCTTTAATTACAATTTTAACCATATTACAATGATGACGAGATGTAATTCGAGAAGGCACCTATCAAGGCCTACATACAGAATATGTATCAATTGGACTTCGATGAGGAATAATTCTTTTTATTGCATCAGAAGTAATATTTTTTATATCATTCTTTTGGGCCTTCTTTAATAGAAGAATTTCGCCTAATATTGAATTAAATATAATATGACCACCAATAGGAGTTAAACCATTCAATCCTATACAAATTCCACTTCTAAATACAACCATCCTGTTAGCATCAGGAGTTACAATCACATGAGCTCATCATAGAATAATTAATTCTAACCATTCTCAAACAATACAAGGATTATTTTTTACAGTAATATTAGGGATTTATTTCACTACCTTACAAGCCTATGAATATTGAGAAGCACCATTTACTATTGCAGATGCCACCTATGGGTCTTCATTTTTCATGGCAACAGGATTCCATGGATTACATGTAATTATTGGAACAATATTTCTTCTTTCATGTTTAGTC------TGACATTTAACGAAGCAAATTTCACCAAACCATAATTTTGGTTTTGAAGCAGCAGTATGATTTTGGTATTTTGTTGATGTAGTTTGACTATTCTGT---TACATTTCAATCTGTTGATGAGGTAGA------------------------ATTGTAATAACATTTTTCAGTTTCATTAATAGATTTATTATCCCAATAGCAGTTATAATTATTGCTAGAATTTTATCAAAAAGAAATATTGATGATCAGGAAAAACGTTCAGCTTTTGAATGTGGATTTGATCCTAAAAGATCAGCATGAATACCTTTCTCAATTCAATTCTTTTTAATTGCAGTAATTTTCTTAATTTTTGATATTGAAATTGTATTAATTTTACCAATTATAATTATTATAAAATCATCAAACTTACTAATCTGATCAATGTCCACACTCATATTTATATTAATTCTACTTAGAGGATTATATTACGAATGAAATCAGGGAGCTCTTAATTGAGCAAAA---------------ATTTTTTCATTAAGATTTTTTGTTTTATTTATTTTAAGATTGTTTGGTTTTTTATTTGGTGTTTATTATTTGCTTTTTGATTATAGCTTGTTTATTGAGTGGGAGTTGTTTAGATTGAATAGTTCGGTTGTTGTGATAACTTTTATTTTTGATTGAATGTCTTTGATTTTTATATCTTTTGTGATGTTTATTTCTTCTTTGGTTATTTATTATAGTTGTGATTATATGTCTAATGAGGTTAATATTAATCGTTTTGTTATTTTGGTGTTAATATTTATTCTTTCAATAGTTTTTTTAATTTTAAGTCCGAATTTAATTAGAATTTTGTTAGGTTGGGATGGTTTGGGTTTAGTCTCTTATTGTTTAGTAATTTATTATCAGAATGAAAATTCTTATAATGCTGGAATATTAACTGCTTTGACAAACCGAATCGGGGATGTAGCTATTTTGATTTCCATTACTTGAATGCTTAATTTTGGAGGCTGAAATTATATTTTTTATTTTGACTTTATTTCAAATTCTTGGGAAATAAAGGTTGTTACTTTATTGGTTGTTTTGGCTTCTTTAACAAAAAGAGCACAGATTCCTTTTTCTTCTTGGCTTCCTGCTGCAATGGCTGCTCCTACTCCTGTGTCAGCTCTTGTTCATTCTTCTACTCTTGTTACTGCTGGGATTTATTTACTTATTCGGTTTAATTCAATATTAGTTGATTTTGGTTTTGGTTGGTTTTTAATGTTTTTAGGTTGTTTAACTATATTTATGTCTGGTTTAGGAGCTAATTTTGAGTTTGATTTAAAGAGGATTATTGCTTTGTCTACTTTAAGACAGTTGGGTTTAATGATAAGAATTTTATCAATAGGTTATCCTAAGGTTTCTTTTTTTCATTTGTTAGTTCATGCTTTATTTAAGGCTTTGTTATTCTTGTGTGCTGGATCTATTATTCATAATATAAGGGATTGTCAGGATATCCGTTTTATGGGTTCAATTATTAATTTTATGCCTTTAACTTCTATTTGTTTA------------AATGTTTCTAGTTTATCACTTTGTGGTTTACCCTTTTTGGCGGGGTTTTATTCAAGGGATTTAATTCTTGAGCTTGTTAGTTTAAGTTGAATTAATTGTTTAATTTTTTTCTTTTATTTTTTTTCTACTGGGTTAACTGCCTCTTAT---TCTTTTCGTTTATATAGTTACTCTATGGTTGGTGATAATAATTATTTTTCTGGTTGTTTTTTTGATAATAATAGATATTATATTTCATTTAGAATAATTTCTTTATTAATTGTTGCTGTATTTGGAGGTAGAATATTATCTTGATTAATTTTTCCTTTTCCTGATTTAATTTTATTGCCTTATAGTTTAAGGTTTCTTACTATTTTTGTGGTTTTGATTGGAGCTTATTTAGGTTATTTAATTTCAATAAATAGATTTAGATTGATTTTGTATTCATTATCTAATTTGCCTTTAATTAGATTTTTAGGTTTAATATGATTTTTACCAAGTCTTTCTACTACTTATTTAACTTTTTTCTCTTTATCTTATGGTTATTATATTTCTAGGGTTTTGGATTCTGGATGGGGAGAGTTTTTAGGTGGACAAGGTTTATATAATTTATTTTTGTACTTTATTAATTATATTCAATGTTGATATGATTTGAATTTTAGGTTTTATATTTTTACTTTTGTTTTTTGAATATTCATTTTGTTTATTTTATTTTATAAT---------------ATGTTAAGGTATCTGTTTATGTTAGTTTTTATGATCCCTCTCTCTTTCCTTTGATGTTTTTGATGAATTGTTCATTCTTTAATGTTTTTAATTAGATTTATTTTTATGTTGAATTTTTATCTTTGTACTGATTTTAATATGATTTCATACTTTTTTGGGGTTGATTATTTTTCTTTTTATTTAATTTTGTTAAGATTTTGAGTTTGTTCTTTAATATTGACTTCTAGAAGTTCTATTTATAATTTGAATAATTATTCTTGCTTATTTAATTTTATTATTCTTTTTTTAATAATCATGTTATATTGTTCATTTTCTAGAATGAGATTAATGATGTTTTATATTTTCTTTGAGGCTAGATTAGTTCCAACTTTATTATTAATTTTGGGTTGGGGTTATCAGCCTGAGCGATTGCAGGCTGGTGTTTATTTAATTTTTTATACTCTTGTTGCTAGTCTACCTTTATTGATTGTTTTGTTTAAGATTAATTTAATTATTGGTAGTTTATTTTTTCCTTTATTCGTTGAT---TTTGGTTCTTTTTATTTTATGTTTTATTTATTTATTGTTTTGTCTTTTTTGGTTAAGATGCCAATGTTTTTGGTTCATTTATGACTTCCTAGGGCTCATGTTGAGGCACCTATTTCTGGAAGAATGATTTTGGCTGGTGTTTTATTGAAACTTGGTGGTTATGGAATTTTTCGTGTTATAAGGATTATTACTTTTCTAGGTGTTAAGTTTAATTATTTTTGATTGTCTTTGAGATTATCTGGAGGGGTTATTGTGAGTTTTATTTGTTTTCGTCAGGTTGATTTAAAATCTTTAATTGCTTACTCTTCTGTTGCTCATATGAGAATAGTAATTGGAGGGTTGATAAGAATAAATTGATGAGGTGTTTTTGGTTCTTTATCTTTAATAGTTGGTCATGGTTTATGTTCATCTGGTTTATTTTGTTTATCAAATATTATTTATGAGCGTTTGGGTAGTCGGAGAATATTGATTAATAAAGGTTTGATTAATTTAATACCAAGAATGTCTCTTTGATGATTTCTGTTAAGATCTTCAAATATGGCTGCTCCTCCATCTTTTAATTTGGTAGGTGAATTAAGATTGTTGAATAGAATTATTTCTTGATCATTTTTAAGATTTTTTATGTTAATGTTTTTGTCTTTTTTTAGAGCTGTTTATACATTATATATGTATAGATATTCTCAGCATGGAAAGAATTATAGAGGTTTTTATAGATATTCTTTAGGTTATTTCCGAGAGTATCATCTTTTAGTTTTACATTGATTACCTTTGAATTTATTATTTTTAAGGGCTAGTTTTTTGTTTATTATGCTGAAATTTTCAATCTTAACTTCATTGTTAATTTACTTTTCTGGTATTTATGTTTTTTCATCTAGACGAAAACATTTGCTTGTTGTTCTTCTGAGATTGGAGTATATTGTTTTGTCGTTATTTATACTTATTATTATTTATTTATTTTCTTATGATTATGATTATTATTTTCCTTTAATTTTTCTTGTTTTTTCTGTTTGTGAGGGGGCTTTGGGTTTATCAATTTTAGTATCTATGATTCGTTCTTATGGAAATGAT---TTTTTTAGTTCTTTTTCTTTATCTTTATGTATGCTTAAGACATTAATTATAGCAATTATAAATTCCATAAACATTAATTTTATTAAATCAAATCATCCCATATCTATAATATTCATCATTATTATTCAAACTCTACTTATCTGTTTAATAATAGGAAATTTAATAGAAAGATTTTGATTATCTTATATTCTACTCTTAACATTTCTAGGAGGAATATTAGTTTTATTTATTTATATCTCAAGAATTGCATCAAATGAATTATTTAATTTTAATTCAAACAATATATTCACTAATATCACAACAGTAATAATTATATTTACAATTATTTCTTCTAATGAATATTTAATAATAACCGATATTTTCAAAAATAAAGACACTGACATGATA---AAATTATCAATTGACATCCTAGAAATAAGCCCTTCCTTAACAAAACTTTATAATTACCCTTCATTTTTAATTACA---TTAATAATAATAATCTACCTATTTCTAGCTTTATTAGTAATAGTAAAAATTACCAACATTAACCAAGGACCAATTCGTAAATTAAAT---ATGAATAAACCAATACGTTTAACACACCCATTAATCAAAATTATTAATAATTCACTAATTGATTTACCAACTCCCACTAATATTTCATTTTGATGAAATTATGGGTCCCTTTTAGGATTATGCTTAATAATTCAAATTATTACAGGACTATTTTTATCAATACATTACACACCTAATATTGAAACAGCATTTAGAAGTATT------ATCCACATTTGTCGAGATGTAAATAATGGGTGAATTATTCGAACTTTACATGCTAATGGAGCTTCAATATTCTTTATTTGTATTTACCTTCATGTAGGTCGAGGAATTTATTATAGATCATATTCATTCTTATACACCTGAATAATCGGAACAATTATTATACTCTTAGTTATAGCAACAGCATTTATAGGTTATGTTTTACCCTGAGGACAAATATCCTTTTGAGGTGCAACAGTAATTACAAATTTATTATCAGCAATTCCTTACATAGGAACAAATCTAGTTCAATGAGTATGGGGGGGATTCGCTGTAGATAACGCTACATTAAATCGATTCTTCACTTTTCATTTCCTCTTACCATTTTTAATTACAGCTATAGTTATAATCCATTTATTATTTTTACATCAAGTAGGATCAAATAATCCTTTAGGAATTAACAGAAACACTGAAAAAATTCCATTCCATCCATACTTCACATTTAAAGATTCAATCACAATTATTATAATAACATCCCTATTAATCTTATTATGTTTAACTAATCCGTATCTTTTAGGAGACCCTGATAACTTCATCCCAGCAAACCCTTTAGTTACTCCTATTCATATTCAACCAGAATGATATTTCTTATTTGCATACGCAATCCTACGATCAATCCCTAATAAATTAGGAGGAGTTATTGCACTATTTATATCCATTAGTATTTTAATAATTATACCATTTTATAATAAAACACCTTTCCGAGGTATACAATTTTACCCACTCAATCAAATTATATTCTGAATTATAGTAACTGTAGTAATTTTATTAACATGAATTGGTAAACGCCCAGTTGAAGAACCTTATATTATAACAGGTCAAATACTTACAGTTATTTACTTTTCATACTTTATCATTAATAAACACATCAGTTATTTATGAGATTCCATAATTAAAAAC------------ATATCTTATGATTTATTAATGTTTTTATTAAACTTTCTTTTGTTAATTATTTTTGTTTTAATTGCGGTGGCCTTTTTAACCCTATTTGAACGTAGGGTATTGGGTTATATTCATATTCGTAAAGGGCCAAATAAGGTTGGTTTTATTGGTATTTTACAACCGTTTAGTGATGCATTAAAATTATTAACTAAGGAACAGTTTGTTCTTATCTCTTCAAATTATTTACTCTATTATTTTTCACCTATTTTTAGATTAATGATTTCTTTAGTTGTTTGGTCGGTTTTCCCATATTTGACATATATGTGTTCTTTTATATATGGATTTTTATTTTTTTTATGTTGTACTAGATTTGGGGTTTATACAATAATAATTGCTGGTTGATCTTCAAATTCTAACTATTCATTACTTGGTTCATTACGCTCTGTTGCTCAAACTATTTCCTATGAGGTTAGTTTGGCTTTAATTTTATTAAGTTTAATTTTTTTGGTTGGTAGATTTAATTTGGTTGATTTTATAAATTATCAATTATATTGTTGATTTATAATTATTTGTTTTCCTTTAATAATTTCCTGTTTTGCTTCTTGTTTAGCTGAAACCAATCGAACTCCTTTTGATTTTGCTGAAGGGGAATCTGAGTTGGTTTCTGGATTTAATGTTGAATATGGTGCTGGTGGATTTACATTAATTTTTTTATCAGAGTATACTAGAATTATTTTTATAAGAGCACTTATGGGATTGTTTTTTTTTGGTGGAGACTTTTATTCCATAATTTTTTTTATTAAATTGACTTTTATTTCTTTTTGCTTTATTTGAGTTCGTGGGACTTTACCTCGTTTCCGTTATGATAAATTGATGTATATAGCTTGAAAGAGCTTTCTTCCTTTATCTTTAAATTTTTTGATCTTTTTTTGTGGGTTAAGGATTCTATTAACCCTAATTATT------------------
>Melanoplus_differentialis_NC_057646
ATGACCAACAACTCTACAAAACTTCTCTTCCTATCAACATTAATGATAGGAACGATCCTGTCCATTTCATCAAACTCTTGATTCGGAGTTTGAATAGGACTAGAGATCAACTTACTTTCATTTATTCCAATATTAGCAAATAATAAAAATACAATAATAAACGAATCATCAATTAAATATTTTATTGTTCAAGCAATAGCATCAACAATATTATTATTTTCTATTTTATTAATTCAAATAAAATAT---CCAATAATATGAGAAGAAGAA---ATAGTTCCCTCAATAATAATCAGATCTAGATTATTATTAAAAATTGGTGCTGCTCCATTCCACTTTTGATTTCCAGAAGTTATAAGAACATCGACATGAATTAATTGTTTAACCTTAATAACATGACAAAAAATCGCTCCAATAATAGTATTATCTTATTGTATTCAATTTAGAACATTTATATTCACAATTGTTATTTTAAGAATCATTATTGGAGCATTAGGAGGTTTAAATCAAACATCATTACGACAAATTTTGGCATATTCATCAATTAGTCATTTAGGATGAATAATTAGATCTTTAATAGTAAGAGAAAATACATGAGAAATATATTTCATTATTTATTCATTATTAAGTTTAATTATTGTTTTTATCTTCAAACAAATAAATCTATTCTTTTTAAATCAAATTTACTCATCGACAAGTATAAAAATCGAAACTAAATTTTTAATATTTCTTTCTTTACTTTCATTAGGTGGATTACCACCATTTCTAGGATTCTTACCAAAATGAATTGTTATACAATCTTTAATTGAAAACAATATAACAGTCATTATAACAATTATAGTCTTATTAACAACAATTACACTATATTACTATATACGAATTAGATTTTCAGCTTTAATTCTATCTTACTCAGAAAACTCATGATCGATAAATAATATACATAATAAATCTAGCATTATTCTATCAACATCTGTAATAATTTCAACTCTAGGACTTATATCAAGATCAATATTAATCTCCTTATTT------------------CAAAAATGATTATTCTCAACAAACCATAAGGATATTGGTACCTTATACTTTATATTTGGAGCATGAGCTGGAATAGTAGGAACTTCTATAAGAATAATTATTCGAGCAGAACTAGGTCAACCAGGATCGTTAATTGGAGATGACCAAATCTATAATGTAATTATTACAGCTCACGCATTTGTAATAATTTTCTTTATAGTAATACCTATTATAATTGGAGGATTTGGTAATTGACTTGTACCATTAATAATTGGAGCACCAGATATAGCATTTCCACGAATAAATAATATAAGTTTTTGACTTTTACCACCATCACTAACCCTTTTACTTACTTCATCCATAGTTGATAATGGAGCTGGTACAGGATGAACAGTTTACCCCCCGCTCGCTGGAGCAATTGCACATGGAGGAGCCTCAGTTGATTTAGCCATTTTCTCTCTTCACTTAGCTGGTATTTCATCAATTCTAGGAGCAGTTAATTTTATTACAACAGCAATCAATATACGATCAGAAAGAATAACATTAGACCAAACACCATTATTTGTTTGATCAGTAGCTATTACAGCACTCCTTTTATTATTATCACTTCCTGTACTAGCAGGAGCTATCACAATATTATTAACTGACCGAAACTTAAATACATCATTCTTTGACCCTGCAGGAGGAGGTGATCCAATTCTATATCAACATTTATTTTGATTCTTTGGACATCCAGAAGTTTACATTTTAATTTTACCAGGATTTGGTATTATTTCTCACATTGTATGTCAAGAAAGAGGAAAAATTGAATCATTTGGAACATTAGGAATAATTTATGCAATATTATCAATTGGACTAATAGGATTTATTGTATGAGCACACCATATATTTACAGTAGGAATGGACGTTGATACACGGGCATATTTTACATCAGCAACTATAATTATTGCTGTACCAACTGGAATTAAAGTATTTAGTTGATTAGCCACACTTTATGGAACAAAATTTAAATTTAATCCCCCATTATTATGAGCACTAGGATTTATTTTTTTATTTTCAATTGGTGGTTTGACAGGATTAGTTCTAGCCAACTCATCACTTGATATTGTTTTGCATGACACTTATTATGTTGTAGCCCATTTCCATTACGTTTTATCTATAGGAGCAGTATTCGCAATTATAGGAGGAGTAATTCAATGATACCCTTTATTTACTGGACTAACAATAAATAATACATGATTAAAAATTCAATTTACAATTATATTTATTGGAGTAAATTTAACATTCTTCCCTCAACACTTCTTAGGATTGGCAGGAATACCTCGACGATACTCAGATTATCCTGACGCCTATACGTCATGAAATGTAGTTTCAAGTATTGGATCAACTATTTCAATTGTAGGAATCATTATATTTATTATAATTATATGAGAAAGTATAATTTCTAATCGAACAGTTATATTTAGAAGTAATATAAGAAGATCAACCGAATGACTCCAAAATAATCCACCAGCAGAGCACAGATACTCAGAATTACCATTAATTTCTAGA---ATGGCAACATGATCAAACTTATCATTACAAGACGGAGCTTCACCACTAATAGAACAATTATCATTCTTTCATGATCATACAATAGTAGTTTTATTACTAATTACAGTAATTGTAGGATATGCACTTAGATATATATTAATTATTTCTTATACAAGACGAAATATACTCCATGGTCATACAATTGAAACTATCTGAACTGCACTACCAGCAATTACCCTAATCTTTATTGCATTACCATCACTACGATTACTTTATTTACTTGACGATTCAGTAGATGCTCTAATCACAATTAAAACAATTGGACGACAATGATACTGAAGTTATGAATATTCAGATTTTGAAAATATTGAATTTGATACTTATATAACTCCAGAAAATGATTTAGAAATCAATGGATTTCGATTACTTGATGTAGATAATCGAACAATTTTACCTATAAATACAGAAGTACGAGTATTAACTAGAGCATCAGACGTATTACATTCATGAGCTGTACCAGCATTAGGAATTAAAATTGATGCAACACCAGGACGATTAAATCAAGGAACATTTACAATAAACCGACCTGGATTA---TTTTTTGGTCAATGCTCTGAAATCTGCGGGGCAAATCATAGATTTATACCAATTGTCATTGAAAGAACTTCAGTTAATATATTTATTAAATGATTATCTAAAATAATTATCCCTCAAATATCCCCCTTAATATGATTTTCACTATTTATTATATTTTCTCTTGTATTAATTCTATTTAATCAGATAAACTTTTTTTCATTTAAACCAGAAATTATAAAAACAGAAAGAAAAAGAGAAAAAATAAACAAAAACATA---AATTGAAAATGAATGATAACAAATTTATTTTCAACATTTGATCCATCAACTAATTTATTTAATTTATCATTAAATTGAACTAGAACAATTCTAGGATTATTATTAATCCCATCTTTGTTTTGATTAACACCATCTCGAATCAATATTATATGAAATAAATTAAATTTAACTCTTCATAATGAATTTAAAACACTACTAGGACCAAAATCATTTAATGGAACAACATTTATTTTTATTTCAATCTTCATTATAATAATATTTAATAATTTCATAGGATTATTTCCTTATATTTTTACTAGAACTAGTCATTTAGCCCTAACATTTGCGATTGCCTTACCAATATGATTAAGATTTATATTATTTGGATGAATTAATCATACTAATCACATATTTACACATCTAGTTCCTCAAGGAACTCCTCCTGCACTTATATCATTTATAGTATTAATTGAAACA---------------------------------------------------------------------ATTAGAAATGTAATTCGTCCTGGTACATTAGCAGTACGACTAGCAGCAAATATAATTGCTGGTCATTTATTATTAACTCTACTGGGAAATACAGGACCAACAATAGCAATAAATTTAATTTCTTTATTAATTATTGGACAAATATTATTATTAATTCTTGAATCAGCAGTAGCAATAATTCAAGCATATGTATTTTCTATTTTAAGCACTCTTTATTCTAGTGAAGTATACATGTTAACAATACACTCAAACCACCCATTTCACCTTGTAGATTACAGACCTTGACCATTAACAGGAGCAATCGGAGCAATAGTCCTAGTTTCAGGATTAGCTAAATGATTTCACTTATTTAATATCAACCTATTTATAATTGGTATAGGAATTACCTTATTAACAATAATTCAATGATGACGAGATGTAGTTCGAGAAGGAACATATCAAGGATTACACACAGGATTTGTATCAATTGGACTACGATGAGGTATAATTCTATTTATTGCATCCGAAGTATTATTTTTTATATCATTCTTCTGAGCTTTCTTCAGAAGAAGACTTGCACCAACTATTGAATTAGGAATATTATGACCTCCTATAGGAATTCAACCATTTAATCCAATACAAATTCCATTACTTAATACAGCCATTCTTTTGGCGTCAGGAGTAACTGTAACATGAGCCCATCATAGACTTATAGAATCAAATCATTCACAAGCACTTCAAGGGTTATTCTTTACAGTATTATTAGGTATTTACTTTACCATCCTTCAAGCATATGAATATTGAGAAGCACCATTTACCATCGCTGATGCTGTTTATGGATCAACATTTTTTATAGCAACAGGATTTCATGGACTACATGTAATTATTGGAACATTATTTTTATTAACATGTTTAATC------CGTCATTCAATAAATCAATTTTCTCCTAATCATCACTTTGGATTTGAAGCAGCTGCCTGATATTGACATTTCGTAGATGTTGTATGATTATTCCTT---TATATTTCAATCTATTGATGAGGTAGA------------------------ATTTTAATTTTATCTATAAGAACATTTATTAGATTTATTTTACCAACAATTGTAATAATTATTGCAACAACTTTATCAAAAAAAATCATTAATGATCGAGAAAAAAGATCACCATTTGAGTGTGGATTTGATCCTAAAAGTTCTGCTCGAATACCTTTCTCATTACGATTCTTCCTAATTGCAGTAATCTTCCTAATTTTTGACGTAGAAATCGCATTAATTTTACCTATTGTAATTATTTTTAAAACTTCAAATATTATAATCTGAACAACAGCAACATTATTCTTTATTATAGTATTATTAGGAGGATTATATCACGAATGAAATCAAGGAGCATTACAATGAGCAGAT---------------ATTTGTTCTTTGAGTTTTTTTTCTTTATTTATTACTAGAACTTTAATTTTTATTTTAGGTATCTATTATTTAATAATTGATTATAGAGTTTTTGTTGAATGAGAACTTTTTAATTTAAATGGTTCTATGGTTGTTATAACTTTAATTTTAGATTGGATATCTTTAATTTTTATATCTTTTGTTATGTATATTTCTTCTTTGGTTATTTATTATAGAGAGGATTATATATCTGGTGAGCGGAATATAAATCGTTTTATTATTATTGTTTTAATATTTATTCTTTCTATGGGATTTTTAATTATTAGTCCTAATTTAATTAGAATTTTATTAGGTTGAGATGGTTTAGGTTTAGTTTCTTATTGTTTAGTTATTTATTATCAGAATGTAAAGTCTTATAGTGCAGGAATATTAACTGCTTTATCAAATCGAATTGGTGATGTTGCTATTTTGATTTCTATTGCTTGAATATTAAATTTTGGTGGTTGAAATTATATTTATTATTATGATTTTATTTCAAATTCTTTTGAAATAAAGATTATTACTATGTTAATTATTTTGGCTTCTATAACAAAGAGAGCTCAGATTCCTTTTTCTTCTTGACTTCCAGCGGCTATGGCTGCTCCTACTCCGGTATCTGCATTAGTTCATTCTTCTACATTAGTTACTGCTGGTGTTTATTTGTTAATTCGTTTTAGTCCTATACTTAATATATATAATTATGGTTGGTTTTTACTATTGATTGGTTGTATAACAATATTTATGGCCGGTCTTGGGGCTAATTTTGAGTATGACTTAAAAAAGATTATTGCTTTATCTACTTTAAGCCAACTTGGGTTGATAATAAGAATTTTAGCTATAGGTTATCCTAAGTTGGCTTTTTTTCATTTGTTAGCTCATGCATTATTTAAGGCATTATTATTTATATGTGCAGGTTCAATAATTCATAATTTAAAGGATTCTCAGGATATTCGTTTTATGGGTTCAATTGTTAATTTTATGCCTTTAACTTCAGTTTGTTTT------------AATGTTTCTAGATTATCTTTATGTGGAATGCCTTTTTTAGCTGGTTTTTATTCAAAGGATTTAATTTTGGAGATAGTTTGTTTAAGATGAATTAATTGTTTAATTTTCTTTTTATATTTTTTTTCTACTGGTTTAACTGCTTCTTAT---TCTTTTCGTTTATTTTATTATTCAATGTCTGGGGATAATAATTTTTATTCTGGTTTTTCTTTTGATGATAAGGGATTTTATATTTCTTTTGGTATAATTTCTTTATTGTTTGTTGCTGTTTTTGGAGGTAGATTGCTTTCTTGGTTAATTTTTCCTATTCCTTATATAATTGTTTTGCCTTTTTATTTAAAGTTTTTAACTATTACTGTGGTTTTTTTAGGTTCTTATTTAGGTTATTTAATTTCTAAAATGGCCTTTTCTCAAAGTTTGTTTTCTTTAAATATATTATCTTTTGTTAGATTTGCAGGTTCTATATGGTTTATACCTTTTCTTTCTACTAAATTTATTAGTTATTTACCTTTAAAGTTTGGTTATTATTCATCTAAATCTTTTGATTATGGTTGAGGTGAAATACTAGGTGGTCAAGGTATTTATGGTTTATTTATATATATAATTAATTATATACAAAGTTGATACGATTCTAATTTTAAAATTTATCTTTTGACTTTTATTTTCTGGATATTAACTTTAATTATATTATTTTATTTATGA------------ATGTTAAAGTATTTATTTATAATTGTTTTTTTGATCCCTTTATGTTTATTAAATAATTCTTGATGAATGGTTCATTCTTTAATGTTTTTGTCTAGTTTCTTATTTATAATTTGTGTTTATTCTTATTGTGATTTAAATATAATTAGATATTATTTTGGGGTAGATTATTTTTCTTTTAGTTTAATTTTATTAAGATTTTGGATTTGTTCTTTAATAATTACAGCTAGAGGCTCAGTTTATTTATCTTCTTATCATTCTAATTATTTTGTTTTTATGGTTTTGTTTCTTATGATTATATTATATTGTTCTTTTGCTAGTTTAAGATTATTATCTTTTTATATTTTTTTTGAAGCTAGTTTGGTTCCTACTTTACTTCTAATTTTAGGTTGGGGTTATCAACCTGAGCGTTTACAGGCTGGAATTTATTTGATTTTTTATACCTTATTAGGTAGTTTACCTTTATTATTGGTTTTATTTAAGGTTTATGATTATATGAATACTTTTTATTTTCCTTTATTATTTGAT---TTTGGTTCTTATTATTTTATGTTTTATGTTTTTATAATTTTGGCTTTTTTGGTTAAGATGCCTATGTTTTTATTTCATTTATGATTACCTAAGGCTCATGTTGAAGCTCCTATTTCTGGTAGAATAATTCTTGCTGGTGTATTATTGAAATTAGGGGGTTATGGTATTTTTCGTGTAATAAAGGTTATTTCTTTTTTGGGCTTGAAGTTTAATTATTTCTGGTTGTCTTTAGGTTTATCTGGTGGAGTAATTGTTAGTTTTATTTGTTTTCGTCAAGTTGATTTAAAATCTTTAATTGCTTATTCTTCTGTTGCTCATATAAGAATAGTTATTGGTGGTTTAATAACTATAAATTGATGAGGTTGTATGGGTTCTTTATCTTTAATAATTGGTCATGGTCTATGTTCTTCTGGTTTATTTTGTTTGTCTAATATTATTTATGAGCGTTTAGGAAGACGAAGATTATTAATCAATAAGGGGATGATTAATCTTATACCAAGAATGGCTCTTTGATGATTTCTTTTAAGTTCTTCAAATATAGCGGCTCCTCCTTCATTAAATTTAGTTGGTGAATTAAGTTTATTAAATAGAATTATGTCTTGATCTTCTTTTAGATTTTTGGCTTTAATTTTTTTATCTTTTTTTAGAGCCGTTTATACTTTATATATGTATTCTTATTCTCAACATGGTTCCTATTTTGCTGGTGTGTATACTTGTTCTTTGGGTTATTTACGTGAATATCATCTTTTATTTTTACATTGATTACCTTTAAATATTTTATGTTTAAAGGGTGAGTATTTATTTGTTATGTTTATATTTTCTATTTTTACTTCTTTATTAATTTATTTTGCTGGTGTGTATGTTTTTTCTTCAAAACGTAAGCATTTATTAATAGTTCTATTAAGATTAGAATATATTGTTCTTTCTTTATTTATATTAATTGTTATTTTTCTTATTGGTTTTGATTACGATTATTTTTTTCCTGTTATTTTTTTAGTTTTTTCTGTTTGTGAAGGTGCTTTGGGATTATCTATTTTAGTTTCTATAATTCGGTCTCATGGTAATGAT---TTTTTTAATTCTTTTAGTTTGTCTTTATGTATGATTAAAATAATAATTATATCCCTATCTAATGTAATAAATTTTAATTTTATCAAATTAAACCATCCAATATCAATAATACTTTTTATTATTTTACAAACATTCCTTGTCGGATTAATAAGCGGAACAATAATAGAAAGATTTTGACTATCATATATTCTATTTTTAACCTTTCTTGGAGGTATATTAGTATTATTTATTTATATTACTAGAATTGCATCAAATGAAATATTTCAACCAAAAATAATCATTATAATTTTATCATTTATTTTATGAGCAATTATTATAATAATATTAATCATTATAGACAAAACAATATTTATAGACTTTTTTAAAAATATAGAAACTATTAATATT---AATAATTCAATTAACTATCAAGAAATATCATTTTCACTAGAAAAATTATATAATAACCCAACATTTATTATTACC---ATAATAATAATAATTTATTTATTTCTAGCATTGTTAGCAGTAGTTAAAATTACCAATATTAATCAAGGTCCAATTCGCAAAATGAGA---ATGAATAAACCAATTCGATTAAGACATCCTTTATTTAAAATTATTAATAATTCTTTGGTTGATTTACCTGCTCCGACAAATATTTCATTTTGATGAAATTTTGGTTCATTATTAGGATTATGTTTAGTAATCCAAATTGTGACAGGATTATTTCTAGCTATACATTATACTTCAAATATTGAAATAGCATTTAGAAGAGTA------GTACATATTTGTCGAGATGTAAATAATGGGTGAATTATTCGAACCCTTCATGCCAATGGAGCATCAATATTTTTCATTTGTATTTATCTTCATGTTGGTCGAGGAATCTACTATGGATCATATATATATACTCATACTTGAATAATCGGAACAATTATTCTATTCTTAGTTATAGCAACTGCATTTATAGGTTATGTACTACCATGAGGACAAATATCATTTTGAGGTGCAACAGTAATTACTAATTTATTATCAGCAATTCCATATCTAGGAACAGATTTAGTTCAATGAGTATGAGGTGGATTTGCTGTAGATAATGCTACATTAAATCGATTTTTTACTTTCCATTTTGTATTACCATTTATAATTGCAGCTATAGCTGCAATTCACCTATTTTTTCTTCATCAAACAGGATCTAATAATCCATTAGGACTTGATGGTAATATTGAAAAAATTCCATTTCACCCTTATTTCACTTTTAAGGACTCAATTACTTTTGTTCTAATAACATCTTTATTAATCATATTATGTTTAATTAACCCTTATTTATTAGGAGATCCAGATAATTTTGTACCAGCAAACCCTTTAGTTACACCAGTTCATATTCAACCCGAATGATATTTCCTATTTGCATATGCAATCTTACGATCAATTCCTAATAAACTTGGTGGAGTCATTGCATTATTCTTATCAATTAGAATTTTAATAATTATACCATTCTATAATAAAACACCATTTCGAGGAATTCAATTCTATCCAATTAACCAAATTTTATTCTGAATTATAGTAATCACCGTAATTTTATTAACATGAATTGGAAAACGACCTGTAGAAGAGCCTTATATTATAACAGGACAAATCTTAACAGTTATTTACTTTCTTTATTTTTTAGTTAATGTTCATATTGCAAACATATGAGATAAACTAATTAAA---------------ATATTATATGATATATTTATATTTATACTAAATTTTCTTTTATTAGTAATTTGTGTTTTAATTAGTGTTGCTTTTTTAACTTTATTAGAGCGAAAAGTATTAGGTTATATTCAAATTCGTAAGGGCCCAAATAAGGTTGGTTTTGTTGGTATTCCTCAGCCTTTTAGTGATGCTATTAAATTGATTTGTAAGGAGCAACCAATTCCTATTATATCTAATTATTTGTTATATTATTTTTCTCCTGTATTTAATTTAATGATTTCTTTGGTTATTTGAGTTATTTTCCCTTATTTAACTTATATATGTTCTTTTTCTTATGGGTTTTTATTTTTTTTATGTTGTACAAGATTAGGTGTTTATACTGTTATAATTGCTGGTTGATCATCTAATTCTAATTATTCTTTATTAGGTTCTTTACGTTCTGTTGCTCAAACTATTTCTTATGAAGTAAGATTAGCTTTAATTTTATTATCTTTAATTATTTTAATTGGTAGATTTAATATATTTGATTTTATGAATTATCAAATTTATTGTTGATTTATTATTATTTCTTTTCCTTTGTCTATAGCTTGTTTTGCTTCTTGTTTAGCTGAGACTAATCGTACCCCTTTTGATTTTGCTGAAGGTGAATCTGAATTGGTTTCTGGGTTTAATATTGAGTATGGAGCTGGCGGATTTACTTTAATTTTTTTAGCTGAATATACAAGAATTATTTTTATAAGAATACTTTTAACTTTAATTTTTTTAGGGGGTGATTTTTATTCTTTTATATTTTTTATTAAGCTTGCTTTAGTATCTTTTGGATTTATTTGAGTTCGTGGTACTTTACCCCGTTTTCGATATGATAAATTAATATATTTGGCTTGAAAGAGTTTTTTACCATTATCTTTAAATTTTTTATTTTTTTTTATTGGGTTTAAGATTTTATTAATCTCGATTATT------------------
>Myrmeleotettix_sp__YH_2020_MK903595
ATGAACAACAACTCTACAAAACTTCTCTTCCTATCAACATTAATGATAGGAACGATCCTGTCCATTTCATCAAATTCCTGATTAGGAGTTTGAATAGGACTAGAGATCAACTTACTCTCGATTATTCCCATATTAGCAAATAATAAAAATATAATAATGAATGAATCAGCAATTAAATACTTTATTGTTCAAGCAATAGCATCAACAATATTATTATTTACAATTTTGCTGATTCAAATAAAATTT---ACAATTAGATGAGAAAAACAA---ATAATCTCATCAATAATAATCTGATCAAGATTATTGTTAAAAATTGGGGCTGCTCCATTTCACTTCTGATTTCCAGAAGTAATAAGAGCATCAAGATGAATTAATTGTTTAATTTTAATAACATGACAAAAAATTGCCCCAATAATAGTTTTGTCATATTGTATCCAATTAAGAATATTCATTTTCTTAGTTAATATCCTAAGAATTTTTATTGGAGCCATAGGAGGATTAAATCAAACATCATTAAAACAAATCTTAGCTTATTCATCAATTAGACATTTAGGATGAATAATTAGATCATTAATTGTGAGAGAAAATGCATGAGAATTGTATTTTTTAATCTACTCATTATTAAGAGTAATTTTAATCCTCCTATTCAAAAGTATAAATCTATCAATATTAAATCAAATCTACTCAGCAAACAATATAAAAATAGAAATTAAGTTCATAATATTCCTATCAATATTATCACTGGGTGGACTACCACCTTTTATCGGATTTTTACCTAAATGAATTGTTATTCAATTACTAATTGAAAATAATTTAACTACAATCATAACAATTATAGTAATATTGACAACCATTACACTCTATTACTATCTTCGAATCAGATTTTCAGCATTAATCCTATCATATACAGAGAATTCTTGATCATCGAGAATTAAAAATGAAAAAACAATATTAATTTTACCTTTTATAGTAATAATTTCAACAATAGGATTAATCTGTTCATCAACACTAATTTCATTATAC---------ATCTCACCGCAAAAATGATTATTTTCAACAAACCATAAGGATATTGGTACTTTATATTTTATATTTGGAGCATGAGCAGGAATAGTAGGAACATCAATAAGTACAATTATTCGTGCAGAACTTGGGCAACCGGGATCTCTAATTGGAGATGATCAAATTTATAATGTTATCATTACAGCCCATGCATTCGTAATGATTTTCTTTATAGTTATACCTATTATAATTGGGGGGTTTGGTAATTGATTAGTACCTTTAATAATTGGAGCACCAGATATAGCTTTTCCACGAATAAATAATATAAGTTTTTGATTATTACCACCATCATTAACCCTTTTAATTGCATCATCAATAACAGATAGTGGTGCAGGGACAGGATGAACAGTTTACCCCCCACTTGCTGGAGCAATTGCTCATGGTGGAAGATCAGTAGATCTAGCGATTTTTTCATTACATCTAGCTGGTGTTTCATCAATTTTAGGAGCAGTAAACTTCATTACAACAGCAATTAATATGCGGTCGGAAAGAATAACACTAGATCAAACACCACTATTTGTTTGATCTGTAGCAATTACAGCTCTTCTATTATTATTATCATTACCAGTTTTAGCAGGAGCAATTACTATATTATTAACTGATCGAAACTTAAATACATCATTCTTTGATCCAGCTGGAGGTGGAGACCCAATTCTTTATCAACATTTATTTTGATTCTTTGGGCATCCTGAAGTTTACATCTTAATTTTGCCAGGATTTGGTATTATTTCTCACATTGTATGTCAAGAAAGTGGAAAAATTGAATCATTTGGAACTTTAGGTATAATTTACGCAATATTATCAATTGGCCTAATAGGTTTTATTGTATGAGCACACCATATATTTACAGTAGGTATAGATGTTGATACACGAGCCTACTTTACATCAGCTACAATAATTATTGCAGTACCAACAGGAATTAAAGTATTTAGATGAATAGCAACTCTTTATGGAACAAAATTTAATTTTAATCCACCACTATTATGAGCTCTAGGATTTATTTTTCTATTTACAATTGGTGGTTTAACAGGATTAGTTTTAGCAAACTCATCTCTAGATATTGTTTTGCATGATACTTATTATGTAGTAGCACATTTCCACTATGTTTTATCTATAGGAGCAGTATTTGCAATTATAGGAGGTCTTATTCAATGGTATCCTTTATTTACAGGACTTATAATAAATAATACATGATTAAAAATTCAATTTGCTATCATATTTATTGGAGTTAATCTGACATTCTTTCCCCAACACTTTTTAGGATTAGCAGGTATACCACGACGATATTCTGATTACCCAGATGCATATACATCATGAAATGTAATCTCTAGTATTGGATCTATAATTTCAATTGTAGGAATCATTATATTTATTCTAATTATATGAGAAAGAATAATTTCAAATCGAACAATTATATTTAGAGCTAACATAAGAAGATCAACAGAATGATTACAAAATAATCCACCTGCAGAACACAGATATTCAGAGCTACCAATAATTTCTAGATTCATGGCAACATGATCAAATTTATTATTACAAGATGGAGCTTCACCTTTAATGGAACAACTATCATTCTTTCATGACCACACTATAGTAATATTGTTATTAATTACAGTAATTGTTGGATATTCACTAAGTTATATATTAGTAATTAAATTAACAAACCGAAATATATTACATGGACACTTAATTGAAACAATTTGAACAGCATTACCAGCTATTACATTAATTTTTATTGCTTTACCATCTTTACGATTACTTTATCTTCTAGACGATTCAATAGATGCAATAATTACAATTAAAACAATTGGACGACAGTGATACTGAAGATATGAATACTCAGATTTTGTAGATATAGAATTTGACACATACATATTACCAGAAAGAGATATTAAAATAAATAGATTTCGTTTATTAGATGTTGATAATCGTACAATTTTACCAATAAATACAGAAATTCGTATTTTAACTAGAGCATCAGACGTCCTTCATTCATGAGCAGTTCCTGCTATTGGAATTAAAATTGATGCTACACCTGGACGATTAAATCAAAGAACATTCACCATTAATCGTCCAGGACTA---TTCTTTGGCCAATGCTCTGAAATCTGTGGTGCAAACCATAGATTTATACCAATCGTAATTGAAAGAACTTCAACAAATTTATTTATTAAATGACTATCTAAAATTATAATCCCTCAAATATCACCTCTTATATGATTCTCATTATTTATTTTATTTTCAATAACAATAATTATATTTAATCAAATAAACTTCTTCTCTTATAAACCTAATATTATCAAAAGTATGAAAAAGAGAACAATAAAAAGAAAGAATCAA---ACTTGAAAATGAATGATAACAAATTTATTTTCCACTTTTGATCCATCAACTAACATCTTTAATATTTCAATAAATTGAACTAGAACATTCATTGGATTATTATTTATCCCATCAATATTCTGATTAATGTCATCACGAATTAACATTATATGAAATAAAATAAATTTAACCTTGCACAATGAATTCAAGACATTATTAGGACCTAGATCATTTAATGGAACAACATTTATTTTCATTTCAATTTTTATTATAATAATATTTAATAATTTCATAGGACTATTTCCATATATTTTTACAAGAACTAGACATTTAGTATTAACATTTACTATTGCATTACCCATATGATTTAGATTTATATTATTTGGATGAATTAATCATACAAACCATATATTTTCACATCTAGTACCCCAAGGAACACCACCAGCACTTATATCATTTATAGTATTAATTGAAACA---------------------------------------------------------------------ATTAGAAACATTATTCGTCCAGGTACTTTAGCTGTTCGACTAGCAGCAAATATAATTGCTGGACATTTACTATTAACATTATTAGGAAATACAGGACCATCATTAACAGTAAATTTAATTTCAATACTAATCATTGGACAAATATTATTATTAATTTTAGAATCAGCAGTAGCTATAATTCAAGCATATGTATTTTCAATTCTAAGAACACTTTATTCTAGAGAAGTATATATGTTAACAACCCACTCAAATCACCCGTTCCATATAGTAGATTATAGACCTTGACCATTAACAGGAGCAATTGGAGCAATAATTATAGTTTCAGGATTAGCTAAATGATTTCACATATTTAATATTAACTTATTTATTATTGGATTTAGAATTACACTATTAACAATAATACAATGATGACGAGATGTAATTCGAGAAGGAACTTATCAAGGACTACATACAAAATTTGTTTCTATTGGACTACGATGAGGTATAATTTTATTTATTGCATCAGAAGTATTATTTTTTATATCATTTTTCTGAGCATTCTTTAATAGAAGATTAGCACCAACAATTGAACTTGGAATATTATGACCACCTATAGGAATTCAGCCATTTAATCCTATACAAATTCCCTTACTTAATACAGCTATTCTTTTAGCATCTGGAGTTACTGTAACATGAGCTCACCATAGAATTATAGAATTTAATCATTCTCAAGCACTTCAAGGTTTATTTTTCACAGTACTATTAGGTCTATACTTCACAATATTACAAACATATGAATATTGAGAAGCACCATTTACTATTGCCGATGCAGTTTATGGATCAACATTTTTTATAGCAACAGGATTTCATGGATTACATGTAATTATTGGAACAATCTTCTTAACTACATGTCTAGCT------CGACATATAATAAATCAATTCTCCCCTAATCACCACTTTGGATTCGAAGCAGCAGCATGATACTGACATTTTGTTGATGTAGTTTGATTATTCTTA---TATATTTCAATTTATTGATGAGGTAGA------------------------ATTATAATCCTATCAACAAGAATTTTAATTAGATTTATCGTACCAATAATTGTTATATTAATTGCTACAATACTATCAAAAAAACTAATAAATGATCGAGAAAAAAGATCATCATTTGAATGTGGTTTTGATCCAAAAAGATCAGCTCGAATACCTTTCTCAATTCGATTTTTCCTAATTGCAGTAATCTTTTTAATCTTTGATGTTGAAATTGCATTAATTTTACCAATTGTAATTATTATAAAAACATCAAATATTTTAATATGAACATTATCCTCAATATTTTTCATTATAGTATTGTTAGGGGGACTATATTATGAATGAAAACAAGGAGCTCTACAATGAGCAGAT---------------ATTTGTTCTTTAAGTTTCTTTTTTTTGTTTCTTTCTAGAACTTTTGTTTTATTTTTAGGTATTTATTATTTAGTTTTTGATTATAGAGTTTTTATTGAGTGAGAGCTTTTTAGTTTAAATGGTTCTATGGTAGTTATAACTTTTATTTTTGATTGAATATCTCTAATTTTTATTTCTTTTGTTATATATATTTCTTCTTTAGTTATTTATTATAGAGAGGATTACATATCTGGTGAAATAAATATTAACCGTTTTATTATAATTGTTTTAATATTTATTTTTTCTATAGGTCTTTTAATTATTAGTCCAAATTTAATTAGAATTTTGCTGGGTTGAGATGGTTTGGGTTTGGTTTCTTATTGTTTGGTTATTTATTATCAGAATGTAAAGTCTTACAGTGCTGGGATATTAACTTCTTTATCAAATCGAATTGGTGATGTTGCAATTTTAATTTCTATTTCTTGAATGTTAAATTTTGGTGGTTGAAATTATATTTATTATTATGATTTTATTTCTAATTCTTTTGAAATGAAGTTTATTACTATATTAATTATTCTTGCTTCTATAACTAAGAGAGCTCAAATTCCTTTTTCTTCTTGACTTCCAGCAGCTATAGCTGCTCCAACTCCTGTTTCTGCTTTAGTTCATTCTTCTACTCTTGTTACTGCTGGGGTTTATTTATTAATTCGTTTTAGACCAATATTAATTTCTTATAATTATGGTTGATTTTTATTATTGATTGGTTGTATAACAATATTTATGGCTGGTTTAGGTGCTAATTTTGAATTTGATTTGAAGAAAATTATTGCTCTTTCTACTTTAAGTCAGCTTGGTTTAATAATAAGAATTTTATCTATAGGATATTCAAAACTTGCTTTTTTTCATTTATTATCTCATGCTTTATTTAAGGCTTTATTATTTATGTGTGCAGGTTCAATAATTCATAATTTAAAGGATTCTCAAGATATTCGTTTTATGGGTTCAATTGTGAATTTTATACCTTTAACTTCTGTTTGTTTT------------AATGTTTCTAGATTATCATTATGTGGTATTCCATTTTTGGCCGGGTTTTATTCTAAGGATTTGATTCTTGAGATAGTATGTTTAAGATGGATTAATTGTTTAATTTTTTTCTTTTATTTTATTTCAACTGGTTTAACAGCTTCTTAT---TCTTTTCGTTTATTTTATTATTCTATGTCAGGTGATAATAATTTTTATTCAAGTTTTTCTTTTGATGATAAAAGATATTATATTTCTTTTGGTATATTATCTTTATTGTTTGTTGCTGTTTTTGGTGGGAGATTTTTATCTTGGTTAATTTTTCCTATTCCTTATGTAATTGTTTTGCCTTTTTATTTAAAGTTATTAACAATGTTAACGATTGCTTTAGGCTCATATTTAGGATATTATTTTTCTAATATGAATTTTTCTAATGATTTATTTTCTTTAAATGTTTTATCTTTTTTTAGATTTTCTGGTTCAATATGGTTTATACCTTATCTTTCAACTGGTTTTATTAGATATTTACCTTTAAGGATAGGTTATTATTCATCTAAGTCTTTTGATTATGGTTGAGGTGAATTATTTGGGGGTCAAGGTTTATACAGATTATTTATTTATTTGATTAATTATATTCAGTGTTGATATGATTCAAATTTTAAGGTTTATTTGTTAACTTTTATTTTTTGAATATTTGTTTTATTAATGTTTTTCTTTTTA---------------ATGTTAAGTTACTTATTTATAATTGTTTTTTTGATCCCTCTTTGTTTTTTACATGATTGTTGATGGTTGATTCATTCTTTAATATTTTTATCAAGTTTTATTTTTATAATTTTTATATATTCTTATTCTGATTTAAATATAATTAGATATTGTTTTGGTTTTGATTATTTTTCTTTCAGATTAATTTTGTTAAGTTTTTGGGTATGTTCTTTAATAATTACTGCTAGAGGATTAGTTTATTTATCTTCTTATCACTCAAATTTTTTTGTTTTTATTGTTTTGTTTTTATTAATTATGTTGTATTGTTCTTTTTCTAGTTTGAGTTTATTATCTTTCTATATTTTTTTTGAATCTAGATTGGTTCCTACATTACTTTTAATCTTAGGTTGAGGCTATCAGCCTGAACGGTTGCAGGCTGGTTTATATCTAATTTTTTATACTTTGGTAGCTAGATTACCTTTATTATTGGTTTTATTTAGGATTTATGATATTTTTAGAACTTTATATTTTCCTTTATTAACTGAT---TTTGGCTCTTATTATTTTATGTTTTATGTTTTTATTATTTTAGCTTTTTTAGTAAGGATACCCATATTTTTAGTTCATCTTTGGCTTCCTAAGGCTCATGTTGAGGCCCCAATTTCTGGTAGAATAATTCTTGCAGGTGTTTTACTTAAATTAGGTGGTTATGGTATTTTTCGTGTTATGAAGATTATTTCTTATTTAGGTGTAAAGTTTAATTATTTTTGATTGTCTTTAAGTTTATCTGGTGGTGTTATTGTTAGATTTATTTGTTTTCGTCAGGTTGATTTAAAATCTTTAATTGCTTATTCTTCTGTTGCTCATATAAGAATAGTTATTGGAGGTTTAATGACTATAAATTGATGGGGTTGTATAGGTTCTTTTTCTTTAATGATTGGTCATGGTTTGTGTTCTTCTGGTTTATTTTGTTTATCTAACATTATTTATGAGCGTTTAGGTAGACGAAGATTATTAATTAATAAAGGTATAATTAATCTTATGCCTAGAATGTCTCTTTGATGATTTCTTCTTAGATCATCAAATATGGCTGCTCCTCCTTCATTAAATTTATTAGGTGAATTGAGTTTATTAAATAGAATTATGTCTTGATCTACTTTTAGATTTTTAGTTTTAATTTTTTTATCCTTTTTTAGAGCTGTTTATACATTATATATGTATTCTTATTCACAGCATGGTTCTTATTATATAGGTGTTTATACTTGTTCTTTAGGTTATTTTCGAGAATATCATTTATTATTTTTACATTGGTTACCTTTAAATATTTTATGTTTAAGGGGTGAGTATTTTTTTATTATGTATATTTTTTCTATTTTTACTTCTTTATTAATTTATTTTGCTGGTGTTTATGTCTTTTCTTCAAAACGTAAACATCTACTTATGGTTTTGTTAAGATTAGAATATATTGTTCTTTCTTTATTTTTGTTAATTATTGTTTTTCTTATTGAATTTGATTATGATTATTTTTTTCCTGTGATTTTTTTGGTTTTTTCTGTTTGTGAAGGGGCTTTAGGTCTTTCTATTTTGGTTTCTATAATTCGTTCTCATGGTAATGAT---TTTTTTAATTCTTTTGTTTTTTCTTTATGTATGATTAAAATAACCATTATAACAATATCAAATATAATAAATATTAATTTTATTAAATTAAACCATCCTATATCAATAATAATATTTATTATTATTCAAACATTTTTTGTTGGTTTAATATCAGGAACAATAATAGAAAGCTTTTGATTATCTTATATTTTATTCTTAACATTCCTTGGTGGTATATTAGTTTTATTTATTTATATTACAAGAATTGCATCAAATGAATTATTTAAAACTAAATCTATTGTTATAGTTATTTCAATAATTATAACAATTATCACTACAATAATTTTAATTATTGCTGATAAAATAATATTTTTAGATGTAATTAAAAATACAGAAACTATAAATATT---AATAATTCAATTAATTTTCAAGAAATAACCATATCTTTAGAAAAATTATATAATAAACCAACATTTGTTATTACC---ATAATAATAATAATTTATTTATTTCTTGCATTAGTAGCAGTAGTAAAAATCACTAATATTAATCAAGGACCTATTCGAAAAATAAGA---ATGAATAAACCCTTACGATTAAAACATCCATTAATTAAAATTCTTAATAATTCTTTAGTTGACTTGCCAGCACCAACAAACATTTCATTCTGATGAAATTTTGGTTCATTATTAGGATTATGTTTAATTATCCAAATTGTTACCGGATTATTTCTAGCTATACATTACACACCTAATATTGAAATAGCATTTAGAAGAGTT------GTCCACATCTGTCGAGATGTTAATAATGGTTGAATTATTCGAACAATACATGCAAATGGAGCATCTATATTTTTTATTTGTATTTATTTACACGTAGGACGAGGAATCTATTATGGTTCGTTTATATACATACATACATGAATAATTGGAACAATTATTTTATTTTTAGTTATAGCAACTGCATTTATAGGATATGTTCTACCTTGAGGACAAATATCTTTTTGAGGAGCAACAGTAATTACAAATTTATTATCAGCAATTCCATACTTAGGAACAGATTTAGTTCAATGAGTTTGAGGAGGATTCGCTGTAGATAATGCAACATTAAATCGATTTTTTACATTTCATTTTGTTCTACCATTTATAATTTCAGCAATAGCAGCAATTCATTTATTCTTTTTACATCAAACAGGTTCAAATAATCCAATTGGATTAAATAGTAATATTGATAAAATTCCCTTCCATCCATATTTTACATTTAAGGACTCAATTACATTTGTAATTATAACATCATCATTAATCTTTTTATGTTTAATTAATCCTTATATATTAGGAGATCCAGATAATTTTGTACCAGCAAATCCTCTTGTAACACCAGTTCATATTCAACCAGAATGATATTTTTTATTTGCTTATGCTATTTTACGATCTATTCCTAATAAATTAGGAGGGGTTATTGCATTATTTTTATCAATTAGTATTTTAATAATTATACCATTTTATAATAAAACAAAATTTCGTGGAATTCAATTCTATCCTATTAACCAAATTTTGTTTTGAATTATAGTAATTGTTGTTCTCCTATTAACATGAATTGGAAAACGACCAGTTGAAGAACCTTATATCATAACAGGACAAATTTTAACAATTATCTACTTTTCCTATTTTTTAATTAATGTTCATGTAGCTAATATATGAGATAAATTAATTAAAGAA------------ATATATTATGATTTTTTAATATTTATTTTAAATTTTCTTCTTTTAATTATTTGTGTTTTGATTAGTGTAGCTTTTTTAACCTTATTAGAACGAAGGGTATTAGGTTATATCCAAATTCGAAAGGGCCCTAATAAGGTTGGATTTATAGGTATTCCTCAGCCTTTTAGTGATGCTATTAAATTAATTTGTAAAGAACAACCAATTCCTATTATATCTAATTATTTACTTTATTATTTTTCTCCTATTTTTAATTTGATAATTTCTTTAATTATTTGAATAATTTTTCCTTATTTAACTTATATGTGTTCATTTTCTTATGGTTTTTTATTTTTTTTATGTTGTACAAGATTAGGTGTTTATACTGTAATAATTGCTGGTTGATCATCTAATTCAAATTATTCATTATTAGGTTCTTTACGTTCTGTCGCTCAAACTATTTCTTATGAAGTAAGATTGGCTTTAATTTTATTATCTTTAATTATTTTAATTGGAAGCTTTAATATATTAGATTTTATAAGTTATCAGTTTTATTGTTGGTTTATTATTATTTCTTTTCCTTTATTTTTATCTTGTTTTGCTTCTTGTTTAGCTGAAACTAATCGAACTCCTTTTGATTTTGCTGAAGGTGAATCTGAATTGGTTTCTGGTTTTAATATTGAATATGGTGCAGGAGGATTTACTTTAATTTTTCTGGCTGAGTATACTAGAATTGTTTTTATAAGTATATTATTAACAATAATTTTTTTAGGTGGTGATTTTTATTCTTATTTTTTCTTTATTAAACTTGCTTTTATATCATTTTTATTTATTTGAGTTCGTGGAACTTTACCTCGTTTTCGTTATGATAAATTGATATATTTGGCTTGAAAAAGTTTTTTACCTTTATCTTTAAATTTTTTTATCTTTTTTATTGGTTTTAAGATTTTATTGATTTCATTTATT------------------
>Oedaleus_asiaticus_NC_011115
ATGTACAACAACTCTATAAAACTTCTTTTCCTATCATCATTGATGATAGGAACGATCCTGTCCATTTCTTCAAATTCTTGATTAGGAATTTGAATAGGACTAGAGATCAACTTACTATCCATTATTCCTATACTAACAGATAATAAAAACATAATAATTAACGAGCCAGCAATTAAATACTTTATTATTCAAGTAATGGCATCAACAATATTATTAATTTCAATTTTGATCATTCAAATAAAATAT---ACAATATGATGAGATAAAAAA---AATATTCCATCAATAATAATTATGTCAAGAATAATGATAAAAATAGGAGCAGCACCATTTCATTTTTGACTTCCAGAAGTAATATCATCAACAAGATGAATTAATTGCTTAGTATTAATAACATGACAAAAAATTGCTCCAATACTAATTATATCCTATTGCATTAAAATAAGAAGATTTATGTTCTTGGTAATTATAATAAGAATTATTGTTGGAGCAATAGGAGGATTGAATCAAACATCAATACGACAAATCATAGCATACTCATCAATTAGTCATTTAGGTTGAATAATTAGATCAATAACCATTAGAGAAAACGCATGAGAATTATATTTTCTCATTTACTCAACATTAAATACAATAATCATCCTAATATTTAAAGCAACAAATTTTATATTCTTAAATCAGGTATACTCAACAAGTTACTTAAAACCAGAAGTAAAATTCATAATAATAACATCATTATTATCACTAGGTGGACTACCACCAATATTAGGATTCTTACCAAAATGAATTATTATTCAAACACTAATTGACAACAAAATAACAATTATAGTACTATTAATGGTTGTATTTACAACCATTACACTATACTACTACATACGAATTAGATTTTCAGCAATCATTATATCTCACAACGAAAAATCATGATTGATAAAAATCAAGATAAGCAAATTAATTACAATTTTACCAATTCTATCAACAATTTCAATAATAGGTCTAGTCTGCACATCAAACATTATACTACTTTAC---------ATCTTACCGAAAAAATGACTATTCTCAACAAATCATAAGGACATTGGCACCCTATATTTTATATTTGGAGCATGAGCAGGGATAGTAGGAACATCAATAAGAATAATCATCCGAGCAGAACTAGGACAACCAGGATCAATAATTGGAGATGATCAAATTTATAATGTAATTATTACAGCACATGCATTTGTAATAATTTTCTTTATAGTTATACCAATCATAATTGGAGGATTTGGAAATTGATTAGTTCCACTAATAATTGGAGCACCAGATATAGCATTCCCACGAATAAATAATATAAGATTCTGGTTATTACCACCATCATTAACACTTTTAATTCTGTCTTCTTTAGTTGAAAATGGAGCAGGAACAGGATGAACAGTTTACCCTCCACTAGCAAGAGTTATTGCACACAGAGGTGCATCTGTAGATCTGGCAATTTTCTCATTACATTTAGCAGGTATTTCATCAATTCTAGGAGCAATTAATTTCATCACAACAGCAATCAATATACGATCAAGCAATATAACCCTAGAACAGACACCACTATTTGTTTGATCTGTAGTAATTACAGCATTGCTATTATTATTATCACTACCAGTACTAGCAGGAGCAATTACTATATTATTAACTGACCGAAACCTTAATACATCATTCTTTGATCCAGCAGGAGGGGGAGATCCAATTCTCTATCAACACTTATTTTGATTCTTTGGACACCCAGAAGTATACATTTTAATTCTACCAGGATTTGGTATTATCTCACACATTGTTTGTCAAGAAAGAGGAAAAATTGAATCATTTGGAACAATTGGAATAATTTATGCAATATTATCAATTGGATTAATAGGATTTATTGTATGAGCTCACCACATATTTACAGTAGGAATAGACGTTGATACACGAGCCTATTTTACCTCAGCAACAATAATCATTGCTGTACCAACAGGAATTAAAGTATTCAGATGAATAGCAACATTATATGGAACTAAATTTAAATTTAATCCACCACTATTGTGGGTATTAGGATTTATTTTCCTTTTTACAATAGGAGGCTTAACAGGACTAGTTCTCGCAAATTCATCACTAGATATTGTATTACATGATACATATTATGTAGTAGCACACTTTCATTATGTATTATCTATAGGGGCAGTATTTGCAATCATAGGAGGAATCATTCAATGATATCCCTTATTTACAGGAATAACAATAAACAATAAATGATTAAAAATTCAATTTACTATTATATTTATTGGGGTAAACTTAACATTCTTCCCACAGCATTTCCTAGGACTAGCAGGAATACCACGACGATATTCAGACTATCCTGATGCATATACATCATGAAATGTAATATCAAGAATTGGATCAACAATTTCAATTACAGGAATTATTATATTCATTTTAATCATATGAGAAAGAATAATTAAAAAACGAACTGTAATATTCAGAACAAATATAAGAAGATCAACAGAATGATTACAAAATAATCCACCCGCAGAACACAGTTACTCAGAGCTACCAATAATCTATAGA---ATGGCAACATGATCAAATTTATCATTACAAGATGGAGCCTCACCTTTAATGGAACAATTATCATTCTTCCATGATCATACAATAATTGTTCTATTATTAATCACAATAATTGTTGGATACTCACTAAGATACATATTATTAACAAAATACACAAACCGAAATATACTTCATGGTCATATAATTGAAACCATTTGAACAGCACTACCAGCAATTACATTAATTTTTATTGCATTACCATCACTACGATTATTATATTTACTTGATGATTCATCAGATGCTATAATCACAATTAAAACAATTGGACGACAATGATACTGAAGATATGAATATTCAGACTTTATTAATGTAGAATTCGATACATATATAACACCTGAAAATGAATTAAATACAAATGAATTTCGATTACTTGAAGTTGATAACCGAACAACATTACCAATAAATACAGAAGTCCGAGTATTAACTAGAGCATCAGATGTACTACACTCATGAGCAATTCCGTCACTAGGAATTAAAATTGATGCAACCCCTGGACGATTAAATCAAGGAATATTTATAATTAATCGTCCAGGATTA---TTCTTTGGTCAATGTTCAGAAATCTGTGGAGCAAATCACAGATTTATACCAATTGTAATTGAAAGAACTTCAATAAAAATCTTCATTAAATGATTATCTAGCATAATAATCCCTCAAATATCACCTATAATATGATTTTCACTATTCATTATATTTTCAGTAACATTAATCTTATTTAATCAATTAAACTTTTTTTCATATAAACCAACCAAAATTATAAAAATAACAAAA---AAATCAAGAAAAAAAAATATT---AACTGAATATGAATGATAACAAATTTATTTTCAACATTTGATCCATCAACTAACTTATTCAATTTATCAATTAATTGAACTAGAACGTTCATAGGACTATTATTGATTCCATCTATATTCTGATTATTACCTTCACGAATTAACACCTTATGAAATAAATTAAATTTAAATCTACATAATGAATTTAAAACATTATTAGGGAGAAAATCTTTTCAAGGATCAACATTCATTTTCATTTCAATTTTTATCATAATAATATTTAATAATTTTATAGGACTATTTCCATATATTTTTACAAGAACAAGACATATAACATTAACATTTACAATTGCATTACCAATCTGAATAAGATTTATATTATTCGGGTGAATTAATAATACAAATCATATATTTACCCACCTTGTCCCACAAGGAACACCAACTGCATTAATATCATTTATAGTTCTAATTGAAACA---------------------------------------------------------------------ATTAGTAATGTAATTCGTCCAGGAACACTAGCCGTTCGATTAGCAGCAAATATAATTGCAGGACATTTATTATTAACATTATTAGGAAATACAGGACCATCCTTAACAACAAGAATTATATTAATTCTAATTATTGGACAAATAACACTATTAATTTTAGAATCAGCAGTAGCAATAATTCAAGCATATGTATTTTCAATTTTAAGAACATTATATTCAAGAGAAGTTTATATGTTAACAAATAATAACAACCACCCATTCCATATAGTAGATTATAGACCATGACCTTTAACAGGAGCAATCGGAGCAATAATTTTAACCTCAGGATTAACTAAATGATTTCATACATTTAATATAAATTTACTTATTATTGGCATAACAATTACCATTTTAACAATAATTCAATGATGACGAGATGTAATCCGTGAAGGAACATTTCAAGGACTACATACTAAAATAGTATCAAAAGGTTTACGATGAGGAATAATTCTATTTATTGCATCAGAAGTGTTATTTTTTATATCATTCTTCTGAGCATTCTTTAATAGAAGACTAGCACCAACAATTGAACTAGGAATAAAATGACCACCTATAGGAATTCAACCATTTAATCCAATACAAATTCCACTCCTTAATACTGCAATCCTCCTAGCTTCTGGAGTTACAATTACATGAGCACATCACAGAATTATAGAATCTAACCACTCACAAGCAATACAAGGATTATTTTTTACAGTAATTATAGGATTTTACTTTACAGTTCTACAAGCATATGAATATTGAGAAGCACCTTTCACAATTGCAGATGCAGTATATGGATCAACCTTCTTTGTAGCAACAGGATTCCATGGACTACATGTAATCATTGGTTCAACATTCCTATTAACATGCTTAATA------CGACACATAATAAATCAATTCTCTTCAAATCACCACTTTGGATTTGAAGCAGCAGCATGATATTGACACTTTGTTGATGTAGTTTGATTATTCTTA---TACTTGTCAATCTACTGATGAGGTAGA------------------------ATTATAATATTATTAATAACAGTAGCAATTACATTCATATTACCAATAATTATTATATTACTAGCAACAACCTTATCAAAAAAATCAATTAATGATCGAGAAAAAAGATCACCATTTGAATGTGGATTTGATCCAAAAAGATCAGCACGAATACCATTCTCAATTCAATTCTTCTTAATTGCAGTAATTTTCCTAATTTTTGATGTAGAAATCGCATTAATTTTACCAATCGTAATTATTATAAAAACATCAAACATTATAATATGAACATTATCAACAATAACATTCATTGTTATTCTATTAACAGGACTATATTATGAATGAAATCAAGGAGCCTTAAAATGAGCTAAC---------------ATTTGTTCATTAAGTTTTTTTGTTTTATTTTTAACTAGAACTTTATTTTTTTTGTTGGGTATTTATTTTTTAATAATTGATTATAGATTATTTATTGAGTGGGAATTGTTTAGTTTAAATAGTTCTATGGTTGTAATAACTTTTATTTTTGATTGAATATCTTTAGTTTTTATATCTTTTGTAATATATATTTCTTCTTTGGTTATTTATTATAGAAATGATTATATACATCATGAAAAGAATATTAATCGTTTTATTATGATTGTATTAATATTTATTTTTTCAATAGCTCTTTTAATTGTTAGTCCAAATTTAATTAGAATTTTGTTGGGTTGAGATGGATTAGGTCTTGTTTCTTATTGTTTAGTTATTTATTATCAGAATGTGAAGTCTTATAATGCTGGTATATTAACTGCTTTATCTAATCGTATTGGTGATGTTTCTATTTTAATTTCTATTTCTTGAATATTAAATTTTGGTAGTTGAAATTATATTTATTATTATTATTTTGTTAATGATTCTTTTGAGATGAAAATTATTACTTTATTAGTAATTATTGCTGCTATAACTAGGAGAGCTCAAATTCCTTTTTCTTCATGACTTCCTGCTGCTATAGCAGCTCCTACTCCTGTTTCTGCTTTGGTTCATTCTTCTACCCTTGTAACTGCTGGTGTATATTTATTAATTCGTTTTAATCCTATATTAATGATTTATGACTTTGGTTGATATATTTTATTTATTGGTTGTTTAACTATATTTATATCTGGTCTCGGAGCTAATTTTGAATTTGATTTGAAAAGGATTATTGCTCTTTCTACATTAAGTCAACTTGGATTAATAATAAGAATTTTATCAATGGGTTATTCTGACCTTGCTTTTTTTCATTTATTAACTCATGCTTTATTTAAGGCTTTGTTGTTTATGTGTGCAGGTTCAATAATTCATAATTTACGTGATTCTCAGGATATTCGTTTTATGGGTTCCATTGTTAATTTTATGCCTTTAACTTCTATTTGTTTT------------AATGTTTCTAGATTGTGTTTATGTGGAATACCTTTTTTAGCTGGTTTTTATTCTAGGGATTTAATTCTTGAAATTGTTTGTTTAAGTTGAGTTAATTTTTTAATTTTTTTCTTATTTTTTTTTTCTACTGGTTTAACTGCTTCTTAT---TCTTTTCGTTTATTTTATTATTCAATATTTGGTGATAATAATTATTATTCTATTTATTCATTTAATGATAGAAGTTATTTTATTTCATTTGGTATAATTGGTTTATTAATTGTTGCTGTTTTTGGGGGTAGATTCCTTTCTTGATTAATTTTTCCTATTCCATATTTGGTTGTATTACCTTGATATTTAAAATTTTTAACTTTATTTGCTATTATTTTAGGTTCATACTTTGGTTATATTATTTCTGATTTTAATTATTCTTATAGTTTATTTTCTTTAAATTTTTTATCTTTTGTTATATTTGCTGGATCTATATGATTTATACCTTTTATTTCAACAAATTATATTAGATATTTACCTTTAAGTTTTGGTTATTATTCTTTAAAGTCTTTTGATTCTGGTTGGGGTGAATTATTTGGTGGTCAAGGTTTATATTCTTTTTTTTTATATTTAATTAATTATATTCAATCTTTATATGATTCTAATTTTAGGGTTTATTTATTAACTTTTATTTTTTGAATATTCATTTTGTTTATATTATTTTTTATT---------------ATGCTAAGTTATTTATTTATAGTTGTATTTTTGATCCCTGTTTGTTTATTAACTAATTATTGATGATTAATTCACTCTTTGATGTTTTTATTTAGATTTGTTTTTATAGTTTCATTTTGTTCTTATTCTGATTTAACATTGGTGGGTTATTATTTTGGTGTTGATTTTTATTCTTTTATATTAATTTTATTAAGTTTTTGGATTTGTTGTTTAATAATTACTGCAAGAAGTTCAATTTATTTTTTTTGTTATCATTCTAATTTTTTTGTTTTTATTGTTTTGCTTTTACTAATTATATTGTTTTGTTCTTTTTCTAGATTAAATTTACTTTCTTTTTATATTTTTTTTGAGTCTAGATTAATCCCTACCTTGTTTTTGATTTTGGGTTGAGGTTATCAACCTGAGCGTTTGCAGGCTGGTATTTATTTAATTTTTTATACTTTGGTTGCTAGACTACCTTTATTATTGGTTTTATTTAAGATTAATGATTTATTTAATACTCTTTATTATCCTTTATTATTTGAC---TTTGGTTCTTTTTATTTTTTATTTTATGTTTTTTCTATTTTTGCTTTTTTGGTTAAAATGCCTATTTTTTTATTCCATCTTTGGCTTCCTAAGGCTCATGTTGAGGCTCCAATTTCTGGTAGAATAATTTTAGCTGGAATTTTACTTAAGTTGGGAGGTTATGGTATTTTTCGTTTAATGAGGGTTATTTCTTATATAGGTTTGAGGTTTAATTATTTTTTTTTATCTTTAAGATTATTTGGAGGTGTTGTTATTAGATTTGTTTGTTTTCGTCAAGTAGATTTAAAGTCTTTAATTGCTTATTCTTCTGTTGCTCATATAAGATTAGTAATTTGTGGTTTATTAACTATGAATTGATGAGGGTGTATGGGTTCTCTTTCTTTAATGGTTGGTCATGGTTTATGTTCTTCTGGATTATTTTGTTTATCAAATATTATTTATGAGCGTTTAGGAAGACGAAGATTATTAATTAATAAAGGTATAATTAATTTAATACCTAGAATGTCTATTTGATGATTTCTTTTAAGATCATCAAATATAGCTGCTCCTCCTTCTCTCAATCTTTTAGGTGAGTTTAGATTATTAAATAGAATTATTTCTTGATCTTTTTATATAATTTTTTTATTGATTTTTTTATCTTTTTTTAGAGCTGTTTATACATTATATATGTATTCTTATTCTCAGCATGGTTTATATTATTCTGGTGTTTATACTTGTTCTTTAGGTTACTTGCGTGAATATCATCTTTTATTTTTACATTGGTTTCCTTTAAATTTATTATGTTTAAAGGGTGATTATTTTTATTTTATGTCTATATTTAGAATATTTACTTGTTTATCAATTTATTTTTCTGGTGTTTACGTTTTTTGTTCTAAACGTAAACATTTATTAGTAGTTTTATTGAGATTAGAATATATTGTTCTTTCTTTATTTATATTAATTATTATTTTTCTTGTTGAGTTTGATTATGATTATTTTTTCCCAATTGTTTTTTTAGTTTTTTCTGTTTGTGAAGGTGCTTTAGGCCTTTCTATTTTGGTTTCAATAATTCGTTCTCATGGTAATGAT---TTTTTTAATTCTTTCTTTTTATGTTTATGCATGATAAAAATAATAATTATAAGTTCATCAAACCTAATAAATATCAATTTTATAAAAATAAATCACCCTATATTAATCATAATAATAATTATTATTCAAACACTATTTATTAGAATAATAACAGGAATAATAATAGAAAGATTCTGACTATCATACATTCTTCTATTAACATTTCTAGGTGGAATAATAGTTCTATTTATTTACATTACAAGAATTGCATCAAACGAAATATTCAAAATCAAATTCAATAGAATTAATATTATTTTAACCATAGTAATTATTTTATCAATCATAATTTACAATATTGATAAAATAACATTTATAGAAATAATTAAAAATTCAGAAACTATAAACCTA---AATTATTCAATTAATTTTAAAGAAATATCAATTTCACTAACAAAACTATATAATAATCCAACACTTATTATCACA---ATTACCATAATAATTTATCTCTTCATGGCACTATTAGCAGTAGTGAAAATTACCAACATTAATCAAGGACCAATACGTAAAATAAAC---ATGAATAAACCATTACGAATTAAACACCCAGTAATTAAAATTATTAACAATTCATTAATCGATTTACCAGCACCAACAAACATTTCAATATGATGAAATCTAGGATCATTATTAGGACTATGTTTAATAATCCAAATCATTACAGGACTATTTTTAACCATACATTATACACCTAATATTGAAATAGCATTTTCAAGAGTA------ATTCACATTTGCCGAGATGTAAATAACGGATGAATAATCCGAACACTACACGCAAACGGAGCATCAATGTTCTTTATTTGTATATACTTACATGTAGGTCGAGGAATCTATTATGGATCATATATGTATTCAAATACATGAATAACAGGAACAATCATTATATTTATAGTAATAGCAACAGCATTCATAGGATATGTATTACCATGAGGACAAATATCATTTTGAGGAGCAACAGTAATTACTAACTTATTATCAGCAATCCCTTATATAGGAACAGATATTGTTCAATGAGTATGAGGAGGATTTGCGGTTGACAACGCAACACTAAACCGATTTTATACATTCCATTTTGTTTTACCATTCATTGTTGTAGGAATAGTTATAATACATCTATTTTTCCTACACCAAACAGGATCAAATAACCCAATTGGGCTAAATAGAAACATTGATAAAATTCCATTCCACCCATACTTTACTTACAAAGACACCATCACATTTATTATTTTAATAACATCACTAATTACACTATGCCTAATGGAACCTTATATTTTAGGAGATCCAGACAACTTTGTACCAGCAAATCCATTAGTCACTCCTGTCCATATTCAACCTGAATGATACTTTCTATTTGCTTATGCAATTTTACGATCAATTCCAAATAAACTTGGAGGAGTTATTGCACTAGTAATATCAATTAGAATCTTATTAATCATACCATTCTATAACAAAACAAAATTCCGAGGAAATCAATTCTATCCAATAAACCAAATTCTATTTTGAATTATAGTAACCGTAGTTTGTTTATTAACATGGATTGGAAAACGACCAGTAGAAGAGCCATATATCACAACAGGACAAATCTTAACAATTATATACTTCTCATACTTTTTAATTAATGTTCATATTGCAAAGACATGAGACTCAATTATTAAAACA------------ATAATATATGATTTATTTATATTTATTTTGAATTTTTTTTTATTAATTGTTTGTGTTTTAATTAGAGTTGCTTTTTTAACTTTAATGGAGCGAAAAGTACTAGGTTATATTCAAATTCGTAAAGGTCCAAATAGGGTAGGGTTCTTAGGTATTCCTCAACCTTTTAGAGATGCTATTAAGTTGATTTGTAGGGAACAACCAATTCCTTTTATATCAAATTATTTTTTATATTATTTTTCTCCAGTTTTTAATTTAATAATTTCTTTATTAATTTGAGTGATTTTCCCTTATATAACTTATATATGTTCTTTTTCTTACGGATTTTTATTTTTTCTTTGTTGTACTAGATTAAGAGTTTATACATTAATAATTGCTGGTTGATCTTCCAATTCAAATTATTCATTATTAGGTTCTTTACGTTCTGTTGCTCAAACTATTTCTTATGAGGTGAGATTGGCTTTGATTTTATTGTCATTAATTATTTTAATTGGAAGTTTTAATATGTATGATTTTATAAATTTTCAGCTTTATTGTTGATTTATTGTTTTTTCTTTCCCTTTAGCTTTGTCTTTTTTTGGTTCTTGTTTAGCAGAAACTAATCGGACTCCTTTTGATTTTGCTGAAGGTGAGTCCGAATTAGTTTCCGGTTTTAATATTGAATATGGTGCTGGTGGTTTTACTTTAATTTTTCTTGCTGAATATTCTAGAATTGTTTTTATAAGAATGTTATTTTCATTGGTTTTTTTGGGTGGTGATTTTTATTCTTTTTATTTTTTCTTGAAGCTTTCTTTTGTTTCTTTTGTTTTTGTTTGAGTTCGTGGTACTTTACCTCGTTTTCGTTATGATAGGCTTATATATTTGGCTTGAAAGAGTTACTTACCTTTATCTTTAAATTTTTTATTTTTTTTTATTGGTTTGAGGGTAATACTTTTTTTACTTATT------------------
>Orinhippus_tibetanus_NC_023467
ATGTACAACAACTCTATAAAACTTCTCTTCCTATCATCACTAATGATAGGATCGATCCTGTCCATTTCATCAAATTCCTGATTAGGAGTTTGAATAGGACTAGAGATCAACTTACTTTCCATCATTCCATTATTAACAGATAGAAAAAACATAATAATTAACGAATCAGCAATTAAGTATTTTATTATTCAAGCAATAGCATCAACAATGTTATTGATTTCAATTTTATTGATTCAAATAAAATAC---ACAATATGATGGGAAAAGGAA---AATATCCCATCAACAATAATTATGTCAAGAATAATATTGAAAATAGGTGCTGCTCCATTTCACTTCTGATTACCAGAAGTTATAGGATCATCTAGATGAATAAACTGCCTAATTCTATTAACATGACAAAAAATTGCCCCAATAATAGCACTATCATACTGTATTAAAATAGGAACATTCACATTTTCAGTAATTATAGCAAGAATTATTATTGGAGCAATAGGAGGATTAAACCAAACATCATTACGTCAAATTATAGCATATTCATCAATTAGACACCTGGGATGAATAATTAGATCAATAATTATTAGAGAAAACACATGAGAACTGTATTTTTATGTCTACTTTTTACTAAATACAGTAACAGTTTTAATCTTTAGAAACATAAAACTATTCTCCCTGAATCAAGTCTATTTACTAGGAAATATAAAACCAGAAATCAAATTCATAATAATATTATCACTTCTATCCCTAGGTGGACTACCCCCTATATTAGGATTTCTACCAAAATGAATTGTAATCCAATCACTTGTCGATAATAACATAACAGCAATAATATTCACAATAGTAGTATTTACAACCATCACACTATATTACTATATACGAATCAGATTTTCAGCAATTATCATATCGCATACCGAAAATTCATGATCAGTAGGTATCAAAAACAATAAATCTGCAATAATTATACCTATAATAACAGCAATTTCAATAATAGGATTAATTTGCACATCAAACTGAATATTATTTTAC---------------CCGCAAAAATGACTATTCTCAACAAATCATAAGGACATTGGAACCTTATACTTTTTATTTGGTGCATGAGCAGGAATAGTAGGAACATCAATAAGAATAATTATTCGAGCAGAATTAGGGCAACCTGGATTAATAATTGGAGATGATCAAATTTATAACGTTATTATTACAGCTCACGCATTCGTTATAATTTTCTTTATAGTTATACCTATTATAATTGGAGGTTTTGGAAATTGACTTGTACCATTAATAATTGGCGCACCAGATATAGCATTTCCACGAATAAACAATATAAGATTCTGATTATTACCACCATCACTAACCCTCCTTATCTCATCCTCTATGGTGGATGGGGGAGCTGGCACAGGCTGAACAGTTTACCCTCCACTGGCAGGAGCTATTGCACACAGAGGTGCTTCCGTAGATCTAGCTATTTTCTCATTACACTTAGCAGGTATTTCATCAATTCTAGGAGCAGTAAACTTTATTACAACTGCAATCAATATACGATCAGATAGAATAACTATAGACCAAACACCACTATTTGTTTGATCAGTAGCAATTACAGCACTACTACTTTTGTTATCATTACCCGTACTAGCAGGAGCTATTACAATACTATTAACAGACCGAAATTTAAACACATCATTCTTTGACCCTGCAGGAGGGGGAGATCCAATCCTTTATCAACATTTATTTTGATTCTTTGGACATCCAGAAGTTTATATTCTAATTCTACCAGGATTTGGTATTATTTCACATATCGTTTGTCAGGAAAGTGGTAAAATTGAATCATTTGGAACATTAGGAATAATTTATGCAATATTATCAATTGGACTAATAGGATTTATTGTATGAGCACATCATATATTTACAGTAGGAATAGACGTTGATACACGAGCATACTTTACATCAGCAACCATAATTATTGCAGTACCAACAGGAATTAAGGTATTTAGATGATTAGCAACTTTATATGGAACAAAATTCAAATTTAATCCTCCTCTCCTCTGAGCTCTAGGGTTCATCTTCCTATTTACAATAGGGGGACTAACAGGACTAGTATTAGCAAATTCATCTCTAGATATTGTATTACACGACACTTATTATGTTGTAGCACACTTCCATTATGTATTATCAATAGGAGCAGTATTTGCAATTATAGGTGGAATTATTCAATGATACCCATTATTTATAGGATTAACAATAAACAATAAATGATTAAAAATTCAATTCTCTATCATATTCATCGGAGTTAATTTAACTTTCTTCCCTCAACACTTCTTAGGACTAGCAGGAATACCACGGCGATACTCAGATTATCCAGACGCCTATACATCATGAAATGTCATTTCAAGTATTGGATCAACTATTTCAATTGTAGGAATCATCATATTCATTTTAATTATATGAGAAAGAATAATTAAAAATCGAACAGTTATATTTAGAGTGAACATAAGAAGATCAACAGAATGATTACAAAACAATCCTCCTGCAGAACACAGATATTCAGAATTACCATTAATTAACAAA---ATGGCAACATGATCAAACTTATCATTACAAGATGGAGCATCACCTCTAATAGAACAATTATCATTCTTTCATGATCACACTATAATTGTTCTAATGTTAATTACAGCAATTGTAGGATATTCATTAAGATATATATTAATAATCAACTATACAAATCGAAATATACTACATGGACACCTAATTGAAACTATCTGAACAGCATTACCAGCCGTAACATTAATCTTTATTGCATTACCATCCTTACGACTATTATATCTTCTTGATGATTCATCTAATGCATTAATTACAATTAAAACAATTGGACGACAATGATACTGAAGATATGAATATTCAGATTTTATTAATGTTGAATTCGACACCTATATAACAACAGAAAAGGATCTTGAAATTGATAATTTTCGACTTCTAGAAGTAGATAACCGAACTATTCTACCTATAAATACAGAAGTGCGAGTATTAACTAGAGCATCAGACGTATTACATTCATGAGCCATTCCAGCTCTGGGAATTAAAATTGATGCTACACCTGGACGATTAAATCAAGGAACATTCTTAATTAACCGTCCAGGATTA---TTTTTTGGACAATGCTCTGAAATCTGTGGAGCAAACCATAGATTTATACCAATCGTAATTGAAAGAACATCAGTAAAATTATTTATTAAATGATTATCCAATATAATAATCCCTCAAATATCACCCACAATATGATTTTCACTATTCATCTTATTTTCAATCACAATAATTGTTTTTAATCAAATAAATTTCTTCTCATACAAACCAAATATAATTAAAAGAATTAAAAAA---ACAATTAAGAAAAAGAATATA---AATTGAAAATGAATGATAACAAATTTATTCTCAACATTTGACCCTTCAACTAACATTTTTAATTTATCACTAAATTGAACTAGAACATTTTTAGGATTATTATTAATTCCATCAATATTCTGATTAATACCATCACGAATTAATATTTTATGAAATAAATTAAATTTAGCCTTACATAATGAATTCAAAACCTTATTAGGATCAAAATCATTTCATGGATCAACATTTATTTTTATTTCAATTTTCATTATAATAATATTTAATAACTTCATAGGATTATTCCCATACATTTTTACAAGAACAAGACATATAACATTAACATTCACAATTGCATTACCAATATGAATAAGATTTATATTATTTGGATGAATTAATAATACAAATCATATATTCAGACACTTAGTCCCACAAGGAACACCAACTGCACTAATATCATTTATAGTTTTAATTGAAACC---------------------------------------------------------------------ATTAGAAACATTATCCGACCAGGAACTCTAGCAGTACGACTAGCAGCAAATATAATCGCTGGACATTTACTATTAACACTACTAGGAAATACAGGACCATCACTAGCAATAAGAACTATCTATATTTTAATCATTGGACAAATAATACTTTTAATTTTAGAATCAGCAGTAGCAATAATTCAAGCATACGTATTCTCAATTCTAAGAACATTATATTCAAGAGAAGTTTATATGTTAACAACTCACTCAAACCACCCATTTCATATAGTAGATTATAGACCATGACCACTAACTGGAGCTATTGGAGCAATAGTAATAGTATCAGGACTAGCTAAATGATTCCATATATATAATATTAACCTTCTTATTATTGGAATAATAATTACAATTCTAACAATAATTCAATGATGACGAGATGTAATCCGAGAAGGAACCTTTCAAGGATTACACACTAAATTCGTTTCAATAGGATTACGATGAGGAATAATTTTATTTATTACATCAGAAGTATTATTCTTCATATCATTCTTTTGAGCATTCTTTAGAAGTAGACTAGCACCAACAATTGAATTAGGAATAATATGACCACCCATAGGAATTCAACCATTTAATCCAATACAAATTCCATTACTTAATACAGCAATTCTACTTGCATCAGGTGTTACAGTAACCTGAGCTCATCATAGAATCATAGAATCTAACCATTCACAAACAACACAAGGATTATTCTTCACAGTACTTCTAGGAATATACTTCACAATATTACAAATATATGAATATTGAGAAGCACCATTTACCATTGCCGACGCTGTGTATGGATCAACTTTCTTTGTTGCAACAGGATTCCATGGACTTCATGTAATTATTGGTACATTATTCCTATTTACATGTCTAATT------CGACATCTAATAAATCAATTCTCACCAAACCACCACTTTGGATTTGAAGCAGCAGCATGATATTGACATTTCGTAGACGTAGTATGATTATTCCTT---TATTTATCAATCTATTGATGAGGTAGA------------------------ATTATAATTTTAATAACAAGTATCTCTATTAGATTTATCTTACCAATACTAGTAATAATAATCGCAACAATTCTATCAAAAAAGTCAATTAATGATCGGGAAAAAAGATCACCATTTGAATGTGGATTTGACCCAAAAAGATCGGCACGAATACCTTTTTCACTCCAATTCTTTCTAATTGCAGTTATCTTCTTAATTTTTGATGTAGAAATTGCATTAATCTTACCAATTGTAATTATCTTAAAAAGATCAAATATTATAATATGAACAACTTCCACAATAATCTTTATTTTAATTCTCTTAATAGGATTATATTACGAATGAAATCAAGGAGCTCTTAAATGAGCAGAA---------------ATTTGTTCATTAAGTTTTTTTTTTTTATTTTTGTTTAGAACTTTAATTTTTTTATTAGGGATTTATTATTTAATGTTTGATTATAGAGTTTTTATTGAGTGGGAGCTTTTTAGTTTAAATAGATCGATGGTGGTTATAACTTTTATTTTTGATTGAATATCTTTAATTTTTATATCTTTTGTTATATATATTTCTTCTCTTGTTATTTATTATAGAAATGATTATATGCATAATGAAAGGAATATTAATCGTTTTGTTATGATTGTTTTAATATTTATTTTTTCTATGGTTCTTTTAATTATTAGTCCTAATCTAATTAGTATTTTATTAGGTTGAGATGGTTTAGGTTTGGTTTCTTATTGCTTAGTTATTTATTATCAAAATGTTAAGTCTTATAATGCTGGTATATTAACTGCTTTATCAAATCGTATTGGTGATGTTTCTATTTTGATTTCGATTGCTTGAATATTAAATTTTGGTAGATGAAATTATGTTAATTATTATTATTTTATTCTCGATTCTTTTGAAATGAGGATTATTACTATTTTGATTAACCTTGCTGCTATAACTAAGAGAGCTCAGATTCCCTTTTCTTCTTGACTTCCTGCTGCTATAGCAGCTCCAACACCTGTTTCTGCTTTAGTTCATTCATCTACTCTTGTTACTGCAGGTGTTTATTTATTAATTCGTTTTAGACCAATATTATTAATTAACAATTATGGTTGATTTTTATTATTAATTGGTTGTATAACTATATTTATAGCTGGCTTGGGGGCTAATTTTGAATTTGATTTAAAGAAGATTATTGCTCTTTCTACTTTAAGTCAGTTGGGTTTAATAATAAGAATTTTGTCTATAGGTTATTCTGGTCTTGCTTTTTTTCATTTGCTTACTCATGCTTTATTTAAGGCGTTGTTATTTATGTGTGCAGGTTCAATAATTCACAATTTAAAGGATTCTCAAGATATTCGTTTTATAGGTTCAATTGTTAATTTTATACCTTTGACTTCTGTATGTTTT------------AATGTTTCTAGATTGTCTTTGTGTGGTATACCTTTTTTAGCAGGTTTTTATTCAAAGGATTTAATTCTTGAGATTGTTTGTTTAGATTGAATTAATTTTTTAATTTTTATTTTGTATTTTATTTCTACTGGTTTAACTGCTTCTTAT---TCTTTTCGTTTATTTTATTATTCAATGATAGGTGATAATAATTTTTATCCTAGTTATTTTTTTGATGATAATAGTTATTTTATTTCTTTTGGTATAATTGGTTTATTGTTTGTTGCTGTCTTTGGTGGTAGATTTTTATCTTGATTAATTTTTCCTATTCCTTATATAATTGTTTTACCTTGATATTTGAAGTTTTTAACTATATTTGTAGTTATTTTGGGTTGTTATCTTGGTTATTTAATTTCTGATTTCGATTATTTTTATGGTTTATTTTCTTTAAGTTTTTTATCTTTTGTTAGATTTGTTGGTTCTATATGATTTATACCTTTTCTATCGACTAATTATATTAGATATTTACCTTTAAAGTTTGGTTATGAATTATCAAAGTCTTTTGATTATGGTTGGGGTGAATTATTAGGTGGTCAGGGTTTATATTCTTTCTTTTTATATGTGATTAATTATATTCAGTCTTTATATGATTCTAATTTTAAGGTTTATTTGTTAACTTTTATTTTTTGAATATTTATTTTGTTTATGTTTTTTTTTATTTAT------------ATGTTAAAGTATCTATTTATGATTGTTTTTTTGATCCCTTGTTGTTTATTAATTAATTGTTGATGGTTGGTTCATTCTTTAATATTTTTATTAAGTTTTATTTTTATGGTTTCTGTTTATTCTTATGCTGATTTAAATATAATTGGTTACTTTTTTGGTGTTGATTATTTTTCTTTCATATTGATTTTATTGAGTTTTTGAATTTGTTCTTTAATAATAACTGCAAGAAGATCAATTTATTTATTTTCTTATCATTCTAATTTTTTTGTTTTTCTTGTTTTACTATTATTGATTACTTTATATTGTTCTTTTTCTAGTTTAAGCTTATTATCTTTTTATATTTTTTTTGAATCTAGATTGGTTCCTACTTTATTTTTAATTTTAGGTTGAGGTTATCAACCTGAGCGTTTACAGGCTGGTATTTATTTAATTTTTTATACTTTGGTTGCTAGATTACCTCTGTTATTGGTTTTATTTAGGATTAATAGTATTTTTAATACTCTTTATTTTCCTTTATTATTTGAT---TGTGGTTCTTTTTATTTTATATTTTATATTTTTTCTATGTTTGCCTTTTTAGTTAAAATACCTATGTTTTTATTTCATCTTTGACTTCCTAAGGCTCATGTTGAGGCTCCAATTTCTGGTAGAATAATTCTTGCTGGAGTATTATTAAAGCTTGGTGGATATGGTATTTTTCGTATTATGAAGGTTATTTCTTGTTTGGGTTTATATTTTAATTATTTTTGGTTGTCTTTGAGTTTATTTGGTGGTGTTATTATTAGATTTGTTTGTTTTCGTCAGGTTGATTTGAAGTCTTTAATTGCTTATTCTTCTGTTGCACATATAAGAATAGTAATTGGTGGTTTAATAACTATGAATTGGTGGGGATGTATAGGGTCTTTATCTTTAATGGTTGGTCATGGTTTGTGTTCTTCTGGTTTATTTTGTTTGTCAAATATTATTTATGAGCGTTTGGGTAGACGAAGATTATTAATTAATAAGGGTATAATTAATTTGATGCCTACTATATCGTTTTGGTGATTTCTTCTAAGATCATCAAATATGGCTGCTCCTCCTTCTTTGAATTTAGTTGGTGAATTTAGATTATTAAATAGAATTATTTCGTGATCTCCATGTATGTTTATAGTATTGATTTTTTTATCTTTTTTTAGAGCTGTTTATACATTATATATGTACTCTTATTCTCAACATGGATTTTATTATTCAGGTATTTATACTTGTTCTTTGGGTTATTTACGTGAATATCATCTTTTATTTTTACATTGATTTCCTCTTAATATTTTGTGTTTAAAGGGAGAGTACTTTTACTTTATGTTTATATTTTCTATTTTTACTTCTTTATTAATTTATGTTTCTGGTGTTTATATTTTTTCATCAAAACGGAAACATTTGTTGATGGTTTTGTTAAGATTGGAATATATTGTTCTTTCTCTTTTTATATTAATTGTTATTTTTATAGTTGAGTTTGATTATGATTATTTTTTTCCTATTATCTTCTTGGTTTTTTCTGTTTGTGAAGGTGCTTTAGGCCTTTCTATTTTGGTTTCTATAATTCGTTCTCATGGTAATGAT---TTTTTTAATTCTTTTTTTTTGTGTTTATGTATGATTAAAATACTGATTATAAGAATATCAAATTTATTAAATATTAATTTTATTAAATTAAACCACCCTATATCAATAATAATAATAATTATTATTCAAACTATATTAATTGGAATAATAACAGGATCAATAATAGAAAGATTTTGATTATCATATATTTTATTCCTAACATTTTTAGGAGGAATAATAGTTTTATTTATTTACATTACAAGAATTGCATCAAACGAAATATTTAATATTAAATTAACAAACATAATATTTATTATAATTATAATTGTAATTATAACAATAGTATTTCTTAACACAGAAAAAATCCTATTTACAGAAATAATTAAAAATACAGAAACAATAAACATA---ACATATATAATAAACTTCCAAGAAATAACAATATCATTAATAAAATTATATAATAATCCCACAATTATTATTACA---ATCATAATAATGATTTATCTATTCATTGCATTACTAGCAGTAGTTAAAATCACCAATATTAATCAAGGACCTATTCGTAAAATAAAT---ATGAATAAACCTTTACGATTAAAACACCCAATAATTAAAATAATTAACAATTCACTAATTGACTTACCAGCTCCAACAAATATTTCATTCTGATGAAATCTAGGATCATTACTAGGTCTATGTTTAATAATTCAAATTATTACAGGATTATTCTTAACTATACATTACACCCCAAATATTGAAATAGCCTTCAGAAGTGTA------GTTCATATTTGCCGAGATGTAAATAATGGTTGAATTATCCGAACATTACATGCTAATGGAGCATCAATATTCTTCATTTGTATTTATTTACATGTAGGACGAGGAATTTATTATGGATCTTATATATATATAAATACATGAATAACTGGTACATTAATTTTATTCTTAGTAATAGCAACAGCATTCATAGGATATGTATTACCTTGAGGACAAATATCCTTTTGAGGAGCAACAGTAATTACAAATCTATTATCTGCAATCCCTTATATTGGAACAGATATTGTACAATGGGTATGAGGAGGATTTGCAGTAGACAACGCAACACTTAACCGATTTTATACATTCCATTTTGTATTACCATTTATTATTACAGCAATAGTAATAATACATCTAATTTTCCTTCACCAAACAGGATCTAATAACCCAATTGGGTTAAATAGAAATATTGATAAGATTCCATTTCATCCCTATTTCACTTATAAGGATACAATCACATTTATTATTATAATAATAACTCTAACAATATTATGCCTTATTAACCCATATATATTAGGTGATCCAGATAATTTTATCCCAGCCAACCCACTAGTTACACCAGTTCATATTCAACCGGAATGATATTTTCTCTTCGCCTATGCAATTCTACGATCAATCCCTAACAAATTAGGAGGCGTTATTGCATTATTTTTATCAGTAAGAATTCTTATAATCTTACCATTCTATAACAAAACTAAATTTCGAGGAATTCAATTCTACCCAATCAACCAAGTCTTATTTTGAATTATAGTAATTGTGGTATGTTTATTAACATGAATTGGAAAACGACCAGTAGAAGAACCTTATATTATAACAGGTCAAATTCTAACTATTATTTACTTTTTATACTTTCTAACCAACATTCACATTGCAAAAATGTGAGATATATTAATTAGAAAA------------ATAATATATGATTTAATTATATTTATTTTGAATTTTTTTCTTTTAGTTGTTTGTGTTTTAATTAGAGTGGCCTTTTTAACTTTATTAGAGCGTAGGGTTTTAGGTTATATTCAGATTCGTAAAGGTCCAAATAGGGTTGGTTTTTTAGGTATTCCCCAACCTTTTAGTGATGCTATTAAATTAATTTGTAAGGAACAACCTATTCCTTTTATATCTAATTATTTTTTATATTATTTTTCTCCTGTTTTTAATTTAATGATTTCATTATTTATTTGATCTATTTTTCCTTACATAACTTATATATGTTCTTTTTCTTATGGGTTTTTATTTTTTCTTTGTTGTACTAGACTAAGAGTTTATACTTTAATAATTGCTGGTTGATCATCTAATTCAAATTATTCATTATTAGGTTCTTTGCGTTCTGTTGCTCAAACTATTTCCTATGAAGTTAGATTAGCTTTAATCTTGCTTTCTTTAATTTTATTAATTGGTAGATTTAATATATTTAATTTTATGAATTTTCAGATTTATTGTTGATTTATTGTTTTTTGTTTTCCTTTAGCTTTATCTTTTTTTGCTTCTTGTTTGGCAGAAACCAATCGGACTCCTTTTGATTTTGCTGAAGGGGAGTCTGAATTGGTTTCTGGCTTTAATATTGAGTATGGGGCTGGTGGGTTCACTTTAATTTTTTTGGCTGAATATACAAGAATTATTTTTATAAGAATGTTATTTTCATTAGTTTTTTTGGGTGGTGATTTTTATTCTTTTATTTTTTTTATTAAGCTTTCTTTTGTTTCGTTTTTCTTTATTTGGGTTCGTGGGACTTTACCACGATTTCGTTATGATAAACTTATATATTTGGCTTGAAGGAGTTTTTTACCTTTATCTTTAAATTTTTTGTTTTTCTTTATTGGTTTGAGGGTTATATTTTTTTCAATAATT------------------
>Oxya_chinensis_NC_010219
ATGGACAACAACTCAACAAAACTTCTTTTCCTATCAACATTAATGATAGGAACGATCCTGTCCATTTCATCAAACTCCTGATTTGGAGTTTGAATAGGACTAGAGATCAACTTACTATCTTTTATTCCCATATTAACAAATAATAAAAATAGAATAATTAATGAATCATCAATTAAATATTTTATTGTTCAAGCAATAGCATCAACAATATTATTATTTTCAATTCTTTTGATTCAATTAAAATAC---TCAATGAGATGAGAAAGAGAA---ATAATCCCATCTATATTAGTTAGATCAAGATTATTATTAAAAATTGGAGCTGCTCCTTTCCATTTTTGATTTCCAGAAGTTATAGGAACCTCTGAATGATTAAATTGTTTAATATTAATAACATGACAAAAAATTGCTCCAATAATAATTCTATCTTACTGTATTCAATTAAGAAATTTCATTTTCATTATTGTAATTTCAAGTGTTATTATTGGAGCATTAGGAGGTTTAAATCAAACATCAATTCGACATTTATTAGCATATTCGTCAATTAGACATTTAGGTTGAATAATTAGATCAATAGTTGCAAGAGAAAATATCTGGGAAATTTATTTTACTATCTATTCATTATTAAGATTAATTTTAGTTTTAATTTTTAAACAAGCAAACTTATTTTTCCTAAATCAAATTTATACAGCAAGAAATATAAAAATGGAAATCAAATTTATGATATTTTTATCATTATTATCAATTGGAGGGTTACCACCTTTCATTGGATTTTTTTCCGAATGAATAGTTATACAATCTATAATAGAAATAAACATAACAAGATTAATAGTAATTATAGTTATATTAACAATAATTACATTGTACTACTATTTACGAATTAGATTCTCTGCACTAATTTTATTATATACAGAAAACTCTTGATCCTTAAACATCAAAAACAAAACCTTTAATTTCATTTTACCAATAACGGTTATAATTTCAACAATAGGTCTAAGATGCACATCAGTCTTAATTTTTATATAT---------ATCTTACCGAAAAAATGATTATTCTCAACAAACCATAAGGATATTGGTACATTATATTTTATATTTGGAGCATGGGCAGGAATAGTTGGAACATCAATAAGAATAATTATTCGAGCTGAATTAGGTCAACCTGGTTCTTTAATTGGAGATGATCAAATTTACAATGTAATTATTACAGCCCACGCATTTGTTATGATTTTCTTTATAGTAATACCAATTATAATTGGAGGATTTGGTAATTGATTAGTACCAATTATAATTGGAGCACCAGATATAGCTTTTCCACGAATAAATAATATAAGATTTTGATTACTACCTCCATCTTTAACACTTCTTCTCATGTCATCCATGGTTGATAACGGAGCTGGTACAGGATGAACAGTTTACCCTCCACTAGCAGGAGCTATTGCTCATGGGGGTTCATCGGTAGATTTAGCTATTTTTTCCTTACATCTTGCAGGTGTATCATCAATTCTAGGAGCAGTTAATTTTATTACAACAGCAATTAATATACGATCAGAAAGAATAACATTAGATCAAACACCTTTATTTGTTTGATCTGTAGCTATTACAGCTTTACTATTATTATTATCATTACCAGTACTAGCAGGAGCTATTACAATATTATTAACAGACCGAAACTTAAATACATCATTTTTTGATCCTGCTGGTGGTGGTGACCCAATTTTATATCAACACTTATTTTGATTCTTTGGTCACCCAGAAGTTTATATTTTAATTCTACCAGGATTTGGTATTATCTCACATATTGTTTGTCAAGAAAGAGGAAAAATTGAATCATTTGGAACTCTTGGAATAATCTATGCAATATTATCAATTGGACTTATAGGATTTATTGTATGAGCTCACCATATATTTACCGTAGGAATAGATGTAGATACACGAGCATATTTTACATCAGCAACAATAATTATTGCCGTACCTACAGGAATTAAGGTATTCAGATGATTAGCAACACTATACGGAACTAAATTTAAATTTAACCCTCCTCTACTATGAGCATTAGGATTTATTTTCTTATTTACAATTGGTGGATTAACTGGATTAGTTTTAGCTAATTCAGCATTAGATATTGTCCTTCATGACACTTATTATGTTGTTGCCCACTTCCATTATGTATTATCCATAGGAGCAGTATTTGCAATTATAGGAGTTTTTATTCAATGATACCCTTTATTTACTGGATTAAATATAAATAATACATGATTAAAAATCCAATTCACTGTTATATTTATCGGAGTAAATTTAACATTTTTCCCTCAACATTTTCTAGGACTTGCAGGAATACCTCGACGATATTCAGATTATCCAGATGCATATACATCATGAAATGTGGTATCAAGAATCGGTTCAATAATTTCAATTGTTGGAATTATTATATTTATTATTATTATATGAGAAAGAATAATTTCAAATCGAACAATTATTTTTAGAGAAAATATAAGAAGATCAACAGAATGACTTCAAAATAATCCACCTGCAGAACACAGATATTCAGAATTACCATTAATTTCTAGATTCATGGCAACATGATCAAATTTATCATTACAAGATGGAGCCTCACCATTAATAGAACAATTATCATTCTTTCATGATCATACTATAGTTGTATTATTATTAATTACAGTTATTGTTGGATATTCAATAATTTATATATTTAACATTATATATAGAAGACGAAATATATTACATGGACATTTAATTGAAACTATTTGAACTACATTACCAGCAATCACACTAATCTTCATTGCATTACCATCGTTACGATTATTATATCTACTAGATGACTCAGCAGATGCATTAATTACAATTAAAACTATTGGTCGACAATGATATTGAAGTTATGAATACTCAGATTTTATTAATGTAGAATTTGACACTTATATAACACCAGAAAGAGATTTAGAAAATGATGGATTCCGATTACTTGATGTTGATAATCGAACTATCTTACCTATAAATACTGAAGTTCGAGTACTAACCAGAGCATCAGATGTACTTCACTCTTGAGCAGTACCAGCCCTAGGAATTAAAATTGATGCTACACCAGGACGATTAAATCAAGGAACATTTACAATTAATCGTCCTGGTTTA---TTCTTTGGTCAATGTTCTGAAATTTGTGGAGCAAATCATAGATTTATACCAATCGTAATTGAAAGAACTTCAGTTAATATATTTATCAAATGATTATCTAAAATAATCATTCCTCAAATATCCCCAATAATATGATTTTCACTATTCATTTTATTCTCAATTACATTAATTTTATTTAACCAAATTAATTTCTTTTCATATAAACCTATAATTCTAAAAAAAACAGAAAAAGAATCAATCTTTATAAAAAATATA---AACTGAAAATGAATGATAACAAATTTATTTTCAACTTTTGATCCATCAACTAATATTTTTAATCTATCATTAAATTGATCTAGAACATTATTAGGAATTTTATTAATTCCATGTATATTTTGATTAATACCATCACGATTTAATATTATTTGAAATAAAATAAACCTTACATTACACAATGAATTTAAAACATTATTAGGAAGAAAATCATTTAATGGAACAACATTTATTTTTATTTCAATTTTTATTATAATATTGTTTAATAATTTTATAGGATTATTCCCTTATATTTTTACAAGAACTAGACATTTAACATTAACATTTTCAATTGCTTTACCTATATGAATAAGATTTATACTATTTGGTTGAATTAATAATACAAACCATATATTTACACATCTTGTTCCTCAAGGAACACCACCTGCCCTAATATCTTTTATAGTTCTTATTGAAACA---------------------------------------------------------------------ATTAGAAATGTAATTCGACCAGGTACTTTGGCAGTTCGATTAGCTGCTAATATAATCGCAGGACATTTATTATTAACATTAATAGGAAATACAGGGCCCTCAATAGCAATAAATATAATCTATATATTAATTTTTGGACAAATATTATTATTAATTCTAGAATCAGCAGTAGCTATAATTCAAGCTTATGTATTTTCAATTTTAAGAACATTATATTCTAGAGAAGTCTATATGTTAACAAAACATTCAAATCATCCATTTCATTTAGTTGATTATAGACCATGACCATTAACAGGAGCCATTGGAGCAATAGTACTAGTTTCAGGACTAGCAAAATGATTTCACTTATTCAATATTAGTTTATTTATAATTGGAATTATAATTACATTACTTACAATAATTCAATGATGACGAGATGTTGTTCGTGAAGGAACATATCAAGGATTACATACAGGATTTGTATCAATTGGACTTCGATGAGGAATAATTTTATTTATTGCATCAGAAGTATTATTCTTCTTATCTTTCTTTTGAGCTTTTTTTAGTAGAAGTCTAGCACCAACTATTGAACTTGGTATATTATGACCTCCTATAGGAATTCAAGCTTTTAACCCAATACAAATCCCTCTTCTTAATACAGCAATTCTTCTAGCATCAGGAGTAACAGTAACATGAGCTCATCATAGTCTTATAGAATCTAATCATACTCAAGCCCTTCAGGGATTATTTTTTACAGTATTACTAGGATTTTATTTTACTATACTACAAGCATATGAATATTGAGAAGCTCCCTTCACTATTGCAGATGCAGTTTATGGATCAACATTTTTTATTGCTACAGGATTTCATGGACTTCACGTAATTATTGGAACAATATTTTTATTAACATGCCTAATT------CGACATTCAAGAAATCAATTCTCTCCAAATCATCATTTTGGATTTGAAGCTGCTGCATGATACTGACACTTTGTTGAAATAGTATGATTATTCCTT---TATATTTCAATTTACTGATGAGGTAGATATTTGTTTTTCCAGTATAAA---ATCTTAACTTTATTTTCAAGAATAACAATTTGTTTTATTATTCCAATAATCGTAATATTAATTGCAACAATATTATCAAAAAAATTAATTAATGATCGAGAAAAAAGATCACCATTTGAATGTGGATTTGATCCTAAAAGATCAGCTCGAATACCATTCTCACTACGATTTTTTCTTATTGCAGTAATCTTCTTAATTTTTGATGTAGAAATTGCATTAATTTTACCAATTGTAATTATTATAAAAACATCAAATATCTTTGTATGAACAATATCAACAATATTCTTTATTATCGTATTACTTGGAGGATTATATTTTGAATGAAATCAAGGAGCTTTAAAATGAGCAGAA---------------ATTTGTTCGTTAAGTTTTTTTTCTTTATTTTTTTCGAGTACTTTAATTTTTATTTTAGGTATTTATTATTTAATAATTGATTATAGAGTTTTTGTTGAATGAGAGCTTTTTAATTTAAATAGTTCCATAGTTGTAATGACTTTAATTTTGGATTGAATATCTTTAATTTTTATATCTTTCGTTATATATATTTCTTCTTTGGTTATTTATTATAGAGAAGATTATATAATAGGTGAAAAAAATATTAATCGTTTTATTATTATTGTATTAATATTTATTCTTTCAATAGCTTTTTTAATTATTAGACCAAATTTAATTAGTATTTTATTAGGTTGAGATGGCTTAGGATTAGTTTCTTATTGTTTAGTAATTTATTATCAAAATGTTAAGTCTTATAGTGCTGGTATATTAACAGCTTTATCTAATCGTATTGGAGATGTTGCTATTTTGATTTCTATTGCTTGAATATTAAATTTTGGTGGTTGGAATTATTTATATTATTATGATTTTATTTCTGATTCTTTTGAGATGAAATTAATTACTATATTGATTATTTTAGCTGCTATAACAAAAAGTGCTCAAATTCCATTTTCTTCTTGATTGCCAGCTGCTATAGCAGCACCTACTCCTGTTTCTGCTTTAGTTCATTCTTCAACTCTTGTTACTGCTGGTGTTTATTTATTGATTCGCTTTAGACCAATACTTAGTATTTATAATTTAGGTTGATTTTTGTTAATAATTGGTTGTATAACTATGTTTATGGCTGGTCTTGGTGCTAATTTTGAGTTTGATTTAAAAAAAATTATTGCTCTTTCTACTTTAAGTCAACTTGGTTTAATAATAAGAATTTTATCTATGGGTTATCCTAGGCTTGCTTTTTTCCATTTATTAGCTCATGCTTTGTTTAAGGCTTTATTATTTATATGTGCAGGTTCAATAATTCATAATTTAAAGGATTCTCAAGATATTCGTTTTATAGGTTCAATTGTTAATTTTATACCTTTAACTTCAGTTTGTTTA------------AATGTTTCAAGTTTATCTTTATGTGGTATACCTTTTTTGGCTGGTTTTTATTCAAAGGATTTAATTCTTGAGATGGTTTGTTTAAGTTGAGTTAATTGTTTAATTTTTTTTTTATATTTTTTTTCTACTGGTTTAACTGCATCTTAT---TCTTTTCGTTTATTTTATTATTCTATATCAGGGGATAATAATTATTGTTCTAAATTTTCTTTTGATGATAAGGGTTATTATATTTCTTTTGGTATAATTGGTTTATTATTTGTTGCGGTTTTTGGAGGTAGATTATTATCTTGATTAATTTTTCCTGTACCTTATGTAATTATTTTACCTTATTATTTAAAGTTTATAACTATTATTGTTGTTTTATTAGGTTCTTATTTAGGTTATTTAATTTCTAATTTTGATTTTTCTTATAATTTATTTTCTTTAAAAATATTATCTTTTGTAAGATTTTCTGGTTCTATATGATTTATACCTTTTATTTCAACTAATTTAATTAGATATATTCCTTTAAAATTAGGTTATTATTCATCTAAATCTTTTGATTATGGTTGAGGTGAATTATTTGGAGGTCAGGGTATGTATAGTCTTTTTATATATATAATTAATTATATTCAAGGTTGATATGATTCAAATTTTAAAATTTATCTTTTAACTTTTGTTTTTTGAATATTTATTTTATTTATTTTATTTTTTTTA---------------ATGTTAAGTTATTTATTTATGATTGTTTTTTTGATTCCTCTTTGTTTATTAAATAATTCTTGATGATTGGTTCATTCTATAATATTTTTATTTAGTTTTCTTTTTATGATTTATTTTTATTCATATTGTGATTTTAATATAATTAGATATTATTTTGGGGTTGATTATTTTTCTTTTAGTTTAATTTTGTTAAGCTTTTGGATTTGTTCTTTAATAATTACTGCTAGATGTTCAGTTTATATTTCTTCTTATCATTCTAATTTTTTTCTTTTTATGGTTTTATTTTTAATGATTATATTATTTTGTTCTTTTTCTAGATTAAATTTATTATCTTTTTATATTTTTTTTGAATCTAGTTTGGTTCCTACTTTACTTTTAATTTTGGGTTGAGGTTATCAACCTGAACGTCTTCAGGCAGGTGTTTATTTAATTTTTTATACTTTATTTGCTAGATTGCCTTTATTATTGGTTTTATTTTATATTTATTTTTATATAAATACTCTTTATTTTCCTTTATTGGTTGAT---TTTGGTTCATATTATTTTATATTTTATGTTTTTATAATTTTGGCTTTTTTAGTAAAGATGCCAATATTTTTAGTGCATCTTTGGTTACCTAAGGCTCATGTTGAAGCTCCTATTTCTGGTAGAATAATTTTGGCAGGTGTCTTATTAAAGCTTGGTGGTTATGGTATTTTTCGTGTTATAAAAATTATTTCTTTTTTAGGATTGAAATTTAATTACTTTTGGTTATCTTTAGGTTTATCTGGTGGTGTTATTGTTAGATTTATTTGTTTTCGTCAAGTTGATTTAAAATCTTTAATTGCTTATTCTTCAGTTGCTCATATAAGAATAGTTATTGGAGGTTTAATAACTATAAATTGATGAGGTTGTATAGGTTCTTTATCTTTAATAATTGGTCATGGTTTATGTTCATCTGGTTTATTTTGTTTATCAAATATTATTTATGAACGTTTGGGTAGACGAAGTTTATTAATTAATAAGGGTATGATTAGTTTAATACCAAGAATGTCTCTTTGATGATTTTTATTGAGATCTTCAAATATAGCTGCTCCACCTTCATTAAATTTAGTTGGTGAATTGAGTCTATTAAATAGAATTATTTCATGGTCATCTTTTACTTTCTTAACTCTTATTTTTTTATCTTTTTTTAGAGCAGTTTATACTTTATATATGTATTCTTATTCTCAGCATGGTTTATATTATTCTGGTTTATATACTTGTTCTCTTGGTTATTTTCGTGAATATCATCTTTTATTATTACATTGATTACCTTTAAATATTCTATGTTTAAAGGGTGATTATTTTTTTATTATGTTTATATTTTCTACATTTACTTCTTTATTAATTTATTTTTCTGGTGTTTACGTTTTTTCTTCTAAACGTAAACATTTATTAATAGTTTTATTAAGATTAGAATATATTGTTCTTTCTTTATTTTTATTAATTATTGTTTTTTTAATTAATTTTGATTATGATTATTTTTTCCCTATTATTTTTTTAGTTTTTTCTGTTTGTGAAGGTGCTTTAGGACTTTCTATTTTGGTTTCAATAATTCGTTCTCATGGTAATGAT---TTTTTTAGTTCTTTTGGATTATCTTTATGTATGTTAAAAATAATAATTATAGCTTTATCAAATGTAATAAATATTAATTTTATTAAATTAAGTCATCCTATATCAATAATACTGTTTATTATTTTTCAAACTCTTCTCATTGGATTATTAACAGGAACAATTATAGAAAGATTTTGATTATCATACATTTTATTTTTAACCTTTTTAGGAGGTATATTAGTTTTATTTATTTATATTACAAGAATTGCATCAAATGAAATATTTCAACTTAAATCATTCACTATTATTTCAATTATAATTATATGAGCTTTTACTATATTTATATTTACTTTAATTGATAAAATAGTATTTGTAGATTGATTTAAAAACTCAGAAACAATAAATATA---AATGTATCAATTAATTTTAAAGAGATAACATTATCATTATTAAAATTATATAATAATCCTTCATTTTTTATTACA---ATAATGATAATAATTTATTTATTTTTGGCTTTACTTGCAGTAGTTAAAATTACTAATATTAACCAAGGACCAATCCTTAAAACAATA---ATGAATAAACCCTTACGATTAAAACACCCTTTAATTAAAATTATTAATAATTCACTAGTTGATTTACCAGCTCCTACAAATATTTCATTTTGATGGAATTTTGGTTCATTATTAGGTTTATGTTTAATAATTCAAATTGTAACAGGTCTTTTTTTAGCTATACATTATACATCAAATATTGAAATAGCATTTAGAAGTGTAGTCTTAGTACACATTTGCCGAGACGTAAATAACGGATGAATTATCCGAACATTACATGCAAATGGAGCATCTATATTTTTTATTTGCATTTATTTACATGTAGGACGAGGAATTTATTATGGATCTTATATGTATATATATACATGAATAATTGGGACAGTAATCTTATTTTTAGTTATAGCAACTGCATTTATAGGATATGTTCTACCTTGAGGTCAAATATCTTTTTGAGGAGCAACAGTTATTACAAATTTATTATCAGCAATTCCTTATTTAGGTACTGATTTAGTACAATGAGTTTGAGGAGGATTCGCTGTTGATAACGCAACATTAAATCGATTCTTTACATTTCATTTTGTTTTACCTTTTATCATTGCTGCTATAACAGTAATTCATTTATTTTTTCTACATCAAACAGGATCAAATAACCCATTAGGAATAAATAGAAATGTAGAAAAAATCCCATTCCACCCTTATTTTACATTTAAGGATTCAATTACATTTATTTTAATAACATCAATATTAATTATATTATGTCTAATAAACCCTTATTTATTAGGAGATCCAGATAATTTTGTTCCAGCAAATCCTCTTGTAACTCCTGTTCATATTCAACCAGAATGATATTTTTTATTTGCTTATGCAATTTTAAGATCAATTCCTAATAAATTAGGAGGTGTTATCGCTTTATTTTTATCCATTAGAATTTTAATAATTATACCATTCTATAATAAAACACCATTTCGAGGAATTCAATTCTACCCTATTAACCAAATTTTATTTTGAATTATAGTAGTAGTAATTTGTTTATTAACATGAATTGGAAAACGACCAGTTGAAGAACCATATATTATAACAGGACAAATTTTAACAATTATTTACTTTTTATATTTTATTACAAACGTCCATGTAGCCAATATATGAGATATATTAATTAATAAA------------ATATTATATGATTTGTTAATGTTTATTTTAAATTTTATTTTTTTAATTATTTGTGTTTTAATTAGTGTTGCTTTTTTAACCTTATTGGAACGTAAGGTTTTAGGATATATTCAGATTCGAAAAGGTCCTAATAAGGTTGGATTTTTAGGTATTCCTCAACCTTTTAGTGATGCAATTAAATTAATTTGTAAGGAACAACCTATCCCAATTATATCAAATTATTTGTTTTATTATTTTTCACCAGTATTTAATTTAATAATTTCTTTAATTGTTTGATTAATTTTTCCTTATTTAACTTATATATGTTCTTTTTCTTATGGATTTTTATTTTTTTTATGTTGTACTAGATTGGGTGTTTATACTGTAATAATTGCTGGTTGATCTTCCAATTCAAATTATTCTTTGCTTGGGTCTTTACGTTCTGTTGCTCAAACAATTTCTTATGAGGTAAGATTAGCTTTGATTTTATTATCTTTAATCATTTTAATTGGAAGATTTAATATAATTGATTTTATAAACCATCAATTATATTGTTGGTTTATAATTATTTCTTTTCCTTTATTTTTATCTTGTTTTGCTTCATGTTTAGCAGAAACCAATCGTACTCCTTTTGATTTTGCTGAGGGTGAGTCTGAATTGGTTTCTGGGTTTAATATTGAATATGGAGCTGGTGGTTTTACTTTAATTTTTTTAGCTGAATATACTAGAATTGTTTTTATAAGAATACTTTTATCTTTATTTTTTTTAGGAGGTAATTTTTATTCTTTAACATTTTTTATAAAACTTGCTATTGTTTCATTTGGTTTTATTTGAGTTCGTGGGACTTTACCACGTTTTCGTTATGATAAATTAATATATTTAGCTTGAAAAAGTTTTTTACCATTATCTTTAAATTTCTTTATTTTTTTTATTGGTTTAAAGATTTTGTTAATTTCACTAATT------------------
>Pacris_xizangensis_NC_023919
ATGAACAACAACAATAAAAAACTTCTCTTCCTATCTACATTAATGATAGGTACGATCGTGTCCATCTCATCAAATTCCTGATTAGGAGTCTGAATAGGACTAGAGATCAATTTACTTTCACTTATTCCAATATTGACAAATAATAAAAATGAAATAATAAACGAATCAGCAATTAAATACTTTATTGTTCAAGCGATAGCATCTACAATATTGTTATTCTCAATTTTGCTAATTCAAATTAAGTATAATACAATTAGATGGGAAAAACAA---ATAATTCCATCTATAATAATTGAATCAAGATTATTATTAAAAATTGGAGCAGCTCCATTTCACTTTTGATTTCCAGAAGTAATAGGAGTGTCAAGATGAATTAATTGTTTAATTCTAATAACATGACAAAAAATTGCTCCATTAATAATTTTGTCATATTGCATCCAATTAAGAATTTTTATCTTCTTAGTTAATATTCTAAGAATTTTCATTGGAGCAATAGGAGGGTTAAATCAAACGTCATTACGACTAATCCTAGCATATTCATCAATTAGACATTTAGGATGAATAATTGGATCATTAATTGTTAGAGAAAACGTTTGAGAATTATATTTTTTAATCTATACACTATTGAGATTAATTATAATCCTCCTATTCAAAAGTATAAATTTATTCATATTGAATCAAATCTATTCAGCAAATAGTGTAAAAACAGAAATTAAATTCATAATATTTTTATCACTCTTATCATTAGGTGGAATACCACCATTTATCGGATTTTTACCTAAATGAATTGTTATTCAATTACTTATTGAAAACAACATAACAACACTTATAACAGCAATAGTTGTACTAACAACTATTACACTCTACTACTATTTACGAATTAGATTCTCGGCATTAATCCTATCATACACAGAAAATTCTTGATCTTCAGGAATTAAAAATGAAAAAATAATAACAGTTTTAACCACCATAGTAATATTTTCAACAATAGGATTAATCTGCTCATCAAACTTAATCTCCTTTTAC---------ATCTCGCCGCAAAAATGATTATTCTCAACAAATCATAAAGACATTGGAACTTTATACTTTATATTTGGTGCATGAGCTGGAATAATAGGAACATCAATAAGCATAATTATCCGTGCAGAATTAGGACAACCTGGATATTTAATTGGAGATGATCAAATTTATAATGTTATCATTACAGCTCATGCATTTGTAATAATTTTTTTCATAGTAATACCCATTATAATTGGAGGATTTGGTAATTGATTAGTCCCACTGATAATCGGAGCACCGGATATAGCTTTCCCTCGAATAAATAATATAAGTTTCTGATTATTACCACCATCATTAATTCTTTTAATTTCATCCTCAATTGTAGATAGAGGAGTAGGGACAGGATGAACAGTTTACCCTCCTCTTGCAAGAGCTATTGCACATGGAGGGGTATCAGTTGACCTAGCTATTTTCTCATTACATTTAGCAGGTATTTCCTCAATTTTAGGTGCAGTAAACTTTATTACAACAGCAACCAATATACGATCAGATAGAATATCATTAGATCAAACACCACTATTTGTTTGATCAGTAGTAATTACAGCCCTCTTACTTCTATTATCATTACCAGTTTTAGCAGGAGCAATTACTATACTACTAACTGACCGAAACTTAAATACATCATTCTTTGACCCTGCTGGAGGTGGAGACCCAATCCTTTATCAACATCTATTTTGATTCTTTGGACATCCTGAAGTATATATTCTCATTCTTCCAGGATTTGGAATTATTTCTCATATTGTTTGTCAAGAAAGTGGAAAGATTGAATCATTTGGAACTCTAGGAATAATTTATGCAATATTATCAATTGGATTGATAGGTTTTATTGTATGAGCACATCATATATTTACAGTAGGAATAGATGTTGATACACGAGCATATTTTACATCAGCAACAATAATTATTGCAGTACCAACAGGAATTAAAGTATTCAGATGATTAGCAACTCTTTATGGAACAAAATTAAATTTTAATCCACCATTATTATGAACTCTAGGATTTATTTTTCTATTTACAATTGGTGGATTAACAGGATTAGTTTTAGCAAATTCATCCCTTGATATTGTTTTACATGACACTTATTATGTTGTAGCCCATTTTCATTATGTTTTATCTATAGGAGCAGTATTTGCAATCATAGGAGGAATTATTCAATGATATCCTTTATTTACAGGGTTAATTATAAACAATACATGATTAAAAATTCAATTCACTATCATATTTATTGGAGTGAACATAACATTCTTTCCACAACACTTTCTAGGATTAGCAGGAATACCACGACGATATTCTGATTATCCAGATGTATATACATCGTGAAATGTAATTTCTAGTATTGGATCCACAATCTCCATTGTAGGAATCGTGATATTTATTGTAATTATATGAGAAAGAATAATTTTAAATCGAACAATTGTATTTAGAGCTAATATAATAAGATCAACAGAATGATTGCAAAATAATCCACCTGCAGAACATAGATATTTAGAATTACCGATAATCTCTACA---ATGGAAACGTGGTCAAACTTATCATTACAAGATGGGGCTTCCCCTTTAATGGAGCAATTATCATTCTTTCACGATCACACTATAGTTGTATTAATATTGATTATAGTAATTGTTGGATATTCACTTAGATATATACTAATTATAAATTTAACAAATCGAAATATATTACATGGACACTTAATCGAAACAATCTGAACAACATTACCAGCTATAACATTAATTTTTATTGCACTTCCATCACTACGATTACTCTACCTTTTAGACGACTCTGTAGATGCAATAATTACAATTAAAACAATTGGACGACAATGATATTGAAGATATGAATATTCAGACTTTATAAATGTAGAATTTGACACTTATATAATACCAGAAAGAGATCTTAAAATTGACGGACTTCGTTTATTAGATGTAGATAACCGTACAATTTTACCAATAAATACTGAAGTTCGTATTCTAACTAGAGCATCAGATGTTTTACATTCATGAGCAATTCCTTCTATTGGAATCAAAATTGATGCCACACCAGGACGATTAAATCAAGGAACATTTTCAATAAATCGTCCTGGATTA---TTCTTTGGTCAATGTTCAGAGATCTGCGGATCTAATCATAGATTTATACCTATTGTAATTGAAAGAACTTCAGTAAATTTATTTATTAAGTGATTATCTAAAATAATTATTCCTCAAATATCACCTCTTATATGATTCTCCTTATTTATTTTATTTTCTATTACATTAATTTTATTTAATCAAATAAACTTCTTCTCTTTTAAACCTAGTACTATTAAAAATGTAAAAAAAAGAATAATTAAAAGAAAGAACATA---AATTGAAAATGAATGATAACAAATTTATTTTCCACCTTTGATCCATCAACCAATATTTTTAATATTTCACTCAATTGAACTAGAACATTTATTGGAATCTTATTTATTCCATCAATATACTGATTTTTATCGTCACGAATTAACATTATATGAAATAAAATAAATTCAACTTTACATAATGAATTTAAAACACTACTAGGACCTAAATCATTTAGTGGAACAACATTAATTTTTATTTCAATCTTTATTTTAATAATATTTAATAATTTTATAGGTTTATTCCCATATATCTTTACAAGAACTAGACACTTAGCATTAACATTTTCAATTGCATTACCTATATGATTAAGATTTATATTATTTGGATGAATTAATCACACCAACCATATATTTATACATTTAGTCCCTCAAGGAACACCTCCAGCACTTATATCATTTATAGTATTAATTGAAACA---------------------------------------------------------------------ATTAGAAATATTATTCGTCCAGGAACACTAGCTGTTCGAATAACTGCAAATATAATTGCAGGACATTTATTACTTACATTACTAGGAAATACAGGACCATCAATAACAACAAATCTAACATTAATACTAATCTTTGGACAAATAATTCTATTAACCTTAGAATCAACAGTAGCTATAATTCAAGCTTATGTATTCTCAATTTTAAGAACATTATATTCTAGAGAAGTATATATGTTTACAACTCACTCAAATCATCCATTTCACATAGTAGACTATAGACCTTGACCATTAACAGGAGCAATTGGAGCAATAGTTTTAATTTCAGGATTAGCTAAATGATTTCATTTATTTAATATTAATTTATTCATTATTGGATTCTGAATTACAATATTAACAATAATCCAATGATGACGAGATGTCATTCGAGAAGGAACCTATCAAGGACTTCATACAGAATTTGTATTAGTTAGATTACGATGAGGAATAATTTTATTTATTACATCAGAAATTTTATTTTTCTTTTCATTTTTTTGAGCATTCTTTAGTAGAAGTTTAGCGCCGACAATTGAACTTGGTATAATATGACCACCTATTGGAATTAAATCTTTTAATCCTATACAAATTCCATTACTAAACACAGCTATTCTTTTAGCATCAGGAGTTACTGTAACATGAGCTCATCATAGAATTATAGAATATAATCATTCTCAAACACTACAAAGTCTATTTTTTACAATTATATTAGGACTATACTTTTCAATATTACAAGCATACGAATATTGAGAAGCACCTTTTACTATTTCTGATGCAGTTTATGGATCAACCTTTTTTGTAGCTACAGGATTCCATGGATTACATGTAATTATTGGTACAATATTCCTATTCATTTGTTTAATT------CGACATATAATAAATCAATTCTCACCAAATCACCACTTCGGATTTGAAGCTGCAGCATGATATTGACACTTTGTAGATGTAGTATGATTATTCTTA---TATATTTCAATTTATTGATGAGGTAGA------------------------ATCCTAATTGTATCAACAAGAATTTTAATTAGATTTATTTTTCCAATAATAGTAATATCAATTGCAACAATTTTATCAAAGAAAATAATTAATGATCGAGAAAAAAGATCACCATTTGAATGTGGATTTGATCCAAAAAGATCAGCTCGAATACCATTCTCACTACGATTCTTTTTAATCGCAGTCATCTTTTTAATTTTTGATGTAGAAATCGCATTAATTTTACCAATTGTAATTATTATAAAAACATCAAATATTATAATATGAACATTATCCACAATATTCTTTATTCTAGTATTATTAGGAGGACTATACTATGAATGAAATCAAGGGAGTTTACAATGAGCAGAT---------------ATTTGTTCATTAAGTTTTTTTTCTTTATCTCTTTCTAGAGCTTTTGTTTTTATTTTAGGTATTTATTATTTAATGTTTGATTACAGAATTTTTATTGATTGGGAGCTTTTTAGCTTAAATGGTTCAATAGTAGTTATAACTTTTATTTTTGACTGAATGTCTCTTATTTTTATATCTTTTGTAATATATATTTCTTCTCTAGTGATTTACTATAGAGAAGATTATATGTCTGGTGAAGTAAATATTATTCGTTTTGTTATAATTGTTTTAATATTTATTCTTTCTATAGGGTTTTTAATTGTTAGTCCAAATTTAATTAGTATTATATTGGGTTGGGACGGTTTGGGCTTGGTTTCTTATTGTTTGGTTATTTATTATCAGAATGTAAAATCTTATAATGCTGGTATGCTAACAGCTTTATCAAATCGTATTGGTGATGTTGCGATTTTAATTTCTATTACTTGAATATTAAATTTTGGTAGTTGAAATTATGTTTATTATTATAATTTTATTTCTGATTCTTTTGAAATGAAGATTATCACTATATTAATTATTCTTTCTGCTATAACTAAGAGAGCCCAAATTCCTTTTTCTTCCTGACTTCCAGCAGCTATAGCTGCTCCTACTCCTGTTTCTGCTTTAGTTCATTCTTCTACTCTTGTTACTGCAGGTGTTTATTTATTAATTCGTTTTAGTCCAATATTAGAAACTTATGGTTATGGTTGATTTTTATTAATAATTGGTTGTATAACTATATTTATGGCTGGTTTAGGAGCTAATTTTGAATTTGATTTGAAAAAAATTATTGCTCTTTCTACTTTAAGTCAACTTGGTTTAATAATGAGAATTTTATCTATAGGTTATTTAAAACTTGCTTTTTTTCATTTATTATCTCATGCTTTATTTAAGGCTTTATTATTTATGTGTGCAGGTTCAATAATTCATAATTTAAGGCTCTGTCTCAGATTTCGTTTTATAGGTTCAATTGTTAATTTCATACCTTTAACTTCTGTTTGTTTT------------AATGTTTCAAGATTATCTTTATGTGGTATTCCTTTTTTAGCGGGTTTTTATTCAAAGGATTTAATTCTTGATATGGTTTGTTTAAGATGAATTAATTGTTTTATTTTTTTCTTATATTTTATTTCAACTGGGTTAACAGCTTCTTAT---TCTTTTCGTTTATTTTATTATTCTATATTAGGTGATAATAATTTTTATTCTGCTTCTTCTTTTAATGACAAAAGATATTTTATTTCTTTCGGTATGTTGATTTTATTGTTTGTTTCTGTTTTTGGTGGAAGATTTTTATCTTGATTAATTTTTCCTATTCCTTATATGATTGTTTTACCTTATTATTTGAAGTTTTTAACAATTTTAGTGGTTGCTTTAGGTTTCTATTTAGGATATATTATTTCAAATGTTAATTTCTCTTATAATTTATTTTCTTTAAATATTTTGTCTATTATTAGATTTTCTGGCTCGATATGATTTATACCTTATCTTTCAACTAGTTTTATTATATATTTACCTTTAAGGATGGGTTTTTATTCATCAAAGTCTTTTGATTACGGTTGAGGTGAATTATTTGGAGGTCAAGGTTTATATGAATTATTTATTAATTTGATTAATTATATTCAGAGTTGATATGATTCAAATTTTAAGATTTACTTACTAACTTTTATCTTTTGAATATTTATTTTAATAATATTATTCTTTTTA---------------ATGTTAAGGTATTTACTTATAATTACTTTCTTGATTCCTCTTTGTTTATTACGTAGTTGTTGGTGATTAATTCATTCTTTAATATTTTTATTGAGTTTTGTTTTTATGATATTTTTTTATTCTTATGCTGATTTAAATATAATTAGATATTATTTTGGTGTTGATTATTTTTCTTTTAGATTGATTTTACTGAGTTTTTGGATTTGTTCTTTAATAATTACTGCTAGAGGTTTAGTATATTTATCTTCTTATCATTCAAATTTTTTTATTTTTATTGTATTGATTTTGTTAATTATATTGTATTGTTCTTTTTCTAGTTTAAGTTTATTATCATTTTATATTTTTTTTGAGGCTAGATTAGTTCCTACATTGCTTTTAATTTTAGGTTGAGGTTATCAACCTGAGCGTTTACAATCTGGTTTATATTTAATTTTTTATACTTTAGTTGCTAGATTACCTTTATTGCTGGTTTTATTTAAAATTTATGATGTTTCTAGTACTCTTTATTTTCCTTTATTAATTGAT---TTTGGTTCTTATTATTTTATGTTTTACGTTTTTATTATTTTGGCATTTTTAGTAAAGATACCAATGTTTTTATTTCATATTTGACTTCCTAAGGCTCATGTTGAGGCTCCAATTTCTGGTAGAATAATTCTTGCTGGTGTTTTACTTAAGTTAGGTGGTTATGGTATTTTTCGTGTTATAAAGATTATTTCTTATTTAGGAATAAAGTTTAATTGTTTTTGATTATCTTTGAGTTTATTTGGAGGTGTTATTGTTAGATTTATTTGTTTTCGTCAGGTTGATTTAAAGTCTTTAATTGCTTATTCTTCTGTTTCTCATATAAGAATGGTTATTGGTGGTTTAATAACAATGAATTGATGAGGTTGTATAGGTTCATTTTCTTTAATAATTGGCCATGGTTTATGTTCTTCTGGATTATTTTGTTTATCAAATATTGTTTATGAACGTTTAGGTAGACGAAGATTATTAATTAATAAAGGTATAATTAATCTTATACCAAGAATAGCTCTTTGATGATTCCTTTTGAGATCATCTAATATAGCTGCTCCTCCCTCATTAAATTTATTAGGTGAATTGAGCTTATTGAATAGAATTATATCTTGATCTGTTTTTAGATTTTTGGTTTTGATATTTTTATCCTTTTTTAGAGCTGTTTATAGATTATATATATATTCATATTCACAACATGGTTCTTATTATACAAGTGTTTATACTTGTTCTTTAGGTTATTTACGAGAATATCATTTGTTACTTATACATTGATTACCTCTTAATATTTTATGTTTAAAGAGTGATTATTTTTTCATTATGTATATATTTTCTATTTTTACTTCTTTATCAATTTATTTTGCTGGTATTTATATTTTTTCTTTTAAGCGTAAACATTTGCTTATAGTTTTATTAAGATTGGAATATATTGTTCTTTCTTTATTTTTATTGGTTGTTGTTTTTCTAATTAGATTTGATTATGATTATTTTTTTCCTGTAGTTTTTTTGGTTTTTTCTGTTTGTGAAGGGGCTTTAGGTCTTTCTATTTTAGTTTCTATAATTCGTTCTCATGGAAATGAT---TTTTTTAATTCTTTTTTTTTGTCTTTATGT---ATTAAAATAATTATTATAACATTATCAAATATAATGAATATTAATTTTATTAAATTAAATCATCCTATATCAATAATAATGTTTATTATTATTCAAACTTTTGTTATTGGTTTAATTACAGGAATAATAATAGAAAGTTTTTGACTATCTTATATTCTATTCTTAATATTTCTTGGTGGTATATTAGTTTTATTTATTTATATTACAAGAATTGCATCAAATGAACTATTCAAACCTAAAACTATTATTATAACT---TCAATTATTATAATAATAATTACCTCAATAATTTTAGTCATTGTAGATAAAACAATATTTGTAGATTCAATTAAAAATACAGAAACTATAAATATT---AACAATTCAATTTATTATCATGAAATAACTTTATCTTTAGAAAAATTATTTAATAAACCAACATCTTTTATTACT---ATAATAATGATAATTTATCTGTTTCTTGTATTAGTAGCAGTAGTAAAAATTACTAATATTAATCAAGGACCTATTCGAAAAATAAGA---ATGAATAAATCATTTCGATTAAAACACCCATTAATAAAAATCCTTAATAATTCTTTAATTGATTTACCAGCCCCAATAAATATTTCATTTTGATGAAATTTTGGATCATTATTAGGTTTATGCTTAGTTATTCAAATTATTACTGGAATATTTTTAACTATACATTATACACCTAATATTGAAATAGCATTTAGAAGAGTT------GTTCATATTTGTCGAGATGTTAATAATGGTTGAATTATTCGAACATTACATGCAAATGGAGCATCTATATTTTTCATCTGTATTTATTTACATGTAGGACGAGGAATTTATTATGGTTCATTTATATATATACATACATGAATAATTGGGGTAATTATCTTATTTTTAGTTATAGCAACTGCATTTATAGGTTATGTTTTACCATGAGGACAAATATCCTTTTGAGGTGCAACAGTAATTACAAATCTATTATCAGCAATTCCATATCTAGGAACAGATATAGTTCAATGAGTTTGAGGAGGGTTTGCTGTTGATAACGCAACATTAAATCGATTCTTTACATTTCATTTTGTATTACCATTTATAATTGTGGCTATAGCTGCAATCCATTTATTCTTTTTACACCAAACAGGTTCAAATAATCCAATTGGATTAAATAGTAATATTGAAAAAATTCCTTTTCATCCATATTTTACATTTAAAGACTCAATCACATTTGTAATCATAACATCTTTATTAATTATATTATGTTTAATTAACCCATATATATTAGGAGATCCCGACAATTTTGTACCTGCAAATCCACTTGTAACACCAGTTCACATTCAACCAGAATGATATTTTTTATTCGCTTATGCCATTTTACGATCTATTCCTAATAAACTAGGAGGTGTTATTGCATTATTTTTATCAATTAGAATTCTGATAATTTTACCATTCTATAACAAAACACAATTTCGTGGAATTCAATTTTATCCTATTAACCAAATTTTGTTTTGAATAATGGTAATTGTTGTAATTCTATTAACATGAATTGGAAAACGACCAGTTGAAGAACCTTATATTATAACAGGACAAATTTTAACAATTATTTATTTTTCTTACTTTTTGATTAATATCCATGTAGTTAATATGTGAGATAAATTAATTAAGGAA------------ATATTTTATGATTTATTAATATTTATTTTGAATTTTCTTCTTTTAATTATTTGTGTTTTAATTAGTGTAGCTTTTTTAACTTTATTAGAACGAAAAGTATTAGGTTATATTCAAATTCGAAAGGGACCTAATAAAGTTGGATTTATTGGTATTCCTCAACCTTTTAGTGATGCTATTAAGTTAATTTGTAGGGAACAACCAATTCCTGTTATATCAAATTATTTTCTTTATTATTTTTCTCCTGTTTTTAATTTAACAATTTCTTTAATTATTTGAATAGTTTTTCCTTATTTGACTTATATATGTTCATTTTCTTATGGGTTTTTGTTCTTTTTATGTTGTACTAGATTAAATGTTTATACTGTGATAATTGCTGGTTGATCATCAAATTCAAATTATTCATTATTAGGTTCTTTACGTTCTGTTGCTCAAACTATTTCTTATGAAGTAAGATTAGCTTTAATTTTATTATCTTTAATTATTTTGATTGGTAGTTTTAATATACTGGATTTTTTAAATTATCAATTCTATTGTTGGTTTATTATTATTTCTTTTCCTTTATTTATAGCTTGTTTTGCTTCATGTTTAGCTGAAACCAATCGAACTCCTTTTGATTTTGCTGAAGGTGAATCTGAATTGGTTTCTGGATTTAATATTGAATATGGTGCAGGAGGTTTTACTTTGATTTTTTTAGCTGAATATACAAGAATTATTTTTATAAGTATGTTATTAACATTAATTTTTTTGGGTGGGGATTTTTATTCTTGAATTTTTTTTATTAAGCTTACTATAATATCATTTTTGTTTATTTGAGTTCGTGGGACTTTACCACGTTTTCGTTATGATAAATTAATATACTTAGCTTGAAGGGGATTTTTACCTTTATCTTTAAATTTTTTTATTTTCTTTATTAGTTTTAAGATTTTATTGATTACATTCATT------------------
>Phlaeoba_tenebrosa_NC_029150
ATGAACAACAACTCTATAAAACTTCTCTTCCTATCAACATTGTTGGTAGGAACGATCCTGTCCATTTCATCAAATTCCTGATTTGGAGTTTGAATAGGACTAGAGATCAACTTACTCTCGTTTATTCCCATATTAGCAAATAATAAGAATGTAATAATAAATGAATCAGCAATTAAGTACTTTATTGTTCAAGCAATAGCATCAACAATATTACTTTTCTCAATCTTGCTGATTCAGATAAAACAA---CCAACCAACTGAGAAAAAGAA---ATAATCCCATCAATAATAATCAGATCTAGATTATTATTGAAAATCGGAGCAGCACCATTCCATTTTTGATTCCCAGAAGTTATAGGAACATCAAGATGAATTAACTGCTTAATTTTAATAACCTGACAAAAAATTGCTCCAATAATAGTTCTATCATACTGTATTCAAATAAGAACATTTATCATAATAATCATCATTACAAGAATTATTATTGGAGCATTAGGAGGTTTAAATCAAACATCATTACGACAAATTTTAGCCTATTCATCAATTAGACACCTAGGTTGAATAATTAGATCAATTATTGTTAGAGAAAACGTGTGAGAAGTATATTTTATTATCTACTCAGTAATAAGAATGATCATAGTATTAATATTCAAAAGAACAAATTTATTCTTTTTAAACCAAATTTACTCAGAAAGAAATATAAAAACAGAAATCAAATTCATAATATTTCTATCACTTCTATCACTAGGTGGACTACCTCCATTCCTTGGATTTTTACCAAAATGAATAGTTATTCAACTACTAATTGAGAATAACTTAACAACCCTAATAACAATCATAGTAATTCTAACAACCATCACATTATATTACTACATACGAATTAGATTCTCAGCATTGATCCTTTCATATACAGAAAATTCTTGATCAATAGGAATTAAAACCAATAAATATAGATTCATCATACAACTAATAGTTACAGTATCAACACTAGGTCTAATTTGCTCATCAATTATGATTTCAGTATAT---------------CCGCAAAAATGACTTTTTTCGACAAATCATAAGGATATTGGTACTTTATACTTTTTATTCGGGGCGTGATCTGGAATGGTAGGAACATCAATAAGAATAATTATTCGTGCAGAACTTGGTCAACCTGGATCACTAATCGGAGATGATCAAATCTATAATGTAATTATTACAGCACATGCATTTGTAATAATTTTCTTTATAGTTATACCAATTATAATTGGTGGATTTGGTAATTGACTAGTACCATTAATAATTGGAGCACCAGATATAGCATTCCCTCGAATAAATAATATAAGATTCTGACTATTACCACCATCACTAACCCTTTTACTTATATCCTCAATAGTTGATATAGGTGCAGGTACAGGTTGAACTGTATACCCACCACTAGCTGGTGCTATTGCCCATGGAGGAGCATCTGTAGATTTAGCCATCTTTTCACTTCATTTAGCTGGTGTTTCATCAATTCTAGGCGCAGTAAACTTTATTACAACAGCAATTAATATACGGTCAGAAAGAATAACATTAGATCAAACACCATTATTTGTATGATCAGTTGCTATTACAGCATTATTATTACTTCTATCATTACCGGTATTAGCTGGTGCTATTACTATATTATTAACAGATCGAAACTTAAATACATCATTTTTTGACCCTGCAGGAGGAGGAGACCCTATTCTATACCAACATCTATTTTGATTCTTTGGACACCCTGAAGTTTACATCCTAATCTTACCAGGATTTGGTATTATTTCTCACATTGTATGTCAAGAAAGAGGAAAAATTGAATCATTCGGAACACTAGGTATAATTTATGCAATACTTTCAATTGGATTAATAGGATTTATTGTATGAGCACATCATATATTCACAGTAGGTATGGATGTTGATACACGAGCATACTTCACATCAGCAACTATAATTATTGCCGTTCCAACAGGAATTAAGGTATTTAGATGATTAGCAACATTATATGGAACAAAATTCAAGTTCAATCCACCATTATTATGAGCACTAGGATTTATTTTCTTATTTACAATCGGAGGATTAACAGGATTAGTTTTAGCTAACTCATCCCTTGATATTGTATTACATGATACCTACTATGTAGTTGCACACTTCCACTATGTCTTATCAATAGGAGCAGTATTTGCAATCATAGGAGGTATTATTCAATGATATCCTCTGTTCACAGGATTAACAATAAATAATACCTGATTAAAAATTCAATTTACTATTATATTTATTGGAGTAAACCTAACCTTCTTCCCACAGCACTTTCTTGGATTAGCAGGTATACCACGACGATACTCAGATTACCCGGATGCATACACATCTTGAAATGTAATTTCTAGAATCGGATCAACAATTTCAATCGTTGGAATCCTTATATTTATTGTAATTATATGAGAAAGAATAATTACTAACCGAACAATCATTTTTAGAACAAATATAAGAAGATCAACAGAATGATTACAAAATAACCCTCCTGCAGAACACAGATATTCCGAATTACCATTAATCTCTAGA---ATGGCAACATGATCAAATTTATCATTACAAGATGGAGCTTCACCATTAATGGAGCAATTATCATTCTTTCATGATCATACTATAGTAGTATTACTATTAATTACAGTAATTGTAGGATATTCACTCAGATATATACTAATAATTAATTATACTAATCGAAATATACTTCATGGGCACTTAATTGAAACAATTTGAACAGCTCTACCAGCTATTACATTAATTTTTATTGCATTACCATCATTACGACTATTATATCTATTAGACGATTCAGTAGATGCAATAATTACAATCAAAACAATTGGACGTCAATGATACTGAAGATATGAATATTCAGACTTCATTGACGTTGAATTTGATACATATATAACACCAGAAAGAGATTTAGAAAATGAAGGATTTCGTCTACTAGATGTAGACAACCGAACAATTTTACCCATAAACACCGAAGTTCGTGTACTCACTAGAGCATCTGATGTCCTTCACTCATGAGCAGTACCAGCATTAGGAATTAAAATTGACGCAACACCTGGACGACTTAACCAAGGAACATTCACAATAAACCGACCTGGATTA---TTCTTCGGTCAATGTTCAGAAATCTGTGGAGCAAACCATAGATTTATACCAATTGTAATTGAAAGAACTTCAGTAAACATATTTATTAAATGATTATCTAAGATAATAATTCCACAAATATCACCTCTAATATGATTTTCACTATTCATTATTTTCTCAATTACACTAATTATATTCAATCAAATAAACTTCTTCTCTTACAAACCCAATAAAATTAAAAGAATTAAAAAAGGAATAATTAAAAGAAAGAACTTA---AATTGAAAATGAATGATAACAAATTTATTTTCAACATTTGATCCATCAACTAATATCTTCAATCTATCATTAAACTGAACTAGAACATTATTAGGAATAATATTAATTCCATCATTATTTTGATTAACACCATCCCGAATCAATATTGTATGAAATAAAATAAACCTAACATTACATAATGAATTTAAAACTTTATTAGGACCAAAATCATTTAACGGAACAACATTTATTTTTATTTCAATTTTTATCATAATAATATTTAATAATTTTATAGGACTATTCCCTTATATTTTTACAAGAACTAGACATATAGCACTAACATTTGCAATTGCCCTCCCTATATGATTAAGATTTATATTATTTGGATGAATTAACCATACTAATCACATATTTGCTCACCTTGTACCTCAAGGTACTCCTCCTGCATTAATATCATTTATAGTATTAATTGAAACT---------------------------------------------------------------------ATTAGAAATATTATCCGACCCGGAACTTTAGCAGTTCGATTAGCAGCAAATATAATTGCAGGACACTTATTATTAACACTATTAGGGAATACAGGACCATCAATAGCAATAAACCTAATCTCAATACTAATTATTGGACAAATATTACTATTAATTTTAGAATCAGCAGTAGCTATAATTCAAGCATATGTATTTTCAATTCTAAGAACATTATATTCTAGAGAAGTATATATGTTAACAACACACTCAAATCACCCCTTTCACCTAGTTGATTACAGACCTTGACCATTAACAGGAGCAATCGGAGCAATAGTTATAGTATCAGGATTAGCTAAATGATTCCATTTATTCAATATAAATTTATTCTTAATTGGAATAAGAATCACACTATTAACAATAATTCAATGATGACGAGATGTAATCCGAGAAGGAACTTATCAAGGACTACACACAAGATTTGTTTCAATTGGACTACGATGGGGAATAATTCTATTTATTGCATCAGAAGTTTTATTCTTTATATCATTTTTCTGAGCATTCTTTAGAAGAAGACTAGCACCAACAATTGAACTAGGAATACTATGACCACCTATAGGAATTCAACCATTTAACCCCATACAAATTCCATTATTAAATACAGCAATCCTTTTAGCATCAGGAGTAACAGTAACATGAGCACATCATAGATTAATAGAATCTAATCATACACAAACAATACAAGGATTATTCTTTACAGTATTACTAGGTATATACTTTACTTTACTTCAAGCATACGAGTACTGAGAAGCACCTTTTACCATTGCTGATGCAGTATACGGATCAACATTTTTTGTTGCAACAGGATTCCATGGACTTCATGTAATTATTGGAACAATTTTCCTAACAACATGCTTAATA------CGACACTTATTAAATCAATTCTCACCAAATCACCATTTTGGATTTGAAGCAGCAGCATGATATTGACATTTTGTAGATGTAGTATGATTATTTTTA---TATATTTCAATCTACTGATGAGGTAGA------------------------ATTTTAATTTTAACATTAAGAATTTTAATTAGTTTTATCATCCCAATAATCGTAATATTAATTGCAACAACTCTATCAAAAAAATTAATTAATGATCGTGAAAAAAGATCACCATTTGAATGCGGATTTGACCCAAAAAGCTCTGCACGAATACCATTCTCATTACGATTTTTCCTAATTGCAGTAATCTTCTTAATTTTCGACGTAGAAATTGCATTAATTTTACCTATCGTAATTATCATAAAAACATCTAACATTATAATATGAACATCAGCAACTATATTTTTCATCCTAGTATTACTAGGAGGACTTTATCATGAATGAAACCAAGGAGCATTACAATGAGCAGAA---------------ATTTGTTCTTTGAGTTTCTTTTCTTTATTTTTATCTAGAACTTTTATATTTATTTTAGGTATTTATTATTTAATTATTGATTATAGTGTTTTTGTTGAATGGGAACTTTTCAGTTTAAATAGATCAATGGTTGTTATAACTTTTATTTTTGATTGAATATCTCTTATTTTTATGTCTTTTGTAATATATATCTCTTCATTAGTTATTTATTATAGAGAAGATTATATGTCTGGTGAGAAGAATATAAATCGTTTTATTATTATTGTTCTTATGTTTATTCTGTCAATAGGTTTTTTAATTATTAGTCCAAATTTAATTAGTATTTTGTTAGGTTGAGATGGATTAGGTCTTGTTTCTTATTGTTTAGTTATTTATTATCAAAATGTTAAATCTTATGGTGCTGGTATATTAACTGCTTTATCAAATCGTATTGGTGATGTTGCTATTTTGATTTCTATTGCTTGAATGTTAAATTTTGGTGGTTGAAATTATATTTATTATTATAGTTTTATCTCAGATTCTCTTGAGATAAAATTTATTACTATATTAATTGTTCTTGCTGCTATAACTAAGAGTGCTCAAATTCCTTTTTCTTCTTGACTTCCTGCTGCTATAGCAGCTCCTACTCCTGTTTCTGCTTTGGTTCATTCTTCTACTCTTGTTACTGCTGGTGTTTATTTATTAATTCGTTTTAGACCAATATTGGAGGTTTATAATTGTGGTTGGTTTTTATTATTAATTGGATGTTTAACTATATTTATGGCTGGTTTTGGAGCAAATTTTGAGTTTGACTTAAAGAAGATTATTGCTCTTTCTACTTTAAGTCAACTTGGTTTAATAATAAGAATTTTGGCTATAGGTTATCCAAAACTTGCTTTTTTTCATCTTTTAGCTCATGCTTTATTTAAGGCATTATTATTTATATGTGCAGGTTCAATAATTCATAATTTGAAGGATTCTCAAGATATTCGTTTTATAGGTTCAATTGTTAATTTTATGCCTTTAACTTCTGTTTGTTTT------------AATGTTTCTAGATTGTCTTTATGTGGGATACCTTTTTTAGCTGGATTTTATTCAAAGGATTTAATTCTTGAAATAGTGTGTTTAAGATGAATTAATTGTTTAATTTTTTTCTTATTTTTTTTTTCTACTGGTTTAACTGCTTCTTAT---TCTTTTCGTTTATTTTATTATTCAATGTCTGGTGATAATAATTTTTATTCTAGTTCTTCTTTTGATGATAGTAGTTATTATATTTCTTTTGGTATAATTGCTTTATTATTTGTTGCTGTTTTTGGTGGTAGATTTTTATCTTGATTAATTTTTCCCATTCCTCAAATAATTGTTTTACCTTATTATTTGAAGTTTTTAACTATTATTGTTGTTATTTTAGGCTCTTATATGGGTTATTTTATTTCTGATTTTAAGTTTTCTTATAACTTATTTTCTTTAAATATATTGTCTTTTGTTAGATTTGCTGGTTCTATATGATTTATGCCTTATTTATCTACAAACTTTATTAGATATTTACCTTTAAAAATTGGTTATTATTCATCAAAATCTTTTGATTATGGTTGAGGTGAATTGTTTGGTGGTCAGGGTTTATATAGATTATTTATTTATATTATTGGTTTTATTCAGTGTTGATATGATTCTAATTTTAAGATTTATTTATTAACATTTATTTTTTGAATGTTTGTTTTGATTTTATTATTTTTTATT---------------ATGTTAAAGTATTTGTTTATAATTATTTTTTTGACCCCTCTTTGTTTATTAGAAAATTGTTGATGGTTGGTTCATTCTTTAATATTTTTGTCTAGATTTATTTTTATATTTCTAATTTATTCTTATGCTGATTTAAATATGATTAGATATTTTTTTGGTGTTGATTATTTTTCTTTTGGTTTGATTTTATTGAGTTTTTGGATTTGTTCTTTAATGATTACTGCTAGAGGTTCAATTTATTTATCTTCTTATCACTCTAATTTTTTTGTTTTTATTATTTTGTTTTTATTAATTATGCTTTATTGTTCTTTTTCTAGATTGAATTTATTGTCTTTTTATATTTTTTTTGAGGCTAGATTGGTTCCTACTTTACTTTTGATTTTAGGTTGAGGTTATCAACCTGAACGTTTGCAGGCTGGTGTTTATTTAATTTTTTATACTTTAGTTGCCAGATTACCTTTATTGTTGGTTTTATTTAAAATTTATAGTGTTTCAAATACTTTATATTTTCCTTTATTGTTAGAT---TTCGGTTCTTATTATTTTATGTTTTATGTTTTTATTATTTTTGCTTTTTTAGTGAAGATGCCAATATTTTTATTTCATCTTTGACTTCCAAAGGCTCATGTTGAGGCTCCTATTTCTGGTAGAATAATTCTTGCTGGAGTTTTATTAAAATTAGGGGGCTATGGTATTTTTCGTGTTATGAAGGTTGTTTCTTATTTGGGTTTAAGGTTTAATTATTTTTGATTGTCTTTAGGTTTATCTGGTGGTGTTATTGTTAGATTTATTTGTTTTCGTCAGGTTGATTTAAAGTCTTTGATTGCTTATTCTTCTGTTGCTCATATAAGAATGGTTATTGGTGGTTTAATGACTATGAATTGATGGGGTTGTATAGGTTCTCTTTCTTTAATAATTGGTCATGGTTTATGTTCATCTGGTTTATTTTGTTTATCAAATATTATTTATGAGCGTTTAGGTAGACGAAGATTATTAATTAATAAAGGTATAATTAATCTTATACCTAGAATGGCGTTATGATGATTTTTGTTAAGATCATCAAATATAGCTGCTCCTCCTTCCTTAAATTTATTGGGTGAATTAGGTTTATTAAATAGAATTATGTCGTGATGTTCTCTAAGATTTTTGACATTAATTTTTTTATCTTTCTTTAGAGCTGTTTATACTTTATATATATATTCTTATTCTCAGCATGGTTCTTATTATTCTGGTGTTTATACATGTTCTCTTGGTTATTTACGTGAATATCATCTTTTATTTTTACATTGGTTTCCACTTAATATTTTATGTTTAAAGGGTGAGTATTTTTTTATAATGTTTATATTTTCTATTTTAACTTCTTTATTAATTTATTTTTCTGGTGTTTATGTATTTTCTTCTAAGCGTAAACATTTGTTGATAGTTTTATTAAGATTGGAATATATTGTTCTTTCTTTATTTATGTTAATTATTATTTTCCTTGTTGGTTTTGATTTTGATTATTTTTTTCCTGTTATTTTTTTGGTTTTTTCTGTTTGTGAGGGTGCTTTAGGTCTTTCTATTTTAGTTTCGATAATTCGTTCTCATGGTAATGAT---TTTTTTAATTCTTTTGGTTTATCTTTATGTATGATTAAAATAATAATTATAGCATTATCAAACATGATAAATATTAATTTTATTAAATTAAACCACCCAATATCAATAATAATATTTATTATTTTACAAACATTCCTTATTGGACTATTAACAGGGATAATAATAGAAACATTTTGACTATCATATATTTTATTTTTAACATTTTTAGGTGGTATAATAGTTTTATTTATTTATATTACTAGAATTGCATCAAATGAAATATTTAAACCAAAATCAATCACTATAATTATTTCATTCATTTTATTTATAATTATAATAATTATCTCCGTAATTACAGATAAAACAATATTTACAGATATTATTAAAAATACAGAAACCATAAATATC---AATAATTATATTAATTTTCAAGAAATAACTTCATCATTAGAAAAATTATATAATATACCTACATCTATTGTCACA---ATAATAATAATGATTTATCTATTTCTTGCATTAGTAGCAGTAGTAAAAATTACTAATATTAATCAAGGTCCTATTCGTAAAATAAGA---ATGAATAAACCCTTACGATTAAGACATCCTTTAATTAAAATTATTAATAATTCATTGATTGATTTACCAGCACCAACAAATATCTCCTTCTGATGAAATTTTGGATCATTATTAGGATTATGTTTAATTATCCAAATTGTAACTGGATTATTTTTAGCTATACATTATACACCAAATATTGAAATAGCTTTTAGAAGAGTT------GTTCATATTTGTCGAGATGTTAATAATGGATGAATCATCCGAACATTACATGCAAATGGAGCTTCTATATTTTTTATCTGTATTTATTTACATGTAGGACGAGGAATTTATTATGGATCATATATATATATACATACATGAATAATTGGAACAGTAATCTTGTTTTTAGTTATAGCAACTGCATTTATAGGATATGTATTACCATGAGGACAAATATCATTTTGAGGAGCAACAGTAATTACAAATTTATTATCAGCAATCCCATATTTAGGAACAGATTTAGTTCAATGAGTATGAGGAGGATTTGCAGTTGATAACGCAACATTAAACCGTTTCTTCACCTTCCATTTTGTTTTACCATTTATAATTGCAGCCATGGCTGCAATTCATTTATTCTTTTTACACCAAACAGGATCAAATAACCCAATTGGTGTAAATAGAAATATTGAAAAAATTCCTTTTCACCCCTATTTTACATTTAAGGACTCAATTACATTTGTCTTAATAACATCAATATTAATTTTACTATGTTTAATTAACCCTTATATATTAGGTGATCCAGATAATTTTGTTCCAGCAAACCCTCTTGTTACACCAATCCACATTCAACCAGAATGATACTTTCTATTTGCTTATGCAATTTTACGATCAATCCCAAATAAATTAGGTGGAGTTATTGCACTATTCCTATCAATTAGAATCTTAATAATCTTACCATTTTATAATAAAACACCATTTCGAGGAATCCAATTCTACCCAATCAATCAAATTCTATTTTGAATTATAGTAATCGTAGTGTGCCTACTAACATGAATTGGAAAACGACCAGTTGAAGAACCTTATATTATAACTGGTCAAATCTTAACAATTATTTACTTTACATATTTCATTATTAATGTCCACGTAGCTAATGCATGAGATAAATTAATTAAAGAA------------ATATTTTATGATTTATTTATATTTGTTTTGAATTTTTTGTTATTAATTATTTGTGTTTTAATTAGTGTGGCTTTTTTAACCTTATTAGAGCGTAAAGTGTTAGGTTATATTCAGATTCGTAAAGGTCCAAATAAGGTTGGTTTTGTTGGTATTCCTCAGCCTTTTAGTGATGCTATTAAATTAATTTGTAAGGAGCAACCAATTCCTATTATATCAAATTATTTACTTTATTATTTTTCTCCTGTTTTTAATTTAATAATTTCTTTAATTATTTGAGTTATTTTTCCTTATCTGACTTATATATGTTCTTTTTCTTATGGTTTTTTATTTTTTTTATGTTGTACTAGATTGGGTGTTTATACTGTAATAATTGCTGGTTGATCATCTAATTCAAATTATTCTTTATTAGGTTCATTACGTTCAGTTGCTCAAACTATTTCTTATGAAGTAAGATTGGCTTTAATTTTATTATCTTTAATTATTTTAATTGGGAGATTTAATATTTTTGATTTTATAAATTATCAGCTTTATTGTTGATTTATTGTTCTTTCTTTTCCTTTATTTTTATCTTGTTTTGCTTCATGTTTGGCAGAAACTAATCGAACCCCTTTTGATTTTGCTGAAGGTGAATCAGAATTAGTTTCTGGATTTAATATTGAATATGGTGCTGGTGGTTTTACTTTAATTTTTTTAGCTGAATATACTAGAATTGTTTTTATGAGAATATTATTGACATTAATTTTTTTGGGTGGTGATTTTTATTCTTTGATATTTTTTATTAAGCTTGCTTTTATGTCGTTTATTTTTATTTGGGTTCGTGGGACTTTACCTCGTTTTCGTTATGATAAATTGATATATTTAGCTTGAAAAAGTTTTTTACCTTTGTCTTTAAACTTCTTATTTTTTTTTATTGGCTTGAAAATTTTATTAATATCTATTAAT------------------
>Shirakiacris_shirakii_NC_021610
ATGACCAACAACTCTACAAAACTTCTTTTCCTATCAACATTAATGATAGGAACGATCCTGTCCATCTCATCAAACTCCTGATTTGGAGTTTGAATAGGACTAGAGATCAACTTACTCTCGTTTATTCCCTTATTAGCAAATAATAAAAATATGATAATAAATGAATCGTCAATTAAATACTTTATTGTTCAAGCCATAGCTTCAACAATGCTGTTATTTTCAATTTTACTGATTCAAATAAAATAT---CCAATAAGATGGGAAAGAGAA---ATTATTCCATCAATAATAATCAGATCAAGATTATTACTAAAGATTGGGGCTGCCCCATTCCACTTTTGATTTCCAGAAGTTATAGGAGCATCAAGATGAATTAATTGCTTAACACTAATAACTTGACAAAAAATTGCCCCAATAATGGTTTTATCATACTGCATTCAAATAAGAAACTTCATCTTCATTATCACAATCTTGAGAATTATTATTGGAGCCTTAGGAGGTCTTAATCAAACCTCATTACGTCAAATCCTGGCCTACTCCTCAATTAGACATCTAGGATGAATAATTAGATCCCTAATTGTAAGAGAAAACATCTGGGAATTATATTTCATCATTTATTCCCTATTAAGATTAATTATAGTCTTACTTTTCAAAAGCATAAATTTATTCTTTATAAACCAAATCTACTCAGCAAGAAATATAAAAACCGAAATTAAATTCATAATATTTCTATCACTTTTATCATTAGGTGGGCTACCACCATTTCTGGGATTTCTACCAAAATGAATTGTAATACAATCCCTTATTGAAAACAATATAACAATTTTAATAACAATCATAGTAATATTAACAACAATCACATTGTATTACTACATACGAATTAGATTCTCAGCTTTAATCATGTCATATACAGAAAACTCATGATCTATAAGAATTAAAAACCAAAAAACAAGATTCATCTTACCATTCTCCGTAATAATTTCAACTTTAGGGCTAATTTCAACATCTACTTTGATTTCCTTATAT---------ACCCTACCGCAAAAATGATTATTCTCAACAAACCATAAGGACATTGGTACTTTATATTTTTTATTTGGAGCATGAGCTGGAATAGTTGGAACTTCAATAAGATTACTTATTCGTGCTGAACTAGGTCAACCAGGATCTCTTATTGGAGATGACCAAATTTATAATGTTATTATTACAGCACACGCATTTGTAATAATTTTCTTTATAGTTATGCCAATTATAATTGGTGGGTTTGGTAATTGACTTGTACCTCTAATAATTGGAGCTCCTGATATAGCATTCCCCCGAATAAATAATATAAGATTTTGACTTTTACCTCCATCACTGACCCTTCTTCTTACATCTTCTATGGTCGATAACGGAGCTGGCACTGGATGAACAGTTTACCCCCCACTGGCTGGGGCTATTGCTCATGGAGGAGCTTCAGTAGACCTGGCAATTTTCTCCCTTCACTTAGCTGGTGTATCATCAATTTTAGGTGCAGTAAATTTCATTACAACAGCAATCAATATACGATCAGAAAGTATAACTCTTGATCAAACACCATTATTTGTATGATCTGTTGCTATTACAGCTTTACTTTTACTTCTATCATTACCAGTTTTAGCTGGAGCTATTACTATATTATTAACCGATCGAAATCTAAATACTTCATTCTTTGATCCAGCAGGAGGTGGTGATCCAATTTTATATCAACATTTATTCTGATTCTTTGGTCACCCTGAAGTTTACATTTTAATTCTACCAGGATTTGGTATTATCTCTCACATTGTATGTCAAGAAAGAGGAAAAATTGAATCATTTGGAACATTAGGAATGATTTATGCTATACTATCAATTGGACTAATAGGATTTATTGTATGAGCACATCACATATTTACAGTAGGAATGGACGTCGATACACGAGCATATTTCACTTCAGCTACTATAATTATTGCTGTACCAACTGGAATTAAGGTATTTAGATGATTAGCAACATTATACGGAACTAAATTTAAATTTAATCCACCATTATTATGAGCTTTAGGATTTATTTTCCTATTTACAATTGGTGGACTAACAGGATTAGTTCTTGCAAATTCATCCCTTGATATTGTACTACATGATACTTATTATGTAGTTGCCCACTTCCACTATGTTTTATCTATGGGTGCTGTATTTGCAATTATAGGAGGTGTTATTCAATGATATCCATTATTTACAGGTTTAACTATAAACAGAACATGATTAAAAATTCAATTCACAATTATATTTATTGGAGTAAATTTAACCTTCTTCCCTCAACACTTCCTAGGATTAGCTGGAATACCTCGACGATACTCCGATTATCCAGATGCATATACATCTTGAAATGTTGTATCAAGAATCGGGTCTACAATTTCAATTGTTGGAATCATTATATTTATTGTAATCATATGAGAAAGAATGATTACAAACCGAGCAGTTTTATTTAGAGCTAATATAAGTAGATCAACTGAATGATTACAAAATAACCCTCCTGCTGAACACAGTTACTCAGAATTACCATTAATTTCTAGA---ATGGCAACATGATCAAATTTATCACTTCAAGATGGAGCTTCCCCATTAATGGAGCAACTATCATTTTTTCACGATCATACTATAGTAGTATTACTACTAATTACTGTAATTGTAGGATATGCATTAAGCTATATATTAGTAATTGCATATACTAACCGAAATATACTTCACGGACATCTAATTGAAACAATCTGAACAGCATTACCAGCCATCACATTAATTTTTATTGCACTACCATCTCTACGCCTTTTATATTTATTAGATGACTCCGTAGATGCAATAATCACGATTAAGACAATTGGACGACAATGATACTGAAGCTATGAATACTCAGACTTTATAAATGTAGAATTTGATACGTATATAACTCCAGAAAGAGATCTAGAAATTGACGGATTCCGACTACTAGATGTTGATAATCGAACAATTTTACCTATAAATACAGAAGTACGAGTATTAACAAGAGCATCCGACGTTTTACACTCATGAGCTGTGCCAGCATTAGGTGTTAAAATTGACGCCACACCAGGACGATTAAATCAAGGAACATTTACAATAAACCGACCAGGATTA---TTTTTCGGTCAATGTTCAGAAATTTGTGGAGCTAATCACAGATTTATACCAATTGTAATTGAAAGTACATCAGTAAATCTATTTATTAAATGATTATCTAAGATAATCATTCCTCAAATATCACCACTCATATGATTTTCTCTATTCATTATATTCTCTATTGTGTTAATTTTATTCAATCAAATAAATTTTTTCTCATTCAAACCATCACCTATTAAAAGTGCAGAAAAAGGAACAGTAATAACAAAGAATTTA---ACCTGAAAATGAATGATAACAAATCTATTTTCAACATTCGATCCATCAACTAATATTTTCAGCCTATCATTAAACTGAACTAGAACATTCCTAGGATTATTATTAATTCCATCTCTATTTTGATTAACACCATCACGAATTAACATTATCTGAAATAAAATTAATTTAACATTACATAATGAATTTAAAACACTGTTAGGACCTAAATCATTCAATGGAACTACATTTATTTTTATTTCAATCTTTATTATAATGTTATTTAATAATTTCATAGGATTGTTCCCGTATATTTTCACTAGAACTAGTCATCTAGCTTTAACGTTTGCCATTGCTTTACCTATATGATTAAGATTTATATTATTTGGGTGAATTAATCATACTAATCATATATTTGCCCATCTGGTGCCACAGGGTACTCCTCCAGCTCTAATATCATTTATGGTTTTAATTGAAACA---------------------------------------------------------------------ATTAGAAATGTCATTCGACCGGGTACCCTCGCAGTTCGATTAGCCGCAAATATAATTGCTGGACACCTTTTACTAACACTATTAGGTAATACAGGGCCATCCATAGCAATGAATTTAATCTCACTACTAATTGTTGGACAAATACTATTATTAATCTTAGAGTCAGCAGTAGCAATAATTCAAGCTTATGTATTCTCGATTCTAAGAACATTATATTCTAGAGAAGTTTATATGTTAACAACACACTCAAATCATCCATTTCACTTAGTAGATTATAGACCATGACCCTTAACGGGAGCAATCGGAGCAATAGTCCTAGTTTCAGGATTAGCTAAATGATTTCATTTATTTAATATTAACCTTTTTATCATTGGATTTGCAATTACATTACTTACAATAATTCAATGATGACGGGATGTAGTTCGTGAAGGAACATACCAAGGATTACATACAGGATTTGTATCAATTGGCCTGCGATGAGGAATAATCCTATTTATTGCATCTGAAGTTCTATTCTTCGTTTCATTCTTTTGAGCTTTCTTCAGAAGAAGTCTTGCTCCAACCATTGAACTTGGTATATTATGACCACCAATAGGAATTCAACCATTCAATCCTATACAAATTCCCTTACTTAATACAGCAATTCTTCTTGCTTCAGGAGTAACTGTAACATGAGCACATCATAGTCTTATAGAATCTAATCATACACAAGCATTACAAGGATTATTTTTTACAGTACTACTAGGAATATATTTCACAATACTACAAGCATATGAATACTGAGAAGCACCATTCACTATTGCCGATGCAGTTTATGGATCAACATTCTTTGTAGCCACAGGATTCCACGGACTACACGTAATTATTGGAACCATTTTCCTATCAACATGCTTACTC------CGACATTCAATAAATCAATTCTCCCCTAGCCATCATTTTGGATTTGAAGCTGCAGCATGGTACTGACACTTTGTAGATGTAGTATGATTATTCTTA---TATATTTCGATTTACTGATGAGGTAGA------------------------ATTCTTATTTTATCAACAAGACTTGCCATTAGATTCATTATCCCAATAATTGTAATAGTACTTGCTACCATATTATCAAAAAAATTAATTAACGACCGAGAAAAAAGTTCGCCATTTGAATGTGGATTTGATCCAAAAAGTTCAGCACGAATACCTTTTTCACTTCGATTTTTCTTAATTGCCGTAATTTTTCTCATTTTTGATGTAGAAATCGCTTTAATCCTACCAATTGTAATTATTATAAAAACATCAAATATCTTAATTTGAACTTTATCAACAATATTTTTCATCCTAGTTCTATTAGGAGGATTATATCATGAATGAAATCAAGGAGCTCTACAATGAGCAGAA---------------ATTTGTTCTTTAAGTTTTTTTTCTTTATTTTTATCTAGAACTATAATCTTTATTTTAGGTATTTATTATCTAATAATTGATTATAGAGTTTTTGTTGAATGAGAGCTTTTTAATTTAAATGGTTCTATGGTGGTTATGACTTTAATTTTGGATTGAATATCTTTAATTTTTATATCTTTTGTTATGTATATTTCTTCTTTGGTTATCTATTATAGAGAGGATTATATGTCTGGTGAAAAGAATATAAATCGTTTTATTATTATTGTTTTAATGTTTATTCTTTCAATAGGGTTTTTAATTATTAGTCCAAATTTAATTAGAATTTTATTAGGTTGGGATGGTTTAGGTTTAGTTTCTTATTGTTTAGTAATTTATTATCAAAATGTAAAGTCTTATAGTGCTGGTATATTAACTGCTTTATCTAATCGAATTGGTGATGTTGCTATTTTAATTTCAATTGCTTGAATATTAAATTTTGGTGGATGGAATTATATTTATTACTATGATTTTATTTCTAATTCTTTTGAAATAAAGGTTATTACCATATTAATTGTTTTGGCTGCTATAACTAAAAGTGCTCAAATTCCTTTCTCTTCTTGACTTCCTGCTGCTATGGCAGCTCCCACACCTGTTTCTGCTTTAGTTCATTCTTCTACTTTGGTTACTGCAGGTGTTTATTTATTAATTCGATTCAGTCCAATATTGGATACTTATAATTGTGGTTGATTTCTTTTGTTAATTGGTTGTATAACTATATTTATGGCTGGCCTCGGGGCTAATTTCGAGTTTGATTTAAAAAAGATTATTGCTCTTTCTACTTTAAGTCAGCTTGGTTTGATAATGAGAATTTTGGCGATAGGTTACCCTAAGTTAGCTTTTTTTCATCTATTAGCTCATGCTTTATTTAAGGCTTTACTTTTTATATGTGCAGGTTCAATAATTCATAATTTAAGGGATTCTCAAGATATTCGTTTTATGGGTTCAATTGTTAATTTTATACCTTTAACTTCTGTTTGTTTT------------AATGTTTCAAGACTATCTTTATGTGGTATACCTTTTTTGGCTGGTTTCTATTCTAAGGATTTAATTCTTGAGATGGTTTGTTTAAGATGAATTAATTGTTTAATTTTTTTCTTGTACTTTTTTTCAACAGGTTTAACTGCTTCATAT---TCTTTTCGTTTATTTTATTATTCTATGTCCGGTGATAATAATTTTTATTCTAGTTTTTCATTTGATGATAATGGTTATTATATTTCTTTTGGTATAATTGGTTTATTGTTTGTTGCTGTTTTTGGTGGTAGACTTTTATCTTGATTAATTTTTCCTGTTCCTTATGTAATTGCTTTACCCTATTATTTAAAGTTTTTGACTATTACTGTAGTTGTTTTAGGTTCATATTTAGGTTATTTAATTTCTAAGTCAAATTTTTCTGATGATTTATTTTCATTAAATATATTATCTTTTGTAAGATTTGCTGGTTCTATATGATTTATACCTTTTATTTCAACTAAGTTTATTAGATACTTGCCTTTAAAGTTTGGTTATTATTCATCAAAGTCATTTGATTACGGTTGAGGTGAATTATTTGGTGGTCAAGGTATATATAGTTTATTTGTTTATATTATTAATTACATTCAAGGTTGATATGATTCAAATTTTAAGATTTATCTTCTTACTTTTATTTTTTGAATATTTATTTTAGTAATAATGTTTTTT------------------ATGTTAAAGTATTTATTTATATTATGTTTTTTGATCCCTCTTTGTTTATTAGAAAATTGTTGATGGTTGGTTCATTCATTAATATTTTTGTCTAGTTTTGTTTTTATAATTTGTGTATATTCTTATGCTGATGTAAATATAATTAGATATTATTTTGGTGTTGATTATTTTTCTTTTAGTTTAATTTTATTGAGTTTTTGAATTTGTTCTTTAATAATTACTGCAAGAGGTTCTGTTTATTTATCTTCTTATCATTCAAATTTTTTTATTTTTATGGTTTTAATTTTGATGTTAATATTATATTGTTCTTTTGCTAGATTAAGATTATTATCATTTTATATTTTTTTTGAGGCAAGATTGGTTCCTACTTTACTTTTGATTTTAGGTTGAGGTTACCAGCCAGAGCGTTTACAGGCTGGTGTGTATTTGATTTTTTATACTTTAATTGCAAGATTACCTTTATTATTAGTTTTATTTAAGGTCTATGATTATGCGAATACTCTTTATTTTCCTTTGTTGGTTGAT---TTTGGTTCTTCTTATTTTATGTTTTATGTTTTTATAATTTTAGCTTTTTTAGTTAAGATGCCAATATTTTTAGTTCATCTTTGACTTCCAAAGGCCCATGTTGAGGCACCTATTTCTGGTAGAATGATTCTTGCTGGTGTATTATTGAAGTTAGGAGGTTATGGTATTTTTCGTGTTATGAAGGTTATTTCTTATTTAGGTCTTAAGTTTAATTATTTTTGGTTGTCTTTAGGTTTATCTGGTGGTGTTATTGTTAGATTTATTTGTTTTCGTCAAGTTGATTTAAAGTCTTTAATTGCTTATTCTTCTGTTGCTCATATAAGAATGGTTATTGGTGGTTTAATAACTATAAATTGATGAGGTTGTGTTGGTTCTTTGGCATTAATGGTTGGTCATGGTTTATGTTCATCTGGATTATTTTGTTTATCAAATATTATTTACGAGCGTTTGGGTAGACGAAGATTACTAATTAACAAGGGTATAATTAATCTTATACCTAGAATAGCACTTTGATGATTTCTTTTAAGATCATCAAATATAGCGGCTCCTCCTTCCTTAAATTTGGTAGGTGAAATTAGTTTATTAAATAGAATTATATCTTGATCTTCTTTTAGATTTTTGGCTTTAATTTTTTTATCTTTTTTTAGTGCTGTTTATACTTTGTATATATATTCTTATTCTCAACATGGTTCTTATTATGCTGGTGTTTTTACTTGTTCTCTTGGTTATTTACGTGAATATCATCTTTTATTGTTGCATTGACTTCCTTTAAATATTCTTTGTTTAAAGGGTGAATATTTTTTTGTTATGTTTATATTTTCTATTTTTACTTCTTTATTAGTATATTTTGCTGGTGTTTATGTTTTTTCATCTAAACGAAAGCATTTATTGATGGTTTTGTTGAGATTAGAATATATTGTACTTTCTTTATTTATATTAATTATTGTTTATCTTATTGAATTTGATTATGATTATTTTTTTCCAGTTATTTTTTTGGTTTTTTCTGTTTGTGAAGGTGCTTTGGGTTTATCAATTTTGGTTTCTATAATTCGTTCTCATGGAAATGAT---TTTTTTAATTCTTTTGGATTATCTTTATGTATGGTTAAAATAACAATTATAGCACTATCAAATGTATTAAATATTAACTTTATTAAGTTAAGCCATCCCATATCAATAATATTATTTATTATTTTACAAACTTTCCTTGTTGGTTTAATAACAGGCACAATTATAGAAAGATTTTGATTATCATATATCTTGTTCTTAACCTTCCTTGGTGGTATACTGGTTCTATTCATTTATATTACAAGAATTGCATCAAATGAAATATTTCAACCCAAATCAATAACATTAATCTTTACACTTATAATATGAACAATTATAATAATAGTTTTAATTGTTATAGACAAAACAATATTTTTAGATTTCTTTAAAAATACTGAAACTACAAATATT---AACAGATCAATTAATTATCAAGAAATAACAATATCTTTAGAGAAACTTTATAATAATCCTACATTTATTATTACA---ATAATAATAATAATTTATTTATTCCTTGCACTACTTGCAGTAGTGAAAATTACTAATATTAATCAAGGTCCTATTCGTAAAATAAGT---ATGAACAAACCCTTACGATTAAGACATCCTTTAATTAAAATTCTTAATAATTCTTTAGTAGATTTACCAGCACCTACTAATATTTCATTCTGATGAAATTTTGGATCATTACTAGGTCTATGCTTAGTTATCCAAATTGTAACAGGATTATTCTTAGCTATACATTACACATCAAATATTGAAATAGCTTTTAGTAGAGTA------GTTCACATCTGCCGTGATGTTAATAACGGTTGAATTATTCGAACAATACACGCAAACGGAGCATCAATATTCTTTATTTGTATTTACCTTCATGTAGGACGAGGGATTTATTATGGATCTTATATGTATATACACACATGAATGATCGGAACAGTAATTCTATTCTTAGTTATAGCAACTGCATTTATAGGTTATGTATTACCATGAGGACAAATATCATTTTGAGGTGCAACAGTAATTACTAATTTATTATCAGCAATCCCTTATCTTGGGACAGAATTAGTTCAATGAGTTTGAGGAGGGTTTGCTGTAGATAATGCAACATTAAACCGATTTTTTACATTTCATTTTGTTTTACCATTTATCATTGCAGCGATAGCTGCAATTCACTTGTTCTTTTTACATCAAACTGGTTCAAATAATCCATTAGGATTAAATGGGAATATTGAAAAGATTCCATTCCATCCCTATTTTACTTTTAAGGATCTAATTACAATTGTATTAATAACATCTTTACTAATTATACTTTGCTTAATTAATCCTTATCTACTAGGTGATCCAGATAATTTTGTACCAGCAAACCCGTTAGTAACACCAGTACATATTCAACCAGAATGATACTTCCTATTTGCATACGCAATTTTACGATCAATTCCTAATAAATTAGGAGGTGTCATTGCATTATTTCTATCAATTAGTATTTTAATAGTATTACCATTCTACAATAAAACTCCATTCCGAGGAATTCAATTTTATCCAATTAATCAAGTTCTATTCTGAATTATAGTTGTTGTAGTTTGTTTACTAACATGAATTGGAAAACGACCAGTTGAAGAACCCTACATTATAACAGGGCAAATCCTAACAGTTATTTACTTTACATATTTCCTAATTAATGTCCATGTAGCTAATGCATGAGACAATTTAATTAAAAAT------------ATACTTTATGATTTATTAATATTTGTGTTGAATTTTATTTTATTAGTTATTTGTGTTTTAATTAGAGTAGCCTTCTTAACCTTATTGGAACGAAAGGTATTAGGTTATATTCAAATTCGAAAGGGTCCTAATAAGGTTGGGTTTGTAGGTATTCCACAACCCTTTAGTGATGCTATTAAGCTAGTTTGTAAGGAGCAACCAATTCCAATTATATCAAATTATTTATTATATTATTTTTCTCCTGTTTTTAATTTAATGATTTCTTTGGCTGTTTGAGTAATTTTCCCTTATTTGACTTACATGTGTTCATTTTCTTATGGGTTTTTATTTTTTTTATGTTGTACTAGATTAGGAGTTTATACAGTAATAATTGCTGGTTGATCATCAAATTCTAATTATTCTTTATTGGGTTCACTGCGTTCCGTAGCTCAGACTATTTCTTATGAGGTGAGATTAGCTTTAATTTTATTATCTTTAATTATTTTAATTGGAAGATTTAATATATTTGATTTCATAAATTACCAGCTTTATTGCTGGTTTTTAGTTATTTCTTTCCCTTTAGCATTAGCTTGTTTTGCTTCTTGCTTGGCAGAAACTAATCGTACTCCATTTGATTTTGCCGAAGGTGAATCTGAATTAGTCTCTGGGTTTAATATTGAATATGGAGCTGGTGGATTTACTTTAATTTTTTTAGCTGAATATACAAGAATTGTTTTTATGAGTATATTGTTGGCTTTGATTTTTTTAGGTGGAGATTTCTATTCTTTTTTGTTTTTTATTAAGCTTGCTATTGTGTCTTTTGGATTTATTTGGGTTCGTGGAACTTTACCGCGTTTCCGATATGATAAATTGATATATTTAGCTTGAAAGAGCTTTTTACCTTTATCATTAAATTTTTTTATTTTTTTTATTGGATTAAAGATTTTATTGATTTCATTTATT------------------
>Spathosternum_prasiniferum_prasiniferum_NC_046532
ATGACCAACAACTCTACAAAACTTCTCTTCCTATCAACGCTGTTGGTAGGAACGATCCTGTCCATTTCATCAAACTCCTGATTTGGGGTTTGAATAGGACTAGAGATCAACTTACTTTCATTTATTCCTATACTAGCAAGAAATAAAAATATAATGATTAATGAATCATCAATTAAATACTTTATTGTTCAGGCAATAGCCTCAACAATACTATTATTTTCTATCTTGATGATTCAATTAAAAACC---CCCATTGGGTGAGAAAGACAA---ATTATCCCATCAATAATAATTAGATCAAGATTATTATTAAAAATTGGAGCTGCACCATTCCATTTTTGATTTCCTGAAGTTATAGGAGCTTCAAGATGGGTTAATTGTCTCACATTAATAACATGGCAAAAAATTGCTCCAATAATAGTTCTATCATATTGTATCCAAATAAGAACATTTATCTTTGCAATTACCATTTTTAGAATTAGAATCGGGGCACTAGGAGGTTTAAACCAAACATCATTACGTAAAATTCTAGCATATTCATCAATTAGACATTTAGGATGAATAATTAGATCACTAGTTTCAAGAGAAACTATATGAGAAATTTACTTCCTTATTTATTCAATCTTAAGAATTACCATAGTCTTAATTTTTAAACAATCAAACCTATTTTTTTTGAACCAAATATATTCAGACAGAACAATAAAACCAGAAATTAAATTTATAATACTTTTATCATTACTTTCATTAGGTGGGTTACCACCATTCCTAGGATTTTTGCCCAAATGAGTTGTTATACAATCACTAATTGAAATAAACATAACAGCAATTATAGTGATCATAGTTACATTAACAACAATTACACTATACTACTATATACGAATTAGATTTTCTGCAATAATTTTATCATATAGAGAAAATTCATGATCACTAAAAATGGTAATTAAAAAATCAAGAGTTATTTTACCAATAACAGTAACCATTTCTATTCTAGGGTTAATATTAACTTCAATGATAACAACCTTATAT---------ATCTTACCGCAAAAATGATTATTTTCAACAAACCATAAAGATATTGGAACTCTATACTTCCTATTTGGAGCATGAGCAGGAATAGTAGGAACATCAATAAGAACAATTATTCGAGCCGAGCTTGGGCAACCAGGATCATTAATTGGAGATGATCAAATTTATAACGTAATTATTACAGCACACGCATTTGTAATAATTTTTTTTATAGTAATACCTATCATAATTGGAGGGTTTGGAAATTGACTCGTTCCCTTAATAATTGGTGCACCAGATATAGCATTTCCACGAATAAATAATATAAGATTTTGATTATTACCACCATCATTAACACTTTTAATTACTTCTTCTATAGTTGATATAGGAGCAGGTACAGGATGAACAGTTTACCCACCTCTAGCAGGAGCTATTGCCCATGGAGGAGGATCCGTTGATCTAGCCATTTTTTCCCTTCATTTAGCTGGTGTATCTTCTATTTTAGGAGCAGTTAATTTTATTACTACAGCAATTAATATACGATCTGAAAGTATAACCCTAGATCAAACACCATTATTTGTTTGATCAGTTGCTATTACAGCACTATTATTACTTCTATCATTACCTGTCTTAGCAGGAGCTATTACAATACTATTAACTGATCGAAATTTAAATACATCCTTTTTTGACCCTGCTGGTGGAGGAGATCCAATTCTTTATCAACATTTATTCTGATTCTTTGGTCATCCCGAAGTTTACATTTTAATTTTACCAGGATTTGGTATTATTTCTCATATCGTTTGTCAAGAAAGAGGAAAAATTGAATCATTTGGAACACTTGGAATAATTTATGCAATATTATCAATTGGACTTATAGGATTTATTGTATGAGCACATCATATATTTACAGTAGGAATAGATGTTGATACTCGAGCATACTTTACATCAGCTACAATAATTATTGCTGTACCAACAGGAATTAAGGTTTTTAGATGATTAGCAACATTATATGGAACAAAATTTAATTTTAACCCACCTCTATTATGAGCATTAGGATTTATTTTTCTATTCACAATTGGGGGTTTAACAGGATTAGTACTAGCTAATTCATCCTTAGATATTGTTCTACATGACACTTATTATGTGGTTGCCCACTTTCATTATGTTTTATCTATAGGAGCAGTATTTGCAATTATAGGGGGAGTAATCCAATGATACCCCCTATTCACAGGATTAACTATAAATAATACATGATTAAAAATTCAATTCACCATCATGTTTATTGGAGTAAACCTAACCTTCTTCCCTCAACATTTCCTAGGATTAGCAGGAATACCACGACGTTATTCTGACTATCCAGATGCATATACATCTTGAAATGTACTTTCAAGAATTGGATCTACAATTTCAATTGTAGGAATTATTATATTTATTATTATTATATGAGAAAGAATAATTACAAACCGAACAGTTATATTTAGAGAAAATATAAGAAGATCAACAGAATGACTTCAAAATAATCCACCAGCAGAACACAGATATTCAGAATTACCATTAATTTCTAGA---ATGGCAACATGATCAAATTTATCCCTCCAAGATAGAGCTTCACCACTTATAGAACAATTATCATTCTTTCATGACCATACAATAGTAGTATTATTAATAATTACAGTAATTGTAGGATATTCTCTTGCTTATATATTTACAATTAAATTTTCAAATCGAAATATACTTCATGGTCACCTAATTGAAACTGTTTGAACAGCACTACCTGCCATCACATTAATTTTTATTGCATTACCATCTCTACGTTTATTATACCTTTTAGATGATTCAGTAGATGCAATAATCACAATTAAAACAATTGGACGACAATGATACTGAAGTTATGAATATTCAGATTTCGTTAATGTAGAATTTGATACTTATATAACACCTGAAAATGATTTGGAAAATAATGGATTTCGACTACTTGATGTAGATAACCGAACAATTTTACCAATAAACACAGAAGTACGAGTATTGACTAGAGCATCGGATGTTCTCCACTCATGAGCTGTACCGGCATTAGGGATTAAAATTGATGCTACACCAGGACGACTAAATCAAGGAACATTTACAATAAATCGTCCTGGACTA---TTCTTTGGACAATGTTCAGAAATTTGTGGAGCAAATCATAGATTTATACCAATTGTAATTGAAAGAACTTCAGTTAATTTATTTATTAAATGATTATCAAAAATAATTATTCCACAAATATCCCCACTAATATGATTTTCACTATTTATTTTATTCTCAATTGCATTAATCTTATTTAACCAAATAAATTTTTTCTCTTTTAAACAATTAACCATTGAAAAAAAAAGAAAGAAAACAACAGAAAATAAATTTTTA---AATTGAAAATGAATGATAACAAATTTATTTTCAACATTTGATCCATCAACTAATATCTTCAATTTATCACTAAACTGAATAAGAACATTTATTGGACTATTACTAATTCCATCCTTATTTTGATTAACATCATCACGAATTAATGTAATATGAAATAAATTAACCCTTACACTTCATAATGAATTCAAAACATTATTAGGAACAAGATCATTTAATGGAACAACATTTATTTTCATCTCTGTATTCGTAATAATACTATTTAATAACTTCATAGGATTATTCCCATACATCTTTACAAGAACAAGTCATTTAGCACTTACATTCTCAATTGCATTACCAATATGATTAAGATTTATATTATTTGGATGAATTAACCATACAAATCACATATTTACACACCTTGTTCCACAAGGAACTCCTCCTGCACTTATATCATTTATAGTTTTAATTGAAACA---------------------------------------------------------------------ATCAGAAATGTAATTCGACCGGGAACCTTAGCAGTTCGATTAGCAGCAAATATAATCGCTGGACATTTACTATTAACTCTTATAGGAAATACAGGACCATCAATAGCAATAAACATAATCTCAATTTTAATTTTTGGGCAAATATTACTATTAATCCTTGAATCAGCAGTTGCTATAATTCAAGCCTATGTATTTTCAATTTTAAGAACATTATATTCTAGAGAAGTTTATATGTTAACAACACATTCAAATCACCCATTTCATCTAGTTGATTATAGACCATGACCTCTTACAGGAGCAATTGGAGCAATAGTTTTAGTATCAGGATTAGCAAAATGATTTCATCTATTTAATATTAATCTATTTATCATTGGATTTTTAATTACATTATTAACTATAATTCAATGGTGACGTGATGTTACACGAGAAGGAACATACCAAGGGTTACATACAGGATTTGTATCAATTGGATTACGATGAGGAATAATCTTATTTATTGCATCAGAAGTATTATTCTTTTTTTCATTCTTTTGAGCATTTTTTAGAAGAAGATTAGCACCAACTATTGAACTAGGAATATTATGACCACCTATAGGAATTCAACCATTTAATCCTATACAAATTCCATTACTAAATACAGCAATCCTTCTTGCCTCTGGTGTTACAGTAACATGAGCTCATTATAGATTAATAGAATCAAATCATACACAAACAATACAAGGACTATTTTTTACAGTTTTACTAGGATTATATTTTACTATACTTCAAGCATATGAATATTGAGAAGCACCTTTCACTATTGCAGATGCAGTTTATGGTTCTACATTTTTTGTAGCAACAGGATTCCATGGTCTTCACGTAATTATTGGAACAATTTTTTTAACCACATGCTTAATA------CGACATCTAATAAACCAATTCTCTCCTAAACACCATTTTGGATTTGAAGCAGCAGCATGATATTGACATTTTGTTGATGTAGTATGATTATTCTTA---TACATTTCAATCTACTGATGAGGTAGA------------------------ATTTTATCTATATCAACAAGAATTATAATTAGATTTATTGTACCAATAATTGTAATACTACTAGCAACAACACTATCAAAAAAATTAATTATTGATCGAGAAAAAAGATCACCATTCGAGTGTGGATTTGACCCAAAAAGCTCGGCTCGAATACCATTCTCAATTCGATTTTTTTTAATTGCAGTAATCTTCCTAATTTTTGATGTAGAAATTGCATTAATCTTACCTATTGTAATCATTATAAAAACATCAAGAATTCTCGTATGAACAATATCAACAATATTTTTTATCATCGTACTATTAGGAGGACTTTATCATGAATGAAATCAAGGAGCTCTTCAATGAACAGAAGTGTATTTATTTTCTATTTGTTCATTAAGATTTTTTTCTTTGTTTTTTTCAAGAACTTTAGTTTTTATTTTGGGGTTGTATTATTTAATTATTGATTATAGAGTTTTTATTGAGTGGGAACTTTTTGATTTGAATGGTTCTATAGTTGTTATAACTTTAATTTTAGATTGAATATCTCTTATTTTTATATCTTTTGTTATATATATTTCTTCTTTGGTTATTTATTATAGAGAGGATTATATATCTGGTGAAAAGAATATAAATCGTTTTATCATGATTGTATTAATATTTATTTTGTCAATAGGTTTTTTAATTATTAGACCAAATTTAATTAGAATTTTGTTAGGATGGGATGGTTTAGGATTGGTTTCTTATTGTTTAGTAATTTATTATCAGAATGTAAAATCTTATAGTGCAGGCATATTAACTGCCTTATCTAATCGTATTGGGGATGTCTCTATTTTAATTTCTATTGCATGAATATTAAATTTTGGTGGTTGAAATTATATTTATTATTATGATTTTATTTCTAATTCTTTTGAAATAAAGTTAATTACTATATTAATTATTCTTGCTGCTATAACTAAGAGAGCACAAATTCCTTTTTCATCTTGATTGCCTGCGGCTATGGCTGCTCCTACTCCTGTTTCTGCTCTTGTTCATTCTTCTACTTTAGTAACTGCTGGTGTTTATTTATTAATTCGCTTTAGTCCTATGTTAGAAATTTACAATTGTGGTTGATTCTTATTATTAATTGGTTGTATAACTATATTTATGGCTGGTCTTGGTGCGAATTTTGAGTTTGATTTAAAAAAGATTATTGCTCTTTCTACTTTAAGACAACTTGGTTTAATAATAAGAATTTTATCAATGGGTTATCCAAAATTAGCTTTTTTTCATTTGTTAGCTCATGCTTTATTTAAGGCTTTATTATTTATGTGTGCAGGTTCTATAATTCATAATTTGAAGGATTGTCAGGATATTCGTTTCATAGGTTCAATTGTAAATTTTATACCTTTAACTTCTGTTTGTTTT------------AATGTTTCAAGATTATCACTATGTGGCATACCTTTTCTAGCTGGTTTTTATTCAAAGGATTTAATTTTGGAGATGGTTTGTTTAAGATGAATTAATTGTTTAATTTTTTTTTTATTTTTTATTTCAACTGGTTTAACAGCTTCTTAT---TCTTTTCGTTTATTTTATTATTCAATAATTGGTGATAATAATTTTTATTCTAGTTTTTCTTTTGATGATAGGGGTTATTACATTTCTTTTGGTATATTAAGTTTATTATTTGTTGCTGTTTTTGGTGGTAGACTTTTATCTTGATTAATTTTTCCTATTCCTTATTTTATTGTTTTACCTTATTATTTAAAGTATTTGACTATTTTTGTGGTGTTATTAGGTTCTTATATTGGTTATCTTGTTTCTAATTTGGATTCCTCTCAGGGTTTATATTCTTTAAGTATATTTTCTTTTTTTAGATTTTCTGGTTCTATATGATTTATGCCTTTTATTTCAACTAAATTAGTTAGATATTTGCCATTAAAAATGGGTTATTATTCTTCAATTAGTCTTGATTATGGTTGAGGTGAATTATTTGGTGGTCAGGGTTTATATAATTTATTTACTTTTTTTATTAATTATATTCAGTGTTGATTTGACTATAATTTTAAGATTTATCTTTTAACTTTTATTTTTTGAATATTTGTTTTAGTTTTAATATTTTTTATATAT------------ATGTTAAAGTTTATTTTTATGGTTGTTTTTTTGATTCCTCTTTGTTTTTTAATAAATTCTTGGTGGTTGGTTCATTCTTTAATATTTTTATCTAGTTTTTTCTTTATAATTTTTTGTTATTCTTATTGTGATGTAAATATAATTAGATATTATTTTGGGGTTGATTATTTTTCTTTTATATTGATTTTATTAAGTTTTTGGATTTGTTCTTTAATATTAACTGCTAGAAGTTCGGTTTATATTTCTAATTATTATTCTGGGTTTTTTATTTTTATGGTTTTGTTTTTAATAATTATGCTTTATTGTTCATTTTCTAGATTAAGTTTACTTTCTTTTTATATTTTTTTTGAGTCTAGATTAGTTCCCACTTTATTTTTAATTTTAGGGTGAGGTTATCAGCCAGAGCGTCTTCAGGCTGGTATTTATCTTATTTTTTATACTTTGGTTGCTAGATTACCTCTATTATTGGTTTTATTTAATGTTTATTATTTTTCTGGTACTCTTTATTTCCCTTTGTTGTTAGAT---TTTGGTTCTTATTATTTAATATTTTATGTCTTTATGGTTTTGGCATTTTTAGTTAAAATACCCATATTTTTGGTTCATTTGTGACTTCCTAAGGCTCATGTTGAGGCACCAATTTCTGGTAGAATAATTCTTGCTGGTGTATTATTAAAGCTTGGGGGTTATGGTATTTTTCGTGTAATAAGGATTATTTCTTTTATAGGTGTAAGATTAAATTATTTTTGGTTATCTTTAAGTTTAATAGGTGGTGTTATTGTAAGTTTTATTTGTTTTCGTCAAGTTGATTTAAAATCTTTAATTGCTTATTCTTCTGTTGCTCATATGAGAATGGTAATTGGGGGTTTAATAACTATAAATTGATGGGGTTGTATAGGTTCTTTATCATTAATGGTTGGTCATGGTCTTTGTTCATCTGGTTTATTTTGTTTATCAAATATTATTTATGAACGTTTAGGTAGTCGTAGATTAATGATTAATAGGGGTATAATTAATTTTATACCTAGAATGGCTTTTTGATGATTCTTATTAAGTTCTTCAAATATAGCTGCTCCTCCTTCTTTAAATTTAGTTGGTGAATTAAGATTATTGAATAGAATCATATCATGGTCTTCTTACATATTTATTGCTTTAATTTTTATTTCTTTTTTTAGTGCTGTTTATACTTTATACATGTATTCTTATTCACAACATGGTTCTTATTATTCTGGTGTATTTACTTGTTCTTTGGGTTATTTTCGTGAATATCATCTTTTACTTTTACATTGACTTCCTTTAAATATTTTATGTTTAAAGGGTGAGTATTTTTTTGTTATGTTTATTTTTTCTATTTTTACTTCTTTATTAATTTATTTTTCTGGTGTTTATGTTTTTTCTTCAAAACGTAAGCATTTATTAATGGTTCTATTAAGTTTAGAATATATTGTTCTTTCTTTATTTTTATTAATTATTATTTTTCTTATTGAATTTAATTATGATTATTTTTTTCCAGTTATCTTTTTGGTTTTTTCTGTTTGTGAGGGTGCTTTAGGTCTTTCTATTCTTGTCTCTATAATTCGTTCTCATGGAAATGAT---TTTTTTAATTCTTTTTCTTTATCTTTATGTATGATTAAAATAATAATTTTAACTTTATCAAATGTAATAAATTTTAATTTTACTAAATTAAGACACCCTATATCTATAATATTATTTATTATCTTTCAAACTCTTCTTGTTGGACTAATAACAGGAATAATAACAGAAAGATTCTGACTATCATATATTTTATTTTTAACTTTTCTTGGAGGGATATTAGTTCTATTTATTTATATTACAAGAATTGCATCAAACGAACTTTTTCAACCCAAATCATTAACCTTAATTTTCTCTGGAATTTCATGAATAATTATTTCATTTATTTTTATTTTTATAAATAGTACTATATTTATAGATTTTTTTAAAAATTCAGAAACTATAAATATTACGAATGAATCAATTTCTTTTCAAGAAATAACATTATCACTTATAAAATTGTATAATAACCCAACAGTTGTTATTACA---ATAATAATAATAATTTATTTATTTCTTGCACTACTAGCAGTAGTTAAAATTACTAATATTAATCAAGGACCCATTCGTAAAATAAGA---ATGAACAAACCAATCCGATTAAGACACCCACTAATTAAAATTATTAATAATTCTTTGGTTGACCTGCCAGCACCCACTAATATCTCATTCTGATGAAATTTTGGATCACTATTAGGTTTATGTTTAGTAATTCAAATTGTAACTGGATTATTCTTAGCTATACATTACACCTCAAATATTGAAATAGCATTTAATAGAGTA------GTTCACATCTGTCGAGACGTAAATAATGGATGAATTATTCGAACACTTCATGCAAATGGAGCATCTATATTTTTTATTTGTATTTATTTGCATGTAGGACGAGGAATTTACTATGGATCATATATATTTATGCATACATGAATAATTGGAACAGTAATTTTATTTTTAGTTATAGCAACCGCATTTATAGGTTATGTTTTACCTTGAGGTCAAATATCATTTTGAGGGGCCACAGTAATTACAAATTTACTATCAGCTATTCCATACTTAGGAACAGATCTTGTTCAATGAGTATGAGGAGGATTTGCAGTAGATAATGCAACATTAAACCGATTTTTTACATTTCACTTTGTATTACCATTTATAATTGCTGCTATAGCAGCAATTCATTTATTTTTTCTCCACCAAACAGGATCTAATAATCCACTAGGATTAAATGGAAATATTGAAAAAATTCCATTTCACCCATACTTTACATTTAAGGATTCAATCACCTTCGTTATTATAACATCAACCCTTATTTTATTATGTTTAATTAATCCTTATTTATTAGGAGACCCAGATAATTTTATTCCTGCTAACCCATTAGTTACACCAGTTCATATTCAACCAGAATGATACTTCCTATTTGCCTATGCAATTTTACGATCCATTCCTAATAAATTAGGAGGAGTTATTGCTTTATTTTTATCAATTAGAATTCTTATAATTTTACCATTCTATAATAAAACACCATTCCGAGGAATTCAATTTTACCCTATCAATCAAATCTTATTTTGAATTATAGTAGTAGTAGTATGTTTATTAACTTGAATTGGAAAACGACCAGTAGAAGAGCCTTATATTATAACAGGACAAATCTTAACAATTATTTACTTCTCATACTTTCTAATTAATATACATGTAGCTAATATATGAGATAAAATTATCAAAGAA------------ATATTTTATGACTTATTAATATTTATTTTAAATTTTGTTCTTTTAATTATTTGTGTTTTAATTAGTGTTGCTTTTTTAACTTTATTAGAGCGAAAGGTTTTAGGTTATATTCAGATTCGTAAGGGTCCAAATAAAGTAGGATTTGTTGGTATTCCTCAACCTTTTAGTGATGCTATTAAGCTTGTTTGTAAGGAGCAGCCAATTCCTATTATATCTAATTATTTACTTTATTATTTTTCCCCTGTTTTTAATTTAATAATTTCTTTAATTGTTTGAGTAATTTTCCCCTATTTAACTTATATATGTTCCTTTTCCTATGGGTTTTTATTTTTTTTATGTTGTACTAGACTGGGTGTTTATACTGTAATATTTGCTGGTTGATCTTCAAATTCTAATTACTCTTTACTTGGTTCTTTACGTTCTGTTGCTCAAACTATTTCTTATGAAGTTTCATTGGCTTTAATTTTATTATCTTTAATTATTTTAGTGGGTAGTTTTAATGTAATGGATTTTATGGTTTATCAGTTTTATGTTTGGTTTATTATTATTACTTTTCCTTTATTTTTATCTTGCTTTGCTTCTTGTTTAGCAGAAACTAATCGTACTCCTTTTGATTTTGCTGAGGGTGAATCAGAATTAGTTTCTGGGTTTAATATTGAGTATGGGGCAGGTGGATTTACATTAATTTTTTTAGCTGAATATACAAGAATTGTTTTTATGAGAATATTATTAACTTTATTTTTTTTAGGAGGTGATTTTTATTCATTTATATTTTTTGTTAAACTTGCAGTTATTTCTTTTATTTTTATTTGAGTTCGTGGTACTTTACCCCGTTTTCGTTATGATAAATTAATATATTTGGCTTGAAAGAGTTTTTTGCCTTTATCTTTAAATTTTTTTATTTTTTTTGTTGGGTTTAAAATTATATTAATTTCAATATTT------------------
>Sphingonotus_ningsianus_NC_046563
ATGTACAACAACTCTATAAAACTTCTTTTCCTATCATCATTAATGATAGGAACGATCCTGTCCATTTCCTCGAACTCTTGATTAGGAGTTTGAATAGGACTAGAGATCAACTTACTTTCCATTATTCCATTATTAACAGACAACAAAAATATAATAATTAATGAATCAGCAATTAAGTATTTTATTATTCAAGCAATAGCATCAACAATACTTCTAATTTCGATTCTACTAATTCAAATAAAATAC---ACAATATGATGAGAAAAGGAA---AATGTACCATCAATAATAATCATATCAAGAATATTATTGAAAATAGGTGCAGCCCCATTCCATTTCTGATTACCAGAAGTTATAGGATCATCTAGATGAATAAATTGCCTAATCCTATTAACATGACAAAAAATTGCCCCAATAATAACACTATCATATTGTATTAAAATAAGAATATTCACATTTTCAGTAATTATAGCAAGAATTATTATTGGAGCTATAGGAGGGCTAAATCAAACATCATTACGGCAAATTATAGCATACTCATCAATTAGACATCTAGGCTGAATAATTAGATCAATAATTATTAGAGAAAACACATGAGAATTATACTTCTATATTTACCTTCTATTAAATACAGTAATAGTATTAATATTCAGAAGCATAAAATTATACTTCCTAAATCAAGTTTATCTTTCAGGAAACATGAAAACAGAAATTAAATTCATAATAATATTATCACTTTTATCACTAGGTGGACTACCACCCATACTAGGATTCTTACCAAAATGAATTGTAATTCAATCACTAGTTGATAACAACATAACAACAATGATGTTTCTAATAGTAACATTCACAACCATCACACTATACTATTACATACGAATTAGATTTTCAGCAATTATTATATCTCATACCGAAAACTCATGATCAGTAGACATTAAAAGTAACAAATCAAAAATAATTTTACCTTTAATGACAACAATTTCAATAATAGGATTAATTTGTACATCAAACTTCATATTATTTTAC---------------CCGCAAAAATGACTATTCTCAACAAATCATAAGGACATTGGAACCCTATATTTTTTATTCGGTGCATGAGCAGGAATAGTAGGAACATCAATAAGTATAATTATTCGAGCAGAACTAGGACAACCAGGATCTATAATTGGAGATGATCAAATCTATAATGTAATTATTACAGCACACGCATTTGTTATAATTTTCTTTATGGTCATGCCAATCATAATTGGAGGATTTGGAAATTGATTAGTACCACTAATAATTGGTGCACCAGATATAGCATTTCCACGAATAAACAATATAAGATTCTGATTATTACCACCGTCATTAATTCTTCTGCTTTCATCCTCAATGGTAGATAATGGAGCTGGTACAGGTTGAACAGTTTACCCTCCACTCGCTGGAGCCATTGCGCATGGGGGTGCATCCGTAGACCTAGCCATTTTCTCATTACATCTAGCAGGTATTTCATCAATCCTAGGAGCAGTAAACTTTATTACAACAGCAATTAATATACGATCAGATAGTATAACTATAGACCAAACACCATTATTTGTATGATCAGTAGCAATTACAGTTTTATTATTACTACTATCACTACCTGTCTTAGCAGGAGCAATTACAATACTATTAACTGACCGAAACTTAAATACATCATTCTTTGACCCTGCAGGAGGAGGAGATCCAATCCTTTATCAACATTTATTCTGATTTTTTGGTCACCCAGAAGTTTATATTTTAATTCTACCAGGATTTGGTATTATCTCACATATTGTTTGTCAAGAAAGAGGAAAAATTGAATCATTCGGAACATTAGGAATAATCTACGCAATATTATCAATTGGACTAATAGGATTCATTGTATGAGCACATCATATATTCACAGTGGGAATAGACGTTGATACACGAGCATACTTCACATCAGCAACCATAATTATTGCAGTACCAACAGGGATTAAGGTATTCAGATGATTAGCAACACTATATGGAACAAAATTCAAATTTAATCCTCCCCTTCTCTGAGCCCTAGGATTCATTTTCCTATTTACAATAGGAGGATTAACAGGCCTAGTACTAGCTAACTCATCACTAGACATTGTATTACATGATACTTACTATGTTGTAGCTCACTTTCATTATGTATTATCAATAGGAGCAGTATTTGCAATTATAGGAGGAATCATTCAATGATATCCATTATTTACAGGATTAACAATAAACAATAAATGATTAAAAATTCAATTCTCTATTATATTTATTGGAGTTAACTTAACCTTCTTCCCACAACACTTCCTAGGACTAGCAGGAATACCACGACGATATTCAGATTATCCAGACGCTTACACATCATGAAATGTTATTTCAAGTATTGGATCAACTATCTCAATTGTAGGAATCATCATATTTATTCTAATTATATGAGAAAGAATAATTAAAAACCGAACAGTTATATTTAGAGTAAACATGAGAAGATCAACAGAATGATTACAAAATAATCCACCTGCAGAACACAGATATTCAGAGCTACCACTAATTAATAAG---ATGGCAACATGATCAAACTTATCATTACAAGACGGGGCCTCCCCTTTAATAGAACAATTATCATTTTTCCATGATCACACTATAATTGTTCTACTGTTAATTACAGCAATTGTAGGATATTCACTAAGATATATACTAATAATAAATTACACAAACCGAAATATATTACATGGACATCTAATTGAAACCATCTGAACAGCTCTCCCAGCCGTAACATTAATTTTTATTGCACTACCATCTCTACGACTATTATATTTACTTGATGATTCATCTAATGCATTAATTACCATTAAAACAATTGGACGACAATGATACTGAAGCTATGAATATTCAGACTTTATTAATGTTGAATTTGACACCTACATAACACCAGAAAAAGACCTAGAAATTGATGACTTTCGACTTCTAGAAGTAGACAACCGAACCATCCTACCTATAAATACAGAAGTACGAGTATTAACTAGAGCATCAGATGTTCTACACTCATGAGCAGTTCCAGCCTTAGGAATCAAAATTGATGCTACACCTGGACGATTAAACCAAGGAACATTCTTAATTAATCGTCCAGGATTA---TTTTTTGGACAATGCTCTGAAATCTGTGGAGCAAACCATAGATTTATACCAATCGTAATTGAAAGAACATCAGTAAAATTATTCATCAAATGATTATCTAACATAATAATCCCTCAAATATCGCCTTTAATATGATTTTCACTATTCATTATATTTTCAATTACAATAATTGTGTTTAATCAAATAAACTTCTTCTCATACAAACCAAGAATAATTAAAAGAATCGAAAAA---ACAATCAAAAAAGAGAACATA---AATTGAAAATGAATGATAACAAATTTATTCTCCACATTTGATCCATCTACTAACATTTTCAATTTATCATTAAATTGAACTAGAACATTTTTAGGATTATTATTAATTCCATCAATATTCTGATTAATACCATCACGAATTAATATTTTATGAAATAAATTAAACTTAACATTACACAATGAGTTTAAAACTCTATTAGGTCCAAAATCATTCCATGGGTCAACATTTATTTTTATTTCAATCTTTATTATAATACTATTCAATAACTTTATAGGATTATTCCCATATATTTTCACAAGAACAAGACACATAACATTAACATTTACAATCGCATTACCAATATGAATAAGATTCATATTATTTGGTTGAATTAACCATACAAATCATATATTCACTCACCTAGTTCCACAAGGAACACCAACTGCACTAATATCATTTATAGTCTTAATTGAAACC---------------------------------------------------------------------ATCAGAAATGTTATTCGACCAGGAACATTAGCAGTGCGACTAGCAGCTAATATAATTGCTGGACATTTATTATTAACACTTCTAGGAAATACAGGCCCATCATTAACAATAAGAACTATTTATATTTTAATTATTGGACAAATACTACTATTAATTTTAGAATCAGCAGTAGCAATAATTCAAGCATACGTATTTTCAATTTTAAGAACATTATATTCAAGAGAAGTTTATATGTTAACAACTCACTCAAACCACCCATTTCACATAGTAGATTACAGACCATGACCACTCACCGGAGCAATTGGAGCAATAGTAATAGTATCAGGACTAGCAAAATGATTTCATATATATAATATTAACTTACTTATTATTGGAATAACAATTACAATTCTAACAATAATTCAATGATGACGAGACGTAATTCGAGAAGGAACATTCCAAGGATTACACACTAAATTCGTTTCAATAGGATTACGATGAGGAATAATTCTATTCATTGCATCAGAAGTCCTATTTTTTATATCTTTCTTCTGAGCATTCTTTAGTAGAAGATTAGCACCAACAATTGACCTAGGAATAATATGACCACCAATAGGAATTCAACCATTCAACCCAATACAAATTCCATTACTTAATACAGCTATTCTACTCGCATCAGGTGTCACAGTAACATGAGCACACCACAGAATTATAGAATCTAACCATTCACAAGCAACACAAGGATTATTTTTCACAGTACTTCTAGGAATATACTTTACAATACTACAAATATATGAATATTGAGAAGCACCATTTACCATTGCTGATGCAGTTTATGGATCAACATTCTTTGTTGCAACAGGATTCCATGGATTACATGTAATTATTGGTACATTATTCTTAATAACATGTCTAATA------CGACATTTAATAAATCAATTCTCACCAAATCACCACTTCGGATTTGAAGCAGCAGCATGATATTGACACTTTGTAGACGTAGTATGATTATTCCTT---TACCTTTCAATTTACTGATGAGGTAGA------------------------ATTATAATTTTAATAACAAGAATTTCTATTAGATTTATCCTACCAATACTTGTAATAACAATCGCAACAATCCTATCAAAAAAATCAATTAATGATCGAGAAAAAAGATCACCATTCGAATGTGGATTCGATCCAAAAAGATCTGCACGAATACCATTCTCAATTCAATTCTTCCTAATTGCAGTTATTTTTCTAATTTTCGACGTAGAAATTGCACTAATTTTACCAATCGTAATTATTTTAAAAACATCAAACATCATAATATGAACCATTTCCACAATAATCTTCATTTTAATTCTTTTAATAGGACTATACTATGAATGAAATCAAGGAGCTCTTAAATGAGCAAACGTGTATTTATTTTCTATTTGTTCATTAAGTTTTTTTTTTTTATTTTTATTTAGAACTTTAATTTTTTTATTAGGTATTTATTATTTAATGTTTGATTATAGAGTTTTTATTGAGTGGGAACTTTTTAGTTTAAATAGATCAATGGTAGTTATAACATTTATTTTTGATTGAATGTCTTTGATTTTTATGTCTTTTGTTATGTATATTTCTTCTCTTGTTATTTATTATAGAAATGATTATATACATAATGAAAAGAATATTAATCGTTTTATTATAATTGTTTTAATATTTATTTTTTCTATGGTTCTTTTAATTATTAGTCCAAATTTAATTAGTATTTTATTAGGTTGAGATGGTTTAGGTTTAGTTTCTTATTGTTTAGTAATTTATTATCAGAATGTAAAGTCTTATAATGCTGGTATATTAACTGCTTTATCTAATCGTATTGGTGATGTTTCTATTTTAATTTCAATTGCATGAATATTAAATTTTGGTAGCTGAAATTATGTTAATTATTATTATTTTATTTTTGATTCTTTTGAGATGAAAATTATTACTATATTAATTATTCTTGCTGCTATAACTAAGAGAGCTCAAATTCCTTTTTCTTCATGACTTCCTGCTGCCATGGCAGCTCCTACTCCTGTTTCTGCTTTGGTTCATTCATCTACTCTTGTTACTGCTGGTGTTTATTTATTAATTCGTTTTAGACCAATATTATTGACTTATAATTATGGTTGGTTTTTGTTAATGATTGGTTGTATAACTATATTTATGGCTGGGTTGGGTGCTAATTTTGAATTTGATTTGAAGAAGATTATTGCTCTTTCTACTTTAAGTCAGTTGGGTTTAATAATGAGAATTTTATCTATGGGTTATTCTGGTCTTGCTTTTTTTCATTTACTTACTCATGCTTTATTTAAGGCGTTATTATTTATGTGTGCGGGATCTATAATTCATAATTTGAGGGATTCTCAGGATATTCGTTTTATGGGTTCTATTGTTAATTTTATACCTTTAACGTCTGTATGTTTT------------AATGTTTCTAGATTATCTTTGTGTGGTATACCTTTTTTGGCGGGTTTTTATTCTAAGGATTTGATTCTTGAAGTTGTTTGTTTAAGTTGAGTTAATTTTTTAATTTTTTTTTTATATTTTGTTTCTACTGGTTTAACTGCTTCTTAT---TCTTTTCGTTTATTTTATTATTCAATGATGGGGGATAATAATTTTTATCCTAGTTTTTTCTTTGATGATAAGAGTTATTTTATTTCTTTTGGTATGATTGGTTTATTGTTTGTTGCTGTTTTTGGTGGTAGATTTTTATCTTGGTTAATTTTTCCAGTTCCTTATGTAATTGTTTTACCTTGATATTTAAAGTTTTTAACTATATTTGTTGTTATTTTGGGTTCATATCTTGGTTATTTAGTTTCTGATTTTGATTATTTTTATGGTTTATTTTCTTTAAGTTTTTTATCTTTTGTTAGATTTGTCGGTTCTATGTGGTTTATACCTTTTCTTTCAACTAATTATATCAGATATTTGCCTTTAAAGGCTGGTCATAGTTTATCAAAGTCTTTTGATTATGGTTGAGGAGAATTATTGGGTGGTCAGGGTTTATATTCTTTTTTTCTGTACATAATTGATTATATTCAGTCTTTATATGATTCTAATTTTAAGGTTTATTTGTTAACTTTTATTTTTTGAATATTTATTTTGTTTATGTTTTTTTTTATTTAT------------ATGTTAAAGTATTTGTTTATAATTGTTTTTTTGATCCCTATTTGTTTATTAGGTAATTGTTGATGATTGGTTCATTCTTTAATGTTTTTGTTAAGTTTTGTTTTTATATTTTCTGTTTATTCTTATGCTGATGTAAATATAATTGGTTACTTTTTTGGTATTGATTATTTTTCTTTTATGTTGATTTTACTTAGTTTTTGAATTTGTTCTTTAATAATTACTGCGAGAAGATCAATTTATTTATATTCTTATCATTCTAATTTTTTTATTTTTTTAGTTTTATTGTTGTTAATTACTTTATATTGTTCTTTTTCGAGTTTGAGTTTGTTGTCTTTTTATATTTTTTTTGAATCTAGATTAGTACCTACTTTATTTTTAATTTTGGGTTGAGGATATCAACCTGAACGTTTGCAGGCTGGTATCTATTTAATTTTTTATACTTTGGTTGCTAGATTACCTTTATTATTGGTTTTATTTAAAATTAATAGTGTTTTTAATACTCTTTATTTTCCATTGTTATTTGAT---TGTGGTTCTTTTTATTTTATATTTTATGTTTTTTCTATGTTTGCTTTTTTAGTTAAAATGCCTATATTTTTGTTTCATCTTTGGCTTCCTAAGGCTCATGTTGAGGCTCCTATTTCTGGTAGAATAATTCTTGCTGGGGTTTTATTGAAGCTTGGTGGTTATGGTATTTTTCGTATTATGAGGGTTATTTCTTGTTTGGGTTTATGTTTTAATTATTTTTGGTTATCTTTAAGCTTGTTTGGTGGTGCTGTTATTAGATTTATTTGTTTTCGTCAGGTTGATTTAAAGTCTTTAATTGCTTATTCCTCTGTTGCTCATATAAGAATGGTAATTGGTGGTTTAATAACTATAAATTGATGAGGTTGTATAGGTTCTTTATCTTTAATGGTTGGTCATGGTTTATGTTCTTCTGGTTTATTTTGTTTATCAAATATTATTTATGAACGTTTAGGTAGACGAAGATTATTAATTAATAAGGGTATAATTAATTTGATGCCTACTATATCTCTCTGATGATTTCTTCTTAGATCATCTAATATGGCGGCTCCTCCATCTTTGAATTTAATTGGTGAATTTAGATTGTTGAATAGAATTATTTCATGATCTCCATTTATGTTTTTAGTTTTAATTTTTTTATCTTTTTTTAGTGCTGTTTATACCTTATATATGTATTCTTACTCTCAGCATGGTTTTTATTATTCAGGTATTTATACTTGTTCTTTGGGTTATTTACGTGAATATCATCTTTTATTTTTACATTGATTCCCTTTAAACATTTTATGTTTAAAGGGGGAGTACTTTTATTATATGTTTATATTTTCTATTTTTACTTCTTTATTAATTTATGTATCTGGTGTTTATGTTTTTTCATCAAAGCGTAAACATTTATTGATGGTTTTATTGAGATTAGAATATATTGTTCTTTCTCTTTTTATGCTAATTGTTATTTTTTTGATTGAATTTGATTATGATTATTTTTTTCCTATTATTTTTTTGGTTTTTTCTGTTTGTGAAGGTGCTTTGGGTCTTTCTATTTTGGTTTCTATAATTCGTTCTCATGGTAATGAT---TTTTTTAATTCTTTTTTTTTGTGTTTATGTATGACTAAAATAATAATTATAAGAATATCAAATTTACTAAACATTAACTTTATTAAACTAAACCACCCCATATCAATAATAATAATAATTATTATTCAAACAATAATAATTGGACTAATAACAGGGTCAATGATAGAAAGATTTTGACTATCATATATTCTATTCTTAACATTCCTAGGAGGAATAATAGTATTATTCATTTACATTACAAGAATTGCATCAAATGAAATATTTAATATTAAATCAACAAACGTGTTATTATCTATTACCATAATTGTAATTTTAACAACAGTATTCTTTAACACAGAAAAAATTATATTTACAGAAATAATAAAAAATACAGAAACAATAAACACA---AGACATATAATAAACTTTCAAGAAATAACAATATCACTAACAAAATTATATAATAATCCCACACTTATTATCACA---ATTATGATAATAATTTATTTATTCATTGCATTACTGGCAGTAGTTAAAATTACAAACATCAACCAAGGACCTATTCGCAAAATAAGA---ATGAATAAACCATTACGACTTAAACACCCAATAATTAAAATCATTAATAATTCATTAATTGATTTACCAGCTCCAACAAACATTTCATTCTGATGAAATCTAGGATCACTACTAGGATTATGCTTAATAATTCAAATTATTACAGGATTATTCTTAACTATACATTATACACCCAATATTGAAATAGCCTTCAGAAGAGTA------GTTCACATTTGTCGAGATGTAAACAATGGTTGAATCATTCGAACATTACATGCTAATGGAGCATCAATGTTCTTCATCTGCATTTATCTACATGTAGGACGAGGAATTTACTATGGATCTTACATATACATAAATACATGAATAACTGGTACACTAATTCTATTTTTAGTAATAGCAACAGCATTTATAGGATATGTATTACCATGAGGACAAATATCATTTTGAGGAGCAACAGTTATTACAAATTTACTATCAGCAATCCCTTATATCGGAACAGATATTGTACAATGAGTATGAGGTGGATTTGCAGTAGATAACGCAACACTTAACCGATTCTACACATTTCACTTCGTATTACCATTTATTATTGCAGCAATAGTAATAATACATTTATTTTTCCTTCACCAAACAGGATCTAATAATCCAATTGGATTAAATAGAAATATTGATAAAATCCCATTCCATCCATACTTTACATACAAGGATACAATTACATTTATTATTTTAACCATAGCTCTAGTAATATTATGTCTTATTAATCCATACATATTAGGTGATCCAGACAATTTCGTGCCAGCCAATCCACTAGTAACACCTGTTCACATTCAACCAGAATGATATTTTCTATTCGCCTACGCAATTTTACGATCAATTCCTAATAAATTAGGAGGTGTTATTGCATTATTTCTATCAGTAAGAATCCTTATAATTTTACCATTCTATAACAAAACAAAATTCCGAGGGATTCAATTCTATCCAATTAACCAAATCCTATTTTGAATTATAGTAATTGTAGTATGCTTATTAACATGAATTGGAAAACGGCCAGTAGAAGAACCATATATTACTACTGGACAAATCTTAACAATTATCTACTTCTTATATTTCCTAATTAACATTCACATCGCAAAAATATGAGATATACTAATTAGAAAA------------ATAATATATGATTTAATTATGTTTATTTTGAATTTTCTTCTTTTAGTTATTTGTGTTTTAATTAGAGTAGCTTTTTTGACTTTATTAGAACGTAAGGTTTTAGGTTATATTCAGATTCGTAAAGGTCCAAATAAAGTTGGGTTTTTAGGTATTCCTCAACCTTTTAGTGATGCTATTAAATTAATTTGTAAGGAACAACCTATTCCTTTTATATCTAATTATTTTTTGTATTATTTTTCTCCTGTATTTAATTTAATGATTTCGTTGTTTGTTTGGTCTATTTTTCCTTATATAACTTATATGTGTTCTTTTTCTTATGGATTTTTATTTTTTCTTTGTTGTACTAGATTAAGAGTTTATACTTTAATAATTGCTGGTTGATCATCTAATTCTAATTATTCATTATTAGGTTCTTTGCGTTCTGTTGCTCAGACTATTTCTTATGAAGTTAGATTGGCTTTAATTTTACTTTCTTTAATTTTGTTAATTGGTAGATTTAACATGTTTGATTTTATGAACTTTCAGATTTATTGTTGATTTATTGTTTTTTGTTTTCCTTTAGCTTTATCTTTTTTTGCTTCTTGTTTGGCAGAAACCAATCGGACTCCTTTTGATTTTGCCGAAGGGGAGTCTGAGTTGGTTTCTGGTTTTAATATTGAGTATGGGGCTGGTGGTTTTACTTTAATTTTTTTGGCTGAGTATACTAGAATTATTTTTATGAGTATGTTATTTACATTAGTTTTTTTGGGTGGTGATTTTTATTCTTTTATTTTTTTTATTAAGCTTTCTTTAGTTTCATTTTTTTTTGTTTGGGTTCGAGGTACTTTACCTCGTTTTCGTTATGATAAACTTATATATTTAGCTTGAAAGAGTTTTTTGCCTTTATCTCTTAATTTTTTGTTTTTCTTTATTGGTTTGAGGGTTTTATTTTTTTCAATAATT------------------
>TYZH_Unclassified__TYZH
ATGAACAACAACTCTAAAAAACTTCTCTTCCTATCATCATTAATGATAGGAACGATCCTGTCCATTTCATCAAACTCCTGATTAGGAGTTTGAATAGGACTAGAGATCAACTTACTCTCGTTTACTGCCATATTAACAAATAATAAAGACGTGATAATAAATGAATCAGCAATTAAATACTTTATTGTACAAGCAATTGCATCTACAATATTACTATTTTCAATTTTGCTGATTCAAATGAAATAT---ATAATTGGATGAGAAAAACAA---TTAATTCCATCCATAATAATCTGATCAAGATTATTATTAAAAATTGGGGCCGCTCCATTTCACTTTTGATTTCCAGAAGTAATAGGAGCATTAAGATGAATTAATTGCTTAATTCTAATAACGTGGCAAAAAATTGCCCCTATAATGGCCTTATCATATTGTATCCAACTAAAAACATTTATTTTCTTAGTTAATATCTTAAGAATTTATATTGGAGCAATAGGAGGGTTAAACCAAACATCATTAAAACAAATTCTAGCATACTCGTCAATTAGTCATTTAGGATGAATAATTAGATCATTAGTTGTTAGAGAAAATGTATGAGAGCTATATTTTGTAGTTTACTCATTATTAAGACTAATTATAGTTTTGCTATTCAAAAATATAAATCTATCAATATTAAATCAAATCTATTCAGCAAATAATGTAAAAACAGAAATTAAATTCATTATGTTTTTATCGCTATTATCGTTAGGAGGATTGCCACCTTTTTTAGGATTTTTACCTAAATGGATTATTATTCAATTACTAATTGAAAATAACATGGTCACAATTATAACGATCATAGTGATATTAACAACTATTACACTATACTACTACTTACGAATTAGATTTTCAGCATTAATTTTATCACATACAGAAAATTCTTGATCACTAAGGATAAAAACTAAAAAAACAATACTAGTTCTACCTTTTATAGTAATGATTTCAACAATAGGATTAACTTGTTCATCAACACTAATTTCCTTATAC---------ATCTCACCGCAAAAATGATTATTTTCAACAAACCATAAGGATATTGGAACTATATACTTTATATTTGGAGCATGAGCTGGAATAATAGGAACGTCAATAAGAATAATTATTCGTATAGAACTTGGGCAACCAGGATCTATAATTGGAGATGATCAAATTTATAATGTTGTTATTACAGCACATGCATTTGTAATAATCTTCTTTATAGTAATACCTATTATAATTGGAGGATTTGGTAATTGACTAGTTCCACTAATAATTGGAGCACCAGATATGGCCTTTCCACGAATAAATAACATAAGTTTTTGACTTCTACCACCATCATTAACCCTTTTGATTATATCATCCATAGTTGATAGAGGTGTAGGAACAGGATGAACAGTTTATCCACCTCTTGCAAGAGCAATCGCTCATGGAGGAAGATCAGTAGACCTCGCTATTTTTTCACTTCATTTAGCTGGTATTTCATCAATTCTAGGAGCAGTTAATTTCATTACAACCGCAATCAATATGCGGTCGGAAAGAATAACACTGGATCAAACACCACTATTTGTTTGATCAGTAGCAATTACAGCACTCTTATTACTCCTATCATTACCAGTACTAGCAGGAGCAATCACCATATTATTAACTGATCGAAATTTAAATACATCATTTTTTGATCCAGCCGGAGGTGGAGACCCAATTCTTTATCAACATTTATTTTGATTCTTTGGACATCCTGAAGTTTACATTTTAATTTTACCAGGATTTGGTATTATTTCACACATTGTTTGTCAAGAAAGAGGAAAAATTGAATCATTTGGAACTCTAGGAATAATTTATGCAATATTATCAATTGGATTATTAGGTTTTATTGTATGAGCACATCATATATTTACAGTAGGTATAGACGTTGATACACGAGCTTACTTTACATCAACAACAATAATTATTGCAGTACCAACAGGAATTAAAGTATTCAGATGGTTAGCAACTCTTTATGGAACTAAATTTAATTTTAACCCACCATTATTATGAGCTCTTGGATTTATTTTTTTATTTACAATTGGTGGATTAACAGGGTTAGTTTTAGCAAATTCATCTCTCGATATTGTTCTACATGATACTTATTATGTTGTAGCCCATTTCCACTATGTCTTATCTATAGGAGCAGTATTTGCAATTATAGGAGGTATCATTCAATGATATCCTTTATTTACAGGATTAACCATAAATAAGACATGATTAAAAATTCAATTTGCTATTATATTCATTGGAGTAAACATAACATTCTTTCCTCAACACTTTCTTGGATTGGCAGGAATACCACGACGATATTCTGATTATCCAGATGCATATACATCATGAAATGTAATTTCTAGTATTGGATCTACAATTTCAATCGTAGGAATCATTATATTCATCATAATTATATGGGAAAGAATAATAACAAATCGAACAATTATATTTAGAGCCAATATAAGTAGTTCAACAGAATGATTACAAAATAATCCTCCTGCAGAACATAGATATTCAGAACTACCAATAATTTCAAGATTCATGGCAACATGATCAAACTTATCATTACAAGACGGAGCTTCACCTTTAATAGAACAATTATCATTCTTTCATGACCACACTATAATTGTACTAATTTTAATTACAGTTATTGTTGGATATTCATTAAGATATACATTAATAATCAAATTAACAAATCGAAATATATTACATGGTCACTTAATTGAAACAATCTGAACAGCATTACCAGCTATTACATTAATTTTTATTGCATTACCATCACTACGATTATTATATCTTTTAGATGACTCAGTAGATGCATTAATTACAGTTAAAACAATCGGGCGACAATGATATTGAAGATATGAATATTCAGATTTTGTAGATGTAGAATTTGATACATACATAACACAAGATAGAGATCTTGAAACTAATAGATTCCGTTTACTAGATGTTGATAACCGTACAATTTTACCAATAAATACTGAAGTTCGCATTTTAACCAGAGCATCAGACGTCTTACATTCATGGGCAGTACCTGCTCTTGGAATTAAAATTGATGCTACACCTGGACGATTAAATCAAGGAACATTTTCAATCAACCGCCCAGGATTA---TTCTTTGGTCAATGTTCAGAAATTTGTGGAGCAAATCATAGATTTATACCAATTGTTATTGAAAGCACCTCAGTAAATTTATTTATTAAATGATTATCTAAAATCATTATCCATCAAATATCTCCACTCATATGATTTTCACTATTTATTTTGTTCTCTATTACAATAATTTTATTTAATCAAATAAATTTCTTCTTCTATAAACCTAATATTATTAAAAGTATAAGAAAAATAATAATAAAAAGAAAGAATCAA---ATTTGAAAATGAATGATAACAAACCTATTCTCCACTTTTGATCCATCAACTAATATTTTTAATAGTTCATTAAACTGAACTAGAACATTTATTGGATTATTAATCATCCCTTCAATATTTTGATTTACATCATCACGAATTAACATTATATGAAATAAAATAAACTTAACCCTACATAATGAATTCAAAACATTATTAGGACCTAAATCATTTAATGGAACAACACTAATTTTTATTTCAATCTTTATTATAATATTATTTAATAATTTTATAGGACTATTTCCATATATTTTTACAAGAACTAGACATTTAGCATTCACATTCACAATCGCATTACCTATATGATTTAGATTTATATTATTTGGATGAATTAATCACACTAATCACATATTTGCCCACTTAGTTCCACAAGGAACACCACCAGCACTTATATCATTTATAGTACTAATTGAAACA---------------------------------------------------------------------ATTAGAAATATTATTCGTCCAGGAACTCTAGCTGTGCGATTAGCAGCAAATATAATCGCAGGTCACTTATTATTAACATTACTAGGAAATATAGGACCATCAATATCAGAAAATTTGATTTCAATTTTAATTATTAGACAAATAATACTATTAATTTTAGAATCAGCAGTAGCTATAATTCAAGCATATGTATTTTCAATTTTAAGAACATTATATTCTAGAGAGGTTTATATGTTAACAACCCATTCAAACCACCCATTCCATATAGTAGATTATAGACCTTGACCATTAACAGGAGCAATTGGAGCAATAGTTTTAGTTTCAGGATTAGCTAAATGATTTCATTTATTTAATATTAATTTATTTATCATCGGATTTAGAATCACATTACTAACAATAATTCAATGATGACGAGACGTAATTCGAGAAGGAACTTATCAAGGATTACATACAGAATTTGTATCAATTGGATTACGATGAGGTATAATTCTATTCATTGCATCAGAAGTATTATTCTTTCTATCATTTTTCTGAGTATTTTTTAGAAGAAGATTAGCACCAACAATTGAACTTGGGATAATATGACCTCCAATAGGAATTCAACCTTTTAATCCAATACAAATTCCTCTACTTAATACAGCCATCCTTTTAGCATCAGGAGTTACCGTAACATGAGCTCATCATAGATTAATAGAATCTAACTATACTCAAACACTTCAAGGTTTATTCTTTACAGTTTTACTAGGTTTATATTTTACAATATTACAAGCATATGAATACTGAGAAGCACCTTTCACTATTGCTGATGCAGTTTATGGATCAACATTTTTTATTGCTACAGGGTTTCATGGACTACATGTAATCATTGGAACAATCTTTTTAACCACATGTCTAATT------CGACATATAATAAATCAATTCTCACCTAACCACCATTTTGGATTTGAAGCTGCAGCATGATATTGACATTTTGTAGATGTAGTTTGATTATTCTTA---TATATTTCAATTTACTGATGAGGTAGA------------------------ATTTTAATCTTATCAACAAGAATTTTAATTAGATTTATTGTACCAATAATAATTATATTAATTGCAACAATCCTCTCAAAAAAATTAATTAATGATCGAGAAAAAAGATCACCATTTGAATGTGGTTTTGATCCAAAAAGATCAGCTCGAATACCATTTTCATTACGATTCTTTTTAATTGCAGTAATTTTCTTAATTTTTGATGTAGAAATTGCATTAATCTTACCAATTGTAATCATTATAAAAACATCAAATATTATAATATGAACAATATCCACAATATTTTTCATTTTAGTTCTATTAAGAGGATTATATTATGAATGAAATCAAGGAGCTCTACAATGAGCAGAT---------------ATTTGTTCATTAAGTTTTTTTTCATTATTTATTTCTAGAACTTTTGTTTTTATTTTAGGTATTTATTATTTAATGTTTGATTATAGAGTTTTTATTGAATGGGAACTTTTTAGATTAAATGGTTCTATGGTAGTAATAACTTTTATTTTTGATTGAATATCTCTTGTTTTTATATCTTTTGTTATATATATTTCTTCTTTAGTTATTTACTATAGAGAGGATTATATGTCTGGTGAAGTGAATATGAATCGTTTTATTATAATTGTTTTAATGTTTATTCTTTCTATAGGTCTTTTAATCATTAGTCCAAATTTAATTAGTATTTTGTTAGGTTGAGATGGATTAGGATTAGTTTCTTATTGTTTAGTTATTTATTATCAGAATGTAAAGTCTTACAGTGCTGGGATACTAACTGTTTTGTCAAATCGGATTGGTGATGTTGCTATTTTAATTTCAATTGCTTGAATATTAAATTTTGGAGGTTGAAATTATATTTATTATTATAATTTTATTTATAATTCTTTTGAAATGAAGGTTATTACTATATTAATTATTCTTGCTGCTATAACTAAAAGAGCTCAAATTCCTTTTTCTTCTTGACTTCCAGCAGCTATAGCTGCTCCTACTCCTGTTTCTGCTTTAGTTCATTCTTCTACTCTTGTTACTGCCGGGGTTTATTTATTAATTCGTTTTAGTCCAATATTAGTTGTTTATAATTTTGGTTGGTTTTTGTTATTAATTGGTTGTATAACTATATTTATGGCTGGTTTAGGAGCTAATTTTGAATTTGACTTGAAAAAGATTATTGCTCTTTCTACTTTAAGTCAACTTGGTTTAATAATGAGAATTTTGTCTATAGGTTATTTTAAACTTGCTTTTTTTCATTTATTATCTCATGCTTTATTTAAGGCTTTATTATTTATGTGTGCGGGCTCTATAATTCATAATTTAAAGGATTCTCAGGATATTCGTTTTATAGGTTCAATTGTTAATTTTATGCCTTTAACTTCTGTTTGTTTT------------AATGTTTCTAGATTATCATTATGTGGAATTCCTTTTTTAGCAGGATTTTATTCAAAGGATTTGATTTTGGATATGGTATGTTTAAGATGGGTTAATTGTTTAATTTTTTTCTTTTATTTTATTTCAACTGGTTTAACAGCTTCTTAT---TCTTTTCGTTTATTTTATTATTCTATATCAGGTGATAATAATTTTTATTCTAGTTTTTCTTTTAATGATAGAAGATATTATATTTCTTTTGGTATATTATCTTTGTTGTTTGTTTCTGTTTTTTCTGGTAGATTTTTATCTTGATTAATTTTTCCTATTCCTTATATAATTGTTTTACCTTATTATTTAAGGATTTTAACAATTATAACTGTTGCTTTAGGTTTATATTTAGGTTATTATTTTTCTAATATTAATTTTTCTTATAATTTATTTTCTTTAAATTTTTTGTCTTTTGTTAGATTTTCTGGTTCAATATGATTTATACCTTATCTTTCAACTGGTTTTATTAGATATTTACCTTTAAGGATGGGTTATTATTCATCTAAGTCTTTTGATTATGGTTGGGGTGAATTATTTGGAGGTCAGGGATTATATAGATTGTTTATTTATTTAATTAATTATATTCAGTGTTGATATGATTCAAATTTTAAGGTTTATTTATTAACTTTTATTTTTTGAATGTTTATTTTATTAATATTATTCTTTTTA---------------ATGCTAAGTTATTTATTAATAATTGTTTTCTTGACCCCTCTTTGTTTTTTATATGATTGTTGGTGGTTGGTTCATTCTTTAATGTTTTTGTTAAGTTTTATTTTTATGGTTTTTTTATATTCTTATGCTGATTTAAATATAATTAGATATAGTTTTGGTGTTGATAATTTTTCTTTTAGATTAATTTTATTGAGTTTTTGAATTTGTTCTTTAATAATTACTGCTAGAAGTTTAATTTATTTATCTTCTTATCATTCAAGCTTTTTTATTCTTATTGTATTGTTTTTATTAATTATACTTTATTGTTCTTTTTCTAGTTTAAGTTTATTATCATTTTATATTTTTTTTGAATCTAGATTAATTCCTACATTATTATTAATTTTGGGTTGAGGTTATCAACCTGAACGTTTACAAGCTGGTTTATATTTGATTTTTTATACTTTAGTTGCAAGATTACCTTTATTGTTGGTTTTGTTTAAGATTTATGATGTTTTTAAAACTCTTTATTTTCCTTTATTGGTTGAT---TTTGGTTCTTATTATTTTATATTTTATGTTTTTATTATTTTAGCATTTTTAGTGAAAATACCAATGTTTTTTGTCCATCTTTGACTTCCTAAGGCTCATGTTGAGGCCCCTATTTCTGGAAGAATAATTCTTGCTGGTGTTTTATTAAAATTAGGTGGTTATGGTATTTTTCGTGTTATGAAGATTATTTCTTTTTTAGGTATAAGGTTTAATTATTTTTGATTATCTTTAAGTTTGTCTGGTGGTGTTATTGTTAGATTTATTTGTTTTCGTCAAGTTGATTTAAAATCTTTAATTGCTTATTCATCTGTTGCTCATATAAGAATAGTTATTGGTGGTTTAATAACTATAAATTGATGGGGTTGTATAGGTTCTTTTTCTTTAATAGTTGGTCATGGTTTATGTTCTTCTGGTTTATTTTGTTTATCTAATATTATTTATGAACGTTTAGGTAGACGAAGATTATTAATTAATAAGGGAATAATAAATTTTATACCAAGAATAACTCTTTGGTGATTTCTTTTTAGATCATCAAATATAGCTGCTCCTCCTTCATTAAATTTAATAGGTGAATTAAGTTTATTAAATAGAATGATTTCTTGATCTACTTTTAGATTTTTAGTTTTAATTTTTTTATCTTTTTTTAGAGCTGTTTATACATTATACATGTATTCTTATTCACAACATGGTTCTTATTATATGGGTGTTTATACTTTTTCTTTAGGTTATTTTCGAGAATATCATTTATTGCTTTTACATTGATTTCCTTTAAATATTTTATGTTTAAAGGGTGAATATTTTTATATTATGTATATACTTTCTATTTTTACTTCTTTATTAATTTATTTTTCTGGTGTTTATGTTTTTTCTTCGAAGCGTAAACATTTACTTATGGTTTTGTTAAGATTGGAATATATTGTTCTTTCTTTATTTATGTTAATTATTATTTTTCTTATTGAGTTTGATTATGATTATTTTTTCCCTGTAATTTTTTTGGTTTTTTCTGTTTGTGAGGGAGCTTTAGGTCTTTCTATTTTGGTTTCTATGATTCGGTCACATGGAAATGAT---TTTTTTAACTCTTTTGTTTTATCTTTATGCATGATTAAAATAATTATTTTATCATTATCAAACATAATAAACATTAACTTTATTAAACTAAATCACCCAATATCAATAATAATGTTTATTATTATTCAAACTTTTATTGTTGGTTTAATTACAGGAATAATAATAGAAAGTTTTTGATTATCATATATTTTATTCTTAACATTTCTTGGTGGTATATTAGTTCTATTTATTTATATTACAAGAATTGCATCAAATGAATTATTTAAACCTAAATCCATTATTTTAGTTATTTCAATAATTATAATAATTATTTTCACATTAATTTTAGTTATTGTAGATAAAATAATATTCTTAGATTCAATTAAAAATTCAGAAACTTTGAATATT---AATAATTCAATTTATTATCAAGAAATAACTACATCTTTAGAAAAATTATATAATAAACCAACATCAATTATTACT---ATAATAATAATAATTTATTTATTTCTTACACTAGTAGCAGTAGTAAAGATTACTAATATTAATCAAGGACCTATTCGAAAAATAAGA---ATGAATAAACCTTTACGATTAAAACACCCATTGATTAAAATTCTTAATAACTCTTTAATTGATTTACCAGCTCCAACAAATATTTCATTCTGATGAAACTTTGGATCACTATTAGGATTATGCCTAGTTATTCAAATTGTTACTGGATTATTCTTAGCTATACATTACACACCTAATATTGAAATAGCATTTAGAAGAGTT------GTCCATATTTGTCGTGATGTTAATAATGGTTGAATTATTCGAACATTACATGCAAATGGAGCATCTATATTTTTTATTTGTATTTATTTACATGTAGGACGAGGAATTTATTATGGTTCATTTATATATATACATACATGAATAATTGGAACAATCATTTTATTTTTAGTTATAGCAACCGCATTTATAGGGTATGTTTTACCTTGAGGACAAATATCTTTTTGAGGAGCGACAGTAATCACAAATTTATTATCAGCAATTCCATATTTAGGGACAGACTTAGTTCAATGAGTTTGAGGAGGATTTGCTGTTGATAACGCAACATTAAACCGATTCTTTACATTCCATTTTGTTTTACCATTTGTAATTGCAGCTATAGTTGCAATCCATTTGTTCTTTTTACACCAGACAGGCTCAAATAATCCAATTGGATTAAATAGTAATATTGATAAAATCCCTTTCCATCCATATTTTACATTTAAGGATTCTATTACATTTGTAATTATAACATCCTTATTAATTATATTATGTTTAATTAACCCATATATATTAGGAGATCCAGATAATTTTATTCCAGCAAATCCACTCGTAACACCAGTACATATTCAACCAGAATGGTATTTTCTATTCGCCTATGCTATTTTACGGTCTATTCCTAATAAATTAGGAGGAGTTATTGCATTATTTATATCAATTAGTATTTTAATAATTATACCATTTTATAATAAAACAAAATTTCGTGGAATTCAATTTTATCCTATTAACCAAATTTTATTTTGAATAATAATAATTGTTGTATTTCTATTAACATGAATTGGAAAACGACCAGTTGAAGAACCCTATATTATAACAGGACAAATTTTAACAATTATTTACTTTTCATATTTTTTAATTAATGTTCATGCAGCTAACGTATGAGATAAACTAATTAAA---------------ATATATTATGATTTATTAATATTTATTTTAAATTTTATTCTTTTAATTGTTTGTGTTTTAATTAGTGTAGCTTTTTTAACTTTATTTGAACGAAAAGTATTAGGTTATATTCAAATTCGTAAAGGTCCAAATAAAGTAGGATTTATTGGTATCCCTCAACCTTTTAGTGATGCTATTAAATTGGTTTGTAGGGAACAACCAATTCCTATTATGTCAAATTATTTACTTTATTATTTTTCTCCTATTTTTAATTTAATAATTTCTTTAATTGTTTGGATAATTTTTCCTTATTTAACTTATATATGTTCATTCTCTTATGGATTTTTATTTTTTTTATGTTGTACTAGATTAAATGTTTATACTGTAATAATTGCAGGTTGATCATCTAATTCAAATTATTCATTATTAGGTTCTTTACGTTCTGTTGCTCAAACTATTTCTTATGAAGTAAGATTAGCTTTAATTTTATTATCTTTAATTATTTTAATTGGTAGTTTTAATATATTGGATTTTATAAATTATCAATTTTATTGTTGATTTGTTATTATTTCTTTTCCTTTAGCTTTATCTTGTTTTGCTTCTTGTTTAGCAGAGACCAACCGGACTCCTTTTGATTTTGCTGAAGGTGAATCTGAATTGGTTTCTGGGTTTAATATTGAATATGGTGCAGGAGGGTTTACTTTAATTTTTTTAGCTGAATATACTAGAATTGTTTTTATAAGAATATTAATAACATTAATTTTTTTAGGTGGTGATTTTTATTCTTATTTCTTTTTTATTAAGCTTTCTTTTATAACATTTTTATTTATTTGAGTCCGTGGAACTTTACCCCGTTTTCGTTATGATAAATTAATATATTTAGCTTGAAAGAGTTTTTTACCTCTATCTTTAAATTTTTTAATTTTTTTTATTGGTTTTAAGGTTTTACTGACTTTATTTATT------------------
>Tagasta_indica_NC_045930
[truncated: 68,406 more chars]
